# Supplementary material for: N,N′,N′′ versus N,N′,O imine-containing coordination motifs: ligand-directed synthesis of mononuclear and binuclear CuII compounds
Source: Acta Crystallogr E Crystallogr Commun. 2017 Sep 29;73(Pt 10):1563–7. doi: 10.1107/S2056989017013652 (PMC5730319; doi:10.1107/S2056989017013652)
Supplement: Supplementary file 1 [file e-73-01563-sup1.cif]

##############################################################################
#                                                                            #
# This CIF contains the data in a paper accepted for publication in          #
# Acta Crystallographica Section E. It conforms to the requirements of       #
# Notes for Authors for Acta Crystallographica Section E, and has been       #
# peer reviewed under the auspices of the IUCr Commission on Journals.       #
#                                                                            #
# Full details of the Crystallographic Information File format               #
# are given in the paper "The Crystallographic Information File (CIF):       #
# a New Standard Archive File for Crystallography" by S. R. Hall, F. H.      #
# Allen and I. D. Brown [Acta Cryst. (1991), A47, 655-685].                  #
#                                                                            #
# The current version of the core CIF dictionary is obtainable from          #
# ftp://ftp.iucr.org/pub/cif_core.dic.                                       #
#                                                                            #
# Software is freely available for graphical display of the structure(s)     #
# in this CIF. For information consult the CIF software page                 #
# http://www.iucr.org/resources/cif/software.                                #
#                                                                            #
# This file may be used for bona fide research purposes within the           #
# scientific community so long as proper attribution is given to the journal # 
# article from which it was obtained.                                        #
#                                                                            #
##############################################################################
data_global
_audit_creation_method
;
Olex2 1.2
(compiled 2017.07.20 svn.r3457 for OlexSys, GUI svn.r5370)
;
_journal_date_recd_electronic     2017-09-04
_journal_date_accepted     2017-09-22
_journal_name_full     'Acta Crystallographica, Section E'
_journal_year     2017
_journal_volume     73
_journal_issue     10
_journal_page_first     1563
_journal_page_last     1567
_journal_paper_category     GM
_journal_paper_doi     10.1107/S2056989017013652
_journal_coeditor_code     WM5417
_publ_contact_author_name     'Raphael Enoque Ferraz de Paiva'
_publ_contact_author_address
;
Institute of Chemistry
University of Campinas -- UNICAMP
Campinas -- SP
Brazil
;
_publ_contact_author_email     raphael.enoque@gmail.com
_publ_contact_author_fax     '+55 19 35213023'
_publ_contact_author_phone     '+55 19 35213039'
_publ_section_title
;
<i>N</i>,<i>N</i>',<i>N</i>'' <i>versus N</i>,<i>N</i>',<i>O</i>
imine-containing coordination motifs: ligand-directed synthesis of mononuclear
and binuclear Cu^II^ compounds
;
_publ_section_title_footnote     .
loop_
    _publ_author_name
    _publ_author_footnote
    _publ_author_address
    'Ferraz de Paiva, Raphael Enoque' .
;
Institute of Chemistry
University of Campinas - UNICAMP
Campinas -- SP 13083-970
Brazil
;
    'Nakahata, Douglas Hideki' .
;
Institute of Chemistry
University of Campinas - UNICAMP
Campinas -- SP 13083-970
Brazil
;
    'Carvalho, Marcos Alberto de' .
;
Institute of Chemistry
University of Campinas - UNICAMP
Campinas -- SP 13083-970
Brazil
;
    'Rodrigues Goulart Bergamini, Fernando' .
;
Institute of Chemistry
University of Campinas - UNICAMP
Campinas -- SP 13083-970
Brazil
;
    'Corbi, Pedro Paulo' .
;
Institute of Chemistry
University of Campinas - UNICAMP
Campinas -- SP 13083-970
Brazil
;
_publ_section_synopsis
;
It is shown that tridentate imine ligands can control the nuclearity of
copper(II) complexes based on the donor atoms present in the ligand. While the
<i>N</i>,<i>N</i>',<i>N</i>''-donating imine ligand led to a mononuclear
compound, the <i>N</i>,<i>N</i>',<i>O</i>-donating imine ligand produced a
binuclear metal complex.
;
data_2
_audit_creation_method
;
Olex2 1.2
(compiled 2017.08.10 svn.r3458 for OlexSys, GUI svn.r5381)
;
_chemical_name_systematic
;\
\m~2~-Chlorido-dichlorido(\m~2~-2-{[2-(dimethylamino)ethyl]iminomethyl}\
phenolato)(<i>N</i>,<i>N</i>-dimethylethylenediamine)dicopper(II) 0.11-hydrate
;
_chemical_name_common     ?
_chemical_formula_moiety     'C15 H27 Cl3 Cu2 N4 O , 0.11(O1 H2)'
_chemical_formula_sum     'C15 H27.22 Cl3 Cu2 N4 O1.11'
_chemical_formula_iupac     '[Cu2 (C11 H15 N2 O) Cl3 (C4 H12 N2)] , 0.11H2 O'
_chemical_formula_weight     514.77
_chemical_melting_point     ?
_shelx_space_group_comment
;
The symmetry employed for this shelxl refinement is uniquely defined
by the following loop, which should always be used as a source of
symmetry information in preference to the above space-group names.
They are only intended as comments.
;
_space_group_crystal_system     monoclinic
_space_group_name_H-M_alt     'P 21/c'
_space_group_name_Hall     '-P 2ybc'
loop_
    _space_group_symop_operation_xyz
    'x, y, z'
    '-x, y+1/2, -z+1/2'
    '-x, -y, -z'
    'x, -y-1/2, z-1/2'
_cell_length_a     11.0838(4)
_cell_length_b     18.0949(7)
_cell_length_c     10.6610(4)
_cell_angle_alpha     90
_cell_angle_beta     101.474(2)
_cell_angle_gamma     90
_cell_volume     2095.44(14)
_cell_formula_units_Z     4
_cell_measurement_reflns_used     6733
_cell_measurement_theta_min     4.748
_cell_measurement_theta_max     68.222
_cell_measurement_temperature     150(2)
_exptl_crystal_description     needle
_exptl_crystal_colour     'clear green'
_exptl_crystal_size_max     0.083
_exptl_crystal_size_mid     0.06
_exptl_crystal_size_min     0.037
_exptl_crystal_density_diffrn     1.631
_exptl_crystal_density_meas     ?
_exptl_crystal_density_method     ?
_exptl_crystal_F_000     1051
_exptl_absorpt_coefficient_mu     6.119
_exptl_absorpt_correction_type     multi-scan
_exptl_absorpt_process_details
;
(<i>SADABS</i>; Bruker, 2010)
;
_shelx_estimated_absorpt_T_min     0.631
_shelx_estimated_absorpt_T_max     0.805
_exptl_absorpt_correction_T_min     0.6536
_exptl_absorpt_correction_T_max     0.7530
_diffrn_ambient_temperature     150.0
_diffrn_radiation_type     CuK\a
_diffrn_radiation_wavelength     1.54178
_diffrn_measurement_device_type     'Bruker APEXII CCD area-detector'
_diffrn_measurement_method     '\f and \w'
_diffrn_detector_area_resol_mean     ?
_diffrn_reflns_number     11774
_diffrn_reflns_av_R_equivalents     0.0235
_diffrn_reflns_theta_min     4.070
_diffrn_reflns_theta_max     68.215
_diffrn_reflns_theta_full     67.679
_diffrn_measured_fraction_theta_max     0.956
_diffrn_measured_fraction_theta_full     0.967
_diffrn_reflns_limit_h_min     -11
_diffrn_reflns_limit_h_max     13
_diffrn_reflns_limit_k_min     -19
_diffrn_reflns_limit_k_max     21
_diffrn_reflns_limit_l_min     -11
_diffrn_reflns_limit_l_max     12
_refine_special_details     ?
_reflns_number_total     3680
_reflns_number_gt     3333
_reflns_threshold_expression     I>2\s(I)
_refine_ls_structure_factor_coef     Fsqd
_refine_ls_matrix_type     full
_refine_ls_R_factor_all     0.0256
_refine_ls_R_factor_gt     0.0220
_refine_ls_wR_factor_gt     0.0545
_refine_ls_wR_factor_ref     0.0562
_refine_ls_goodness_of_fit_ref     1.030
_refine_ls_restrained_S_all     1.030
_refine_ls_number_reflns     3680
_refine_ls_number_parameters     248
_refine_ls_number_restraints     0
_refine_ls_hydrogen_treatment     mixed
_refine_ls_weighting_scheme     calc
_refine_ls_weighting_details
            'w = 1/[\s^2^(Fo^2^)+(0.0287P)^2^+1.0606P] where P=(Fo^2^+2Fc^2^)/3'
_atom_sites_solution_hydrogens     mixed
_atom_sites_solution_primary     ?
_atom_sites_solution_secondary     ?
_refine_ls_shift/su_max     0.001
_refine_ls_shift/su_mean     0.000
_refine_diff_density_max     0.319
_refine_diff_density_min     -0.283
_refine_ls_extinction_method     none
_refine_ls_extinction_coef     .
loop_
    _atom_type_symbol
    _atom_type_description
    _atom_type_scat_dispersion_real
    _atom_type_scat_dispersion_imag
    _atom_type_scat_source
    'C' 'C' 0.0181 0.0091
                         'International Tables Vol C Tables 4.2.6.8 and 6.1.1.4'
    'H' 'H' 0.0000 0.0000
                         'International Tables Vol C Tables 4.2.6.8 and 6.1.1.4'
    'Cl' 'Cl' 0.3639 0.7018
                         'International Tables Vol C Tables 4.2.6.8 and 6.1.1.4'
    'Cu' 'Cu' -1.9646 0.5888
                         'International Tables Vol C Tables 4.2.6.8 and 6.1.1.4'
    'N' 'N' 0.0311 0.0180
                         'International Tables Vol C Tables 4.2.6.8 and 6.1.1.4'
    'O' 'O' 0.0492 0.0322
                         'International Tables Vol C Tables 4.2.6.8 and 6.1.1.4'
_computing_data_collection
;
APEX2 (Bruker, 2010)
;
_computing_cell_refinement
;
SAINT (Bruker, 2010)
;
_computing_data_reduction
;
SAINT (Bruker, 2010)
;
_computing_structure_solution
;
SHELXS97 (Sheldrick, 2008)
;
_computing_structure_refinement
;
SHELXL2014 (Sheldrick, 2015)
;
_computing_molecular_graphics
;
OLEX2 (Dolomanov <i>et al.</i>,  2009), Mercury (Macrae et al.,
2008)
;
_computing_publication_material
;
publCIF (Westrip, 2010)
;
loop_
    _atom_site_type_symbol
    _atom_site_label
    _atom_site_fract_x
    _atom_site_fract_y
    _atom_site_fract_z
    _atom_site_U_iso_or_equiv
    _atom_site_adp_type
    _atom_site_calc_flag
    _atom_site_occupancy
    _atom_site_disorder_assembly
    _atom_site_disorder_group
    Cu Cu1 0.79793(2) 0.56169(2) 0.73980(2) 0.01442(8) Uani d 1 . .
    Cu Cu2 0.69862(2) 0.39361(2) 0.68114(2) 0.01267(8) Uani d 1 . .
    Cl Cl1 0.59567(4) 0.62588(3) 0.64539(4) 0.02241(11) Uani d 1 . .
    Cl Cl2 0.75397(4) 0.47616(3) 0.88333(4) 0.02295(11) Uani d 1 . .
    Cl Cl3 0.85942(4) 0.32302(2) 0.65652(4) 0.02100(11) Uani d 1 . .
    O O1 0.76725(11) 0.48317(7) 0.60963(11) 0.0151(3) Uani d 1 . .
    N N1 0.85544(14) 0.64035(9) 0.87958(15) 0.0189(3) Uani d 1 . .
    N N2 0.90614(13) 0.61412(8) 0.64520(14) 0.0161(3) Uani d 1 . .
    N N3 0.52655(14) 0.43584(9) 0.63814(16) 0.0165(3) Uani d 1 . .
    H H3A 0.503(2) 0.4342(12) 0.556(2) 0.017(5) Uiso d 1 . .
    H H3B 0.533(2) 0.4801(15) 0.663(2) 0.024(6) Uiso d 1 . .
    N N4 0.61771(14) 0.31151(8) 0.76637(14) 0.0157(3) Uani d 1 . .
    C C1 0.96901(18) 0.67789(11) 0.71453(19) 0.0213(4) Uani d 1 . .
    H H1A 0.9791 0.7178 0.6539 0.026 Uiso calc 1 . .
    H H1B 1.0515 0.6634 0.7625 0.026 Uiso calc 1 . .
    C C2 0.88892(18) 0.70405(11) 0.80598(19) 0.0219(4) Uani d 1 . .
    H H2A 0.9341 0.7413 0.8655 0.026 Uiso calc 1 . .
    H H2B 0.8133 0.7275 0.7571 0.026 Uiso calc 1 . .
    C C3 0.75991(19) 0.66273(12) 0.9508(2) 0.0273(5) Uani d 1 . .
    H H3C 0.6865 0.6794 0.8904 0.041 Uiso calc 1 . .
    H H3D 0.7913 0.7031 1.0096 0.041 Uiso calc 1 . .
    H H3E 0.7385 0.6205 0.9997 0.041 Uiso calc 1 . .
    C C4 0.96456(18) 0.61355(12) 0.97277(19) 0.0262(4) Uani d 1 . .
    H H4A 0.9411 0.5710 1.0195 0.039 Uiso calc 1 . .
    H H4B 0.9955 0.6532 1.0333 0.039 Uiso calc 1 . .
    H H4C 1.0291 0.5988 0.9270 0.039 Uiso calc 1 . .
    C C5 0.92226(16) 0.59984(10) 0.53223(17) 0.0161(4) Uani d 1 . .
    H H5 0.9786 0.6302 0.4993 0.019 Uiso calc 1 . .
    C C6 0.86234(15) 0.54160(10) 0.45045(17) 0.0140(3) Uani d 1 . .
    C C7 0.88041(17) 0.54119(11) 0.32361(18) 0.0182(4) Uani d 1 . .
    H H7 0.9342 0.5766 0.2983 0.022 Uiso calc 1 . .
    C C8 0.82217(18) 0.49076(11) 0.23504(17) 0.0206(4) Uani d 1 . .
    H H8 0.8345 0.4916 0.1494 0.025 Uiso calc 1 . .
    C C9 0.74469(18) 0.43840(11) 0.27382(18) 0.0203(4) Uani d 1 . .
    H H9 0.7030 0.4038 0.2134 0.024 Uiso calc 1 . .
    C C10 0.72765(17) 0.43609(10) 0.39835(18) 0.0173(4) Uani d 1 . .
    H H10 0.6757 0.3992 0.4226 0.021 Uiso calc 1 . .
    C C11 0.78550(15) 0.48712(10) 0.48998(16) 0.0132(3) Uani d 1 . .
    C C12 0.43951(17) 0.39331(11) 0.6993(2) 0.0232(4) Uani d 1 . .
    H H12A 0.3886 0.3606 0.6354 0.028 Uiso calc 1 . .
    H H12B 0.3839 0.4276 0.7329 0.028 Uiso calc 1 . .
    C C13 0.51174(18) 0.34742(11) 0.80794(19) 0.0215(4) Uani d 1 . .
    H H13A 0.5419 0.3795 0.8828 0.026 Uiso calc 1 . .
    H H13B 0.4575 0.3092 0.8337 0.026 Uiso calc 1 . .
    C C14 0.57543(19) 0.25295(11) 0.67056(19) 0.0229(4) Uani d 1 . .
    H H14A 0.5221 0.2747 0.5953 0.034 Uiso calc 1 . .
    H H14B 0.5294 0.2155 0.7080 0.034 Uiso calc 1 . .
    H H14C 0.6469 0.2299 0.6451 0.034 Uiso calc 1 . .
    C C15 0.69955(18) 0.27786(12) 0.87843(19) 0.0240(4) Uani d 1 . .
    H H15A 0.7701 0.2548 0.8512 0.036 Uiso calc 1 . .
    H H15B 0.6539 0.2403 0.9162 0.036 Uiso calc 1 . .
    H H15C 0.7288 0.3162 0.9421 0.036 Uiso calc 1 . .
    O O1W 0.4947(19) 0.4479(16) 0.081(2) 0.084(11) Uani d 0.108(8) . .
loop_
    _atom_site_aniso_label
    _atom_site_aniso_U_11
    _atom_site_aniso_U_22
    _atom_site_aniso_U_33
    _atom_site_aniso_U_12
    _atom_site_aniso_U_13
    _atom_site_aniso_U_23
    Cu1 0.01696(14) 0.01273(14) 0.01364(13) -0.00351(10) 0.00323(10)
                                                                    -0.00212(10)
    Cu2 0.01273(13) 0.01071(14) 0.01505(13) -0.00016(10) 0.00394(10) 0.00254(10)
    Cl1 0.0169(2) 0.0237(2) 0.0246(2) 0.00368(18) -0.00074(17) -0.00630(19)
    Cl2 0.0342(3) 0.0210(2) 0.0129(2) -0.00864(19) 0.00281(17) 0.00016(17)
    Cl3 0.0164(2) 0.0176(2) 0.0312(2) 0.00427(17) 0.01032(18) 0.00640(18)
    O1 0.0210(6) 0.0116(6) 0.0139(6) -0.0022(5) 0.0063(5) 0.0001(5)
    N1 0.0182(8) 0.0187(8) 0.0193(8) -0.0027(6) 0.0027(6) -0.0053(6)
    N2 0.0148(7) 0.0136(7) 0.0200(8) -0.0019(6) 0.0032(6) -0.0018(6)
    N3 0.0167(8) 0.0148(8) 0.0174(8) 0.0000(6) 0.0018(6) 0.0006(7)
    N4 0.0170(7) 0.0149(7) 0.0163(7) 0.0014(6) 0.0062(6) 0.0041(6)
    C1 0.0219(9) 0.0170(9) 0.0254(10) -0.0089(8) 0.0059(8) -0.0049(8)
    C2 0.0234(9) 0.0145(9) 0.0275(10) -0.0032(8) 0.0046(8) -0.0054(8)
    C3 0.0266(10) 0.0310(11) 0.0258(10) -0.0024(9) 0.0087(8) -0.0123(9)
    C4 0.0241(10) 0.0290(11) 0.0227(10) -0.0022(9) -0.0024(8) -0.0021(9)
    C5 0.0132(8) 0.0149(9) 0.0206(9) -0.0008(7) 0.0046(7) 0.0033(7)
    C6 0.0120(8) 0.0132(8) 0.0168(8) 0.0015(7) 0.0028(7) 0.0014(7)
    C7 0.0172(9) 0.0187(9) 0.0201(9) 0.0005(8) 0.0074(7) 0.0026(8)
    C8 0.0251(9) 0.0226(10) 0.0155(9) 0.0024(8) 0.0070(7) -0.0003(8)
    C9 0.0241(10) 0.0180(10) 0.0179(9) 0.0009(8) 0.0018(7) -0.0032(7)
    C10 0.0191(9) 0.0133(9) 0.0195(9) -0.0018(7) 0.0038(7) -0.0005(7)
    C11 0.0131(8) 0.0114(8) 0.0153(8) 0.0036(7) 0.0034(6) 0.0020(7)
    C12 0.0162(9) 0.0239(10) 0.0312(10) 0.0017(8) 0.0087(8) 0.0043(8)
    C13 0.0206(9) 0.0229(10) 0.0238(10) 0.0015(8) 0.0114(8) 0.0025(8)
    C14 0.0267(10) 0.0170(9) 0.0264(10) -0.0066(8) 0.0086(8) 0.0000(8)
    C15 0.0240(10) 0.0247(10) 0.0240(10) 0.0030(8) 0.0067(8) 0.0105(8)
    O1W 0.048(13) 0.12(2) 0.081(17) 0.002(13) 0.006(11) -0.024(15)
_geom_special_details
;
 All esds (except the esd in the dihedral angle between two l.s. planes)
 are estimated using the full covariance matrix.  The cell esds are taken
 into account individually in the estimation of esds in distances, angles
 and torsion angles; correlations between esds in cell parameters are only
 used when they are defined by crystal symmetry.  An approximate (isotropic)
 treatment of cell esds is used for estimating esds involving l.s. planes.
;
loop_
    _geom_bond_atom_site_label_1
    _geom_bond_atom_site_label_2
    _geom_bond_site_symmetry_2
    _geom_bond_distance
    _geom_bond_publ_flag
    Cu1 Cl1 . 2.5476(5) ?
    Cu1 Cl2 . 2.2957(5) ?
    Cu1 O1 . 1.9679(12) ?
    Cu1 N1 . 2.0675(15) ?
    Cu1 N2 . 1.9589(15) ?
    Cu2 Cl2 . 2.5939(5) ?
    Cu2 Cl3 . 2.2500(5) ?
    Cu2 O1 . 2.0042(12) ?
    Cu2 N3 . 2.0209(16) ?
    Cu2 N4 . 2.0399(15) ?
    O1 C11 . 1.333(2) ?
    N1 C2 . 1.483(3) ?
    N1 C3 . 1.477(2) ?
    N1 C4 . 1.486(2) ?
    N2 C1 . 1.469(2) ?
    N2 C5 . 1.279(2) ?
    N3 H3A . 0.87(2) ?
    N3 H3B . 0.84(3) ?
    N3 C12 . 1.483(2) ?
    N4 C13 . 1.485(2) ?
    N4 C14 . 1.482(3) ?
    N4 C15 . 1.480(2) ?
    C1 H1A . 0.9900 ?
    C1 H1B . 0.9900 ?
    C1 C2 . 1.519(3) ?
    C2 H2A . 0.9900 ?
    C2 H2B . 0.9900 ?
    C3 H3C . 0.9800 ?
    C3 H3D . 0.9800 ?
    C3 H3E . 0.9800 ?
    C4 H4A . 0.9800 ?
    C4 H4B . 0.9800 ?
    C4 H4C . 0.9800 ?
    C5 H5 . 0.9500 ?
    C5 C6 . 1.443(3) ?
    C6 C7 . 1.406(3) ?
    C6 C11 . 1.420(2) ?
    C7 H7 . 0.9500 ?
    C7 C8 . 1.378(3) ?
    C8 H8 . 0.9500 ?
    C8 C9 . 1.395(3) ?
    C9 H9 . 0.9500 ?
    C9 C10 . 1.378(3) ?
    C10 H10 . 0.9500 ?
    C10 C11 . 1.403(3) ?
    C12 H12A . 0.9900 ?
    C12 H12B . 0.9900 ?
    C12 C13 . 1.517(3) ?
    C13 H13A . 0.9900 ?
    C13 H13B . 0.9900 ?
    C14 H14A . 0.9800 ?
    C14 H14B . 0.9800 ?
    C14 H14C . 0.9800 ?
    C15 H15A . 0.9800 ?
    C15 H15B . 0.9800 ?
    C15 H15C . 0.9800 ?
loop_
    _geom_angle_atom_site_label_1
    _geom_angle_atom_site_label_2
    _geom_angle_atom_site_label_3
    _geom_angle_site_symmetry_1
    _geom_angle_site_symmetry_3
    _geom_angle
    _geom_angle_publ_flag
    Cl2 Cu1 Cl1 . . 106.496(19) ?
    O1 Cu1 Cl1 . . 92.04(4) ?
    O1 Cu1 Cl2 . . 87.33(4) ?
    O1 Cu1 N1 . . 172.12(6) ?
    N1 Cu1 Cl1 . . 95.27(5) ?
    N1 Cu1 Cl2 . . 93.42(5) ?
    N2 Cu1 Cl1 . . 99.01(5) ?
    N2 Cu1 Cl2 . . 154.49(5) ?
    N2 Cu1 O1 . . 91.39(6) ?
    N2 Cu1 N1 . . 84.55(6) ?
    Cl3 Cu2 Cl2 . . 111.221(19) ?
    O1 Cu2 Cl2 . . 78.78(4) ?
    O1 Cu2 Cl3 . . 92.60(4) ?
    O1 Cu2 N3 . . 91.17(6) ?
    O1 Cu2 N4 . . 172.78(6) ?
    N3 Cu2 Cl2 . . 91.56(5) ?
    N3 Cu2 Cl3 . . 157.21(5) ?
    N3 Cu2 N4 . . 84.13(6) ?
    N4 Cu2 Cl2 . . 95.82(4) ?
    N4 Cu2 Cl3 . . 93.85(4) ?
    Cu1 Cl2 Cu2 . . 83.156(16) ?
    Cu1 O1 Cu2 . . 109.94(6) ?
    C11 O1 Cu1 . . 126.76(11) ?
    C11 O1 Cu2 . . 123.29(11) ?
    C2 N1 Cu1 . . 103.16(11) ?
    C2 N1 C4 . . 110.58(15) ?
    C3 N1 Cu1 . . 114.17(12) ?
    C3 N1 C2 . . 109.84(16) ?
    C3 N1 C4 . . 108.49(15) ?
    C4 N1 Cu1 . . 110.53(12) ?
    C1 N2 Cu1 . . 113.52(12) ?
    C5 N2 Cu1 . . 126.99(13) ?
    C5 N2 C1 . . 119.44(16) ?
    Cu2 N3 H3A . . 107.4(14) ?
    Cu2 N3 H3B . . 105.4(16) ?
    H3A N3 H3B . . 110(2) ?
    C12 N3 Cu2 . . 111.79(12) ?
    C12 N3 H3A . . 109.6(14) ?
    C12 N3 H3B . . 112.5(16) ?
    C13 N4 Cu2 . . 104.96(11) ?
    C14 N4 Cu2 . . 108.70(11) ?
    C14 N4 C13 . . 110.99(15) ?
    C15 N4 Cu2 . . 113.96(11) ?
    C15 N4 C13 . . 109.47(14) ?
    C15 N4 C14 . . 108.74(15) ?
    N2 C1 H1A . . 110.4 ?
    N2 C1 H1B . . 110.4 ?
    N2 C1 C2 . . 106.76(15) ?
    H1A C1 H1B . . 108.6 ?
    C2 C1 H1A . . 110.4 ?
    C2 C1 H1B . . 110.4 ?
    N1 C2 C1 . . 109.70(16) ?
    N1 C2 H2A . . 109.7 ?
    N1 C2 H2B . . 109.7 ?
    C1 C2 H2A . . 109.7 ?
    C1 C2 H2B . . 109.7 ?
    H2A C2 H2B . . 108.2 ?
    N1 C3 H3C . . 109.5 ?
    N1 C3 H3D . . 109.5 ?
    N1 C3 H3E . . 109.5 ?
    H3C C3 H3D . . 109.5 ?
    H3C C3 H3E . . 109.5 ?
    H3D C3 H3E . . 109.5 ?
    N1 C4 H4A . . 109.5 ?
    N1 C4 H4B . . 109.5 ?
    N1 C4 H4C . . 109.5 ?
    H4A C4 H4B . . 109.5 ?
    H4A C4 H4C . . 109.5 ?
    H4B C4 H4C . . 109.5 ?
    N2 C5 H5 . . 117.2 ?
    N2 C5 C6 . . 125.67(17) ?
    C6 C5 H5 . . 117.2 ?
    C7 C6 C5 . . 116.65(16) ?
    C7 C6 C11 . . 119.36(16) ?
    C11 C6 C5 . . 123.97(16) ?
    C6 C7 H7 . . 119.1 ?
    C8 C7 C6 . . 121.71(17) ?
    C8 C7 H7 . . 119.1 ?
    C7 C8 H8 . . 120.7 ?
    C7 C8 C9 . . 118.59(17) ?
    C9 C8 H8 . . 120.7 ?
    C8 C9 H9 . . 119.5 ?
    C10 C9 C8 . . 121.09(18) ?
    C10 C9 H9 . . 119.5 ?
    C9 C10 H10 . . 119.4 ?
    C9 C10 C11 . . 121.29(17) ?
    C11 C10 H10 . . 119.4 ?
    O1 C11 C6 . . 122.37(16) ?
    O1 C11 C10 . . 119.72(16) ?
    C10 C11 C6 . . 117.91(16) ?
    N3 C12 H12A . . 109.8 ?
    N3 C12 H12B . . 109.8 ?
    N3 C12 C13 . . 109.21(15) ?
    H12A C12 H12B . . 108.3 ?
    C13 C12 H12A . . 109.8 ?
    C13 C12 H12B . . 109.8 ?
    N4 C13 C12 . . 109.90(15) ?
    N4 C13 H13A . . 109.7 ?
    N4 C13 H13B . . 109.7 ?
    C12 C13 H13A . . 109.7 ?
    C12 C13 H13B . . 109.7 ?
    H13A C13 H13B . . 108.2 ?
    N4 C14 H14A . . 109.5 ?
    N4 C14 H14B . . 109.5 ?
    N4 C14 H14C . . 109.5 ?
    H14A C14 H14B . . 109.5 ?
    H14A C14 H14C . . 109.5 ?
    H14B C14 H14C . . 109.5 ?
    N4 C15 H15A . . 109.5 ?
    N4 C15 H15B . . 109.5 ?
    N4 C15 H15C . . 109.5 ?
    H15A C15 H15B . . 109.5 ?
    H15A C15 H15C . . 109.5 ?
    H15B C15 H15C . . 109.5 ?
loop_
    _geom_hbond_atom_site_label_D
    _geom_hbond_atom_site_label_H
    _geom_hbond_atom_site_label_A
    _geom_hbond_site_symmetry_A
    _geom_hbond_distance_DH
    _geom_hbond_distance_HA
    _geom_hbond_distance_DA
    _geom_hbond_angle_DHA
    N3 H3A Cl1 3_666 0.87(2) 2.46(2) 3.2543(17) 153(2)
    N3 H3B Cl1 . 0.84(2) 2.74(2) 3.52070(10)
                                           154(2)
    C8 H8 Cl2 1_554 0.95 2.81 3.6841(19) 153
    O1W . Cl2 3_666 . . 3.17(2) .
_shelx_hkl_file
;
   0   0   1  -13.90    0.60
   0   0   2 9999.00  200.98
   0   0   2 9599.14  200.48
   0   0   3    0.00    1.50
   0   0   4  643.54   15.40
   0   0   5   -0.70    2.00
   0   0   6  423.46   12.20
   0   0   7   -0.90    4.60
   0   0   7   -0.20    1.80
   0   0   7    0.20    2.30
   0   0   8  555.14   16.00
   0   0   8  547.35   14.50
   0   0   8  565.84   22.00
   0   0   9    0.30    6.70
   0   0   9    6.30    3.10
   0   0   9    0.10    2.10
   0   0  10  255.57   18.00
   0   0  10  242.78    7.50
   0   0  10  223.88    9.20
   0   0  11   -3.40    2.10
   0   0  11   -0.80    7.70
   0   0  12    8.70    2.20
   0   1   0   -6.10    0.50
   0  -1   0   -6.80    0.50
   0   1   2  605.94   13.40
   0  -1   2  593.14   13.40
   0   1   3 3736.13   78.39
   0  -1   3 3827.92   77.89
   0  -1   3 3726.63   78.59
   0   1   4  486.35   12.20
   0  -1   4  488.65   12.30
   0   1   5 1761.12   38.40
   0  -1   5 1727.33   38.50
   0  -1   6  109.59    5.80
   0   1   7    0.40    2.30
   0   1   7    2.70    1.90
   0   1   7    3.50    5.10
   0  -1   7    3.90    4.90
   0  -1   7    0.40    2.30
   0  -1   7   -0.20    1.90
   0   1   8  300.87   10.70
   0   1   8  298.37    9.20
   0   1   8  316.77   16.90
   0  -1   8  306.47   16.40
   0  -1   8  297.97    9.50
   0  -1   8  308.37   10.80
   0   1   9  213.58    7.30
   0   1   9  222.68    9.10
   0   1   9  208.68   16.10
   0  -1   9  208.18    7.80
   0  -1   9  227.98   16.00
   0  -1   9  218.88    9.10
   0   1  10  552.74   13.30
   0   1  10  552.64   25.00
   0   1  10  553.34   15.90
   0  -1  10  530.15   24.30
   0  -1  10  566.34   16.10
   0  -1  10  548.65   14.20
   0   1  11   -1.10    2.20
   0   1  11    6.10    8.10
   0  -1  11   -0.50    2.20
   0  -1  11   -3.40    7.60
   0  -1  11   -0.80    1.20
   0   1  12  161.98    6.10
   0  -1  12  173.78    6.20
   0  -1  12  166.38   12.10
   0   2   0 4596.94   89.29
   0  -2   0 4062.59   89.09
   0   2  -1   18.90    2.70
   0  -2   1   15.60    1.80
   0  -2   2   24.50    2.40
   0  -2   3    5.60    2.00
   0  -2   4  178.68    6.40
   0  -2   5 1881.91   41.60
   0  -2   6  775.22   19.60
   0   2   7 1455.35   33.60
   0   2   7 1399.46   38.70
   0   2   7 1405.16   31.80
   0  -2   7 1512.15   33.90
   0  -2   7 1405.56   32.50
   0  -2   7 1432.06   38.10
   0   2   8  682.23   18.40
   0   2   8  703.33   25.50
   0   2   8  662.43   16.50
   0  -2   8  683.73   24.50
   0  -2   8  646.14   17.20
   0  -2   8  681.63   18.80
   0   2   9 1180.68   28.20
   0   2   9 1133.89   25.60
   0   2   9 1093.79   36.30
   0  -2   9 1141.79   28.30
   0  -2   9 1126.09   35.80
   0  -2   9 1129.49   26.90
   0   2  10   11.90    8.70
   0   2  10    5.40    1.40
   0   2  10    3.70    2.60
   0  -2  10    1.90    7.50
   0  -2  10    3.80    2.90
   0  -2  10    4.20    2.40
   0   2  11   29.10    3.50
   0   2  11   36.40    9.20
   0  -2  11   16.60    8.70
   0  -2  11   27.10    3.40
   0  -2  11   21.70    2.10
   0   2  12    0.00    1.60
   0  -2  12   -1.90    1.70
   0  -2  12  -12.30    5.90
   0   3   0    0.50    1.70
   0  -3   0    0.50    1.50
   0   3  -1   15.20    3.30
   0  -3   1   13.00    2.20
   0   3  -2    3.40    3.40
   0  -3   2    5.50    2.40
   0  -3   3 2687.53   56.69
   0  -3   5    5.80    2.50
   0  -3   6  228.08    8.50
   0   3   7  600.14   16.20
   0   3   7  570.34   21.80
   0   3   7  595.94   14.50
   0  -3   7  635.34   16.90
   0  -3   7  587.54   15.70
   0  -3   7  589.84   20.70
   0   3   8   77.89   10.40
   0   3   8   72.19    4.00
   0   3   8   69.79    5.40
   0  -3   8   83.59    5.30
   0  -3   8   83.39    6.00
   0  -3   8   73.59    9.00
   0   3   9  154.48    5.30
   0   3   9  156.58   14.20
   0   3   9  169.28    7.50
   0  -3   9  149.59   13.20
   0  -3   9  157.88    7.10
   0  -3   9  148.59    7.70
   0   3  10  551.34   23.60
   0   3  10  505.05   14.80
   0  -3  10  493.35   14.90
   0  -3  10  507.15   23.80
   0  -3  10  515.15   13.90
   0   3  11    0.40    2.60
   0   3  11    0.90    2.10
   0  -3  11   -0.90    2.10
   0  -3  11    6.50    7.60
   0  -3  11    3.30    1.70
   0   3  12  341.97    9.80
   0  -3  12  356.36   16.10
   0  -3  12  336.37   11.50
   0   4   0 2053.29   42.10
   0  -4   0 1928.11   42.10
   0   4  -1  617.54   15.70
   0  -4   1  623.54   14.50
   0  -4  -1  595.74   13.70
   0   4  -2  423.86   13.40
   0  -4   2  430.76   11.20
   0   4  -3 1821.12   42.80
   0  -4   3 1894.41   40.20
   0   4  -4   23.00    5.20
   0   4  -5 1241.88   32.50
   0  -4   5 1229.18   28.80
   0   4   6 1532.85   35.80
   0  -4   6 1629.44   36.50
   0   4   7  670.93   24.50
   0   4   7  717.93   16.90
   0   4   7  734.03   18.80
   0  -4   7  711.33   23.50
   0  -4   7  787.72   19.80
   0  -4   7  719.43   18.50
   0   4   8  588.84   24.40
   0   4   8  653.83   17.20
   0   4   8  615.54   14.80
   0  -4   8  611.54   17.80
   0  -4   8  662.13   23.90
   0  -4   8  629.34   16.80
   0   4   9  675.03   18.20
   0   4   9  673.53   15.10
   0   4   9  640.04   26.30
   0  -4   9  663.93   25.90
   0  -4   9  707.63   18.00
   0  -4   9  668.33   18.70
   0   4  10  104.59    6.00
   0  -4  10  112.09   12.20
   0  -4  10  104.39    5.90
   0  -4  10  104.49    6.30
   0   4  11  418.96   11.90
   0   4  11  391.76   12.80
   0  -4  11  402.46   20.20
   0  -4  11  428.56   10.90
   0  -4  11  426.96   12.10
   0  -4  12   17.30    7.00
   0   5   0    1.30    2.10
   0   5   0    0.70    1.60
   0  -5   0    0.00    2.20
   0   5  -1 1201.38   27.40
   0  -5  -1 1136.59   25.60
   0  -5   1 1211.38   26.40
   0   5  -2   48.70    5.50
   0  -5   2   50.39    3.70
   0   5  -3 4022.20   88.89
   0  -5   3 4134.99   85.79
   0   5  -4   55.59    6.80
   0   5  -5  443.86   17.00
   0   5   6   -0.40    1.80
   0  -5   6    0.30    2.60
   0  -5   6    0.40    3.90
   0   5   7   47.20    3.00
   0   5   7   66.19    8.90
   0   5   7   51.79    4.30
   0  -5   7   53.89    5.20
   0  -5   7   41.10    6.90
   0  -5   7   49.40    4.20
   0   5   8  208.18   15.50
   0   5   8  213.38    8.10
   0   5   8  213.78    6.00
   0  -5   8  211.78    9.00
   0  -5   8  225.48   14.60
   0  -5   8  207.88    8.50
   0   5   9    2.70    2.50
   0  -5   9    5.70    6.80
   0  -5   9    2.30    2.60
   0  -5   9    4.70    2.90
   0   5  10  186.08    8.50
   0   5  10  183.28    7.50
   0  -5  10  166.98    7.60
   0  -5  10  149.09   13.90
   0  -5  10  177.08    7.50
   0   5  11    5.50    2.70
   0   5  11    1.90    2.00
   0  -5  11    8.00    7.60
   0  -5  11    1.00    1.90
   0  -5  11    1.50    2.20
   0  -5  12    0.80    7.80
   0   6   0  102.09    4.20
   0   6   0  116.79    4.80
   0  -6   0  109.09    5.10
   0   6  -1   29.70    3.90
   0  -6   1   32.80    3.40
   0   6  -2  782.92   21.10
   0  -6   2  787.52   18.80
   0   6  -3 6325.27  138.69
   0  -6   3 6660.13  135.49
   0   6  -4  616.44   20.20
   0   6  -5 1410.96   37.70
   0   6  -6    1.20    5.00
   0   6   6    0.50    1.80
   0  -6   6    7.30    2.80
   0  -6   6    2.90    4.30
   0   6   7   65.29    4.40
   0   6   7   61.69    3.00
   0   6   7   66.79    5.90
   0  -6   7   71.29    6.00
   0  -6   7   59.99    4.70
   0  -6   7   49.20    7.60
   0   6   8   88.19    3.30
   0   6   8   97.49    5.50
   0   6   8  102.29    6.30
   0  -6   8   92.79   10.00
   0  -6   8  106.59    6.30
   0  -6   8   98.49    6.40
   0   6   9  595.94   16.30
   0   6   9  596.04   17.40
   0  -6   9  606.24   16.60
   0  -6   9  565.64   16.60
   0  -6   9  615.04   24.80
   0   6  10   24.60    3.80
   0   6  10   21.00    3.20
   0  -6  10   18.40    3.30
   0  -6  10   19.70    3.40
   0  -6  10   21.50    8.50
   0   6  11   55.89    4.00
   0  -6  11   60.79    9.60
   0  -6  11   52.19    3.70
   0  -6  11   73.59    4.40
   0   7   0    2.00    2.10
   0  -7   0    1.20    2.50
   0   7  -1   84.89    5.90
   0  -7   1   72.79    5.30
   0   7  -2    4.00    3.80
   0  -7   2    3.60    2.80
   0   7  -3   32.10    5.70
   0   7  -4  724.93   22.70
   0   7  -5    6.50    5.40
   0   7   5   12.80    2.50
   0   7   6  608.44   15.60
   0   7   6  599.94   14.00
   0   7   6  601.64   16.40
   0   7  -6  626.64   23.40
   0  -7   6  676.83   21.30
   0  -7   6  606.84   18.60
   0  -7   6  617.84   21.00
   0   7   7  348.87   11.40
   0   7   7  357.36   12.70
   0   7   7  346.37   10.50
   0   7   7  343.57    8.40
   0  -7   7  371.46   16.90
   0  -7   7  345.77   11.50
   0  -7   7  352.26   12.30
   0   7   8  599.14   17.50
   0   7   8  599.64   18.60
   0   7   8  618.14   16.50
   0  -7   8  650.03   17.30
   0  -7   8  615.94   23.90
   0  -7   8  633.44   17.60
   0   7   9  187.18    7.50
   0   7   9  188.58    8.50
   0  -7   9  199.38   15.60
   0  -7   9  196.78    8.20
   0  -7   9  185.48    8.20
   0   7  10   -2.30    2.40
   0   7  10    1.50    2.10
   0  -7  10  -12.50    6.60
   0  -7  10    2.70    2.40
   0  -7  10   -1.60    2.40
   0   7  11   78.89    4.30
   0  -7  11   83.59    4.40
   0  -7  11   88.89   10.60
   0   8   0   -3.40    1.80
   0   8  -1    2.00    2.90
   0   8  -2 1208.98   29.90
   0   8  -3  660.23   20.10
   0   8  -4 2119.29   51.59
   0   8   5    9.30    2.50
   0   8  -5   10.60    5.60
   0  -8   5   11.00    4.90
   0   8   6 1565.44   33.20
   0   8   6 1586.94   36.00
   0   8  -6 1600.94   43.60
   0   8   6 1552.64   37.60
   0  -8   6 1508.65   38.20
   0  -8   6 1512.95   36.00
   0  -8   6 1619.84   41.40
   0   8   7  121.79    6.90
   0   8   7  117.39    7.70
   0   8   7  114.19    6.30
   0  -8   7  121.59   10.80
   0  -8   7  103.89    7.50
   0  -8   7  121.59    6.80
   0   8   8  143.09    8.30
   0   8   8  137.99    7.20
   0   8   8  127.79    6.00
   0  -8   8  148.39    9.60
   0  -8   8  158.68   13.10
   0  -8   8  131.79    7.40
   0   8   9   87.99    5.20
   0   8   9   90.69    6.20
   0  -8   9   86.19   11.10
   0  -8   9  108.29    8.70
   0  -8   9   88.19    6.20
   0  -8  10  193.08   15.60
   0  -8  10  206.98    8.00
   0  -8  11   27.70    2.70
   0  -8  11   38.60    8.40
   0   9   0   -1.10    1.50
   0   9  -1   48.00    4.20
   0   9  -2  430.16   14.10
   0   9  -3   72.59    7.00
   0   9   4  221.18    7.70
   0   9  -4  252.77   12.60
   0   9  -5  163.08   11.70
   0   9   5  143.69    4.40
   0   9   5  129.39    6.10
   0  -9   5  148.59   10.70
   0   9   6  371.46   13.10
   0   9   6  366.56    8.90
   0   9  -6  380.56   18.20
   0   9   6  356.26   11.50
   0  -9   6  374.66   16.80
   0  -9   6  420.76   15.40
   0  -9   6  389.36   14.50
   0   9   7   68.39    5.20
   0   9   7   68.59    5.90
   0  -9   7   64.09    6.40
   0  -9   7   54.79    5.30
   0  -9   7   62.39    8.80
   0   9   8  157.78    8.40
   0  -9   8  144.29   12.70
   0  -9   8  141.69    7.70
   0  -9   9  409.66   20.60
   0  -9   9  421.46   13.10
   0  -9  10    8.00    7.40
   0  -9  10   10.00    2.80
   0  -9  11  349.96   16.60
   0  -9  11  347.57    9.30
   0  10   0  105.69    5.40
   0  10  -1  296.27    9.30
   0  10  -1  275.67    9.50
   0  10   1  286.27    8.60
   0  10  -2    4.40    2.80
   0  10   2    3.90    1.70
   0  10  -2   11.90    3.60
   0  10  -3   89.49    7.60
   0  10  -3   93.79    6.50
   0  10  -4   84.79    6.70
   0  10  -4   75.29    8.00
   0 -10   4   86.29    8.10
   0  10   5  677.73   15.40
   0  10   5  691.13   19.20
   0  10  -5  701.83   23.50
   0 -10   5  660.23   22.80
   0  10   6  846.82   22.90
   0  10   6  813.72   18.20
   0 -10   6  855.71   27.40
   0 -10   6  871.81   24.80
   0  10   7  497.05   16.00
   0 -10   7  532.55   21.50
   0 -10   7  496.25   15.10
   0  10   8  372.66   12.90
   0 -10   8  354.56   19.20
   0 -10   8  367.96   12.30
   0 -10   9  129.69   12.40
   0 -10   9  138.59    7.30
   0 -10  10  207.48   14.90
   0 -10  10  212.58    7.80
   0 -10  11  152.68    5.20
   0  11   0   -0.30    1.90
   0  11   1  111.09    5.20
   0  11  -1  112.89    5.10
   0  11  -1  117.69    6.30
   0  11  -2   23.00    3.90
   0  11   2   22.30    2.10
   0  11  -2   27.10    3.80
   0  11   3  169.68    5.50
   0  11  -3  174.08    8.30
   0  11  -3  167.58    9.60
   0  11  -4  547.65   19.30
   0  11   4  561.44   13.30
   0  11  -4  567.64   17.10
   0  11   4  570.44   16.40
   0  11   5   37.40    2.50
   0  11   5   50.99    4.80
   0  11  -5   38.20    5.70
   0  11  -5   32.70    6.50
   0 -11   5   44.80    7.10
   0  11   6 1388.56   34.40
   0 -11   6 1408.36   39.50
   0  11   7   40.80    4.60
   0 -11   7   47.70    5.30
   0 -11   7   48.20    8.30
   0  11   8  369.46   12.70
   0 -11   8  358.76   12.30
   0 -11   8  379.36   19.40
   0 -11   9   15.10    7.60
   0 -11   9   17.00    3.50
   0 -11  10   83.69    5.00
   0 -11  10   72.19    9.80
   0  12   0  151.08    6.40
   0  12   0  143.89    7.10
   0  12   1 4052.29   87.29
   0  12   1 3971.50   84.79
   0  12  -1 4101.69   86.29
   0  12   1 4013.70   84.79
   0  12  -1 4008.50   87.39
   0  12  -2    1.10    2.30
   0  12   2   -0.60    2.30
   0  12  -2   -0.50    2.70
   0  12  -2    1.80    2.70
   0  12   2    3.40    1.60
   0  12  -2   -0.40    2.80
   0  12  -3  287.07   11.10
   0  12  -3  276.47    9.60
   0  12  -3  291.07   11.60
   0  12   3  285.27    7.90
   0  12   4  141.59    7.30
   0  12   4  135.69    4.80
   0  12  -4  142.49    9.80
   0  12  -4  141.49    8.40
   0  12  -5    4.00    3.90
   0  12   5    6.80    3.00
   0  12   5    6.40    1.50
   0  12   6   10.30    3.20
   0 -12   6   10.70    6.10
   0 -12   7  262.97   16.10
   0 -12   8   15.90    7.80
   0 -12   8   15.20    3.50
   0 -12   9    1.30    2.60
   0 -12   9   11.70    7.00
   0  12  10   20.20    4.20
   0 -12  10    8.50    2.40
   0  13   0    2.60    2.60
   0  13   0    1.90    2.40
   0  13   0   -2.60    1.70
   0  13  -1  238.28    9.60
   0  13   1  223.18    7.20
   0  13  -1  222.58    8.70
   0  13   1  207.08    7.20
   0  13   1  227.98    9.30
   0  13  -1  229.78    8.00
   0  13  -2  596.74   16.00
   0  13   2  582.74   14.80
   0  13   2  595.14   17.20
   0  13  -2  617.04   17.20
   0  13   3  845.42   22.30
   0  13  -3  811.62   22.10
   0  13  -3  776.52   21.50
   0  13   3  821.22   19.00
   0  13   4  883.11   20.20
   0  13  -4  896.31   24.40
   0  13  -5  170.88    9.70
   0  13   5  182.28    5.00
   0  13  -6  106.49    8.60
   0 -13   6   85.19    8.50
   0  13  -7   64.29    8.40
   0 -13   7   49.50    9.30
   0 -13   8   21.90    3.70
   0 -13   8   16.50    7.40
   0  13   9  437.16   12.90
   0 -13   9  415.46   12.30
   0 -13   9  413.06   18.70
   0  14   0  728.73   18.30
   0  14   0  724.23   18.20
   0  14   0  716.43   20.60
   0  14   1 1339.07   31.10
   0  14   1 1386.46   34.00
   0  14  -1 1379.66   34.30
   0  14  -1 1394.26   32.40
   0  14   1 1359.36   29.90
   0  14  -1 1378.56   31.80
   0  14   2   16.60    3.80
   0  14   2   13.30    2.30
   0  14  -2   15.20    3.80
   0  14  -2    7.50    2.70
   0  14   3    2.10    2.90
   0  14  -3    2.30    2.50
   0  14   3    0.50    1.70
   0  14  -3    1.40    3.40
   0  14  -4  338.87   13.00
   0  14   4  343.27    9.10
   0  14   4  343.67   12.60
   0  14  -4  349.37   11.70
   0  14  -5  114.29    8.60
   0  14   5  117.89    7.50
   0  14   6 1180.18   30.50
   0  14  -6 1188.28   31.50
   0 -14   6 1247.48   32.80
   0  14   7  331.07   11.90
   0  14   8  628.44   17.30
   0 -14   8  589.04   18.20
   0  14   9   74.49    4.90
   0 -14   9   68.99    4.80
   0  15   0    0.50    1.90
   0  15   0    1.30    3.00
   0  15   0    0.80    2.30
   0  15  -1   -0.40    2.10
   0  15  -1    0.60    3.10
   0  15  -1    4.10    3.00
   0  15   1   -0.70    1.90
   0  15   1   -0.90    2.90
   0  15  -2  215.78    8.30
   0  15  -2  207.58    9.30
   0  15   2  220.28   10.00
   0  15   2  214.08    7.40
   0  15  -3   85.69    6.00
   0  15   3   84.69    4.30
   0  15   3   93.09    7.10
   0  15  -3   94.29    6.90
   0  15   4   58.69    5.80
   0  15  -4   58.89    6.20
   0  15  -4   67.49    5.40
   0  15   4   60.99    3.10
   0  15   5  434.66   14.50
   0  15  -5  426.76   15.10
   0  15  -6    2.00    3.70
   0  15   6   -2.20    2.60
   0 -15   6    5.60    5.20
   0  15   7   23.10    3.70
   0  15   8  167.18    7.30
   0  16   0  759.52   21.90
   0  16   0  735.33   18.90
   0  16  -1  398.96   11.90
   0  16   1  401.36   14.20
   0  16  -1  389.16   12.00
   0  16   1  396.56   11.40
   0  16   2  672.53   16.50
   0  16  -2  657.43   18.30
   0  16  -2  656.13   17.70
   0  16   2  659.93   19.90
   0  16  -3   94.79    6.90
   0  16   3   96.69    4.40
   0  16   3  109.39    7.50
   0  16  -3  105.39    6.40
   0  16  -4  133.49    8.40
   0  16  -4  142.49    7.10
   0  16   4  124.69    8.00
   0  16  -5  246.68    9.50
   0  16   5  230.68   10.10
   0  16  -5  228.38   10.40
   0  16   6   61.79    5.60
   0 -16   6   69.69    7.70
   0  16   7  511.55   14.90
   0  16   8  356.46   10.80
   0  17   0   -3.50    3.10
   0  17   0   -0.10    2.10
   0  17  -1  506.35   14.00
   0  17   1  484.05   16.40
   0  17   1  485.45   13.20
   0  17   2  307.27    9.00
   0  17  -2  320.27   10.60
   0  17   2  306.77   12.40
   0  17  -2  310.97   10.40
   0  17   3 1435.66   35.40
   0  17   3 1371.86   30.50
   0  17  -3 1425.06   33.20
   0  17  -3 1418.16   33.40
   0  17   4  251.07   10.70
   0  17  -4  253.97    9.50
   0  17   5   32.60    4.60
   0  17  -5   29.40    3.90
   0  17   6  127.49    7.00
   0 -17   6  140.49    9.60
   0  17   7   59.79    4.80
   0  18   0  765.42   18.90
   0  18  -1  293.87    9.80
   0  18   1  304.47   12.30
   0  18   1  298.87    9.00
   0  18  -2  437.66   12.60
   0  18   2  415.46   10.90
   0  18   2  433.56   14.80
   0  18  -3  311.47   10.10
   0  18   3  273.97   11.40
   0  18  -4  231.68    8.60
   0  18   4  218.88    9.70
   0  18   5   83.99    6.10
   0  18  -5   97.39    5.70
   0 -18   5   90.79    7.60
   0  18  -6   24.80    3.10
   0  18   6   38.70    4.10
   0  19   0   -1.20    1.80
   0  19  -1   38.40    3.60
   0  19   1   31.70    2.80
   0  19   2   47.50    2.60
   0  19   2   45.50    5.20
   0  19  -2   30.60    3.50
   0  19  -3   71.89    5.00
   0  19   3   67.69    5.80
   0  19   4    9.80    3.20
   0  19  -4   11.20    2.70
   0  19  -5   22.80    2.90
   0  19   5   27.90    3.60
   0  20   0   40.30    2.90
   0  20  -1   91.29    4.60
   0  20   1   95.29    3.50
   0  20  -2   26.90    3.00
   0  20  -3  170.98    6.40
   0  20   3  181.78    8.10
   0  20  -4  420.96   11.00
   0  20   4  394.66   12.30
   0  21  -1    2.30    1.50
   0  21  -2   67.49    3.40
   0  21  -3   52.79    3.20
  -1   0  12  124.49    5.50
  -1   0  11    1.70    1.70
  -1   0  11   -2.70    2.30
  -1   0  11   -1.00    8.20
  -1   0  10  132.29    7.40
  -1   0  10  144.09   14.70
  -1   0  10  144.39    6.30
  -1   0   9   -2.90    2.10
  -1   0   9    1.20    2.70
  -1   0   9    1.40    7.50
  -1   0   8   49.70    8.90
  -1   0   8   62.39    4.50
  -1   0   7   -1.30    4.90
  -1   0   6  763.42   18.80
  -1   0   5   -1.50    1.60
  -1   0   4 9973.30  205.18
  -1   0   4 9987.50  205.38
  -1   0   3    0.10    1.30
  -1   0   3   -1.20    1.80
  -1   0   2   61.89    3.20
  -1   0   1   -3.50    1.00
   1   0   0  135.49    3.70
  -1   0   0  148.69    4.10
   1   0   2 1310.17   28.30
   1   0   3   -1.10    1.70
   1   0   4 1146.49   26.10
   1   0   5   -1.60    2.20
   1   0   6   23.30    3.60
   1   0   6   25.20    3.50
   1   0   7   -1.00    1.70
   1   0   7    0.50    2.30
   1   0   7    3.30    4.70
   1   0   7    3.90    2.60
   1   0   8  592.94   14.60
   1   0   8  563.04   21.40
   1   0   8  572.74   16.30
   1   0   9    2.50    6.30
   1   0   9   -1.30    1.60
   1   0   9    0.30    2.50
   1   0  10  473.45   21.60
   1   0  10  431.66   13.30
   1   0  11    1.80    2.20
   1   0  11    7.70    7.50
  -1   1  12    1.90    2.00
  -1  -1  12    3.40    2.10
  -1  -1  12    9.70    7.20
  -1   1  11   -2.50    1.30
  -1   1  11    6.40    8.30
  -1   1  11    3.10    2.40
  -1  -1  11   -7.30    7.70
  -1  -1  11    2.90    2.50
  -1  -1  11   -0.40    1.70
  -1   1  10  124.59    7.00
  -1   1  10  115.69   13.40
  -1   1  10  124.39    5.50
  -1  -1  10  131.49   14.00
  -1  -1  10  119.69    6.10
  -1  -1  10  124.59    7.10
  -1   1   9  149.39    7.50
  -1   1   9  128.99   13.90
  -1   1   9  160.28    6.60
  -1  -1   9  147.89    6.80
  -1  -1   9  153.98   14.10
  -1  -1   9  137.99    7.60
  -1   1   8   47.00    4.90
  -1   1   8   46.90    3.90
  -1   1   8   33.60    8.40
  -1  -1   8   50.99    8.60
  -1  -1   8   40.70    4.00
  -1   1   7   31.00    7.20
  -1  -1   7   30.60    6.80
  -1  -1   7   37.80    6.80
  -1  -1   6   96.19    4.90
  -1  -1   5  718.73   17.00
  -1  -1   5  705.83   16.20
  -1   1   4  645.64   14.40
  -1   1   4  655.83   15.00
  -1  -1   4  648.24   15.10
  -1  -1   4  642.74   15.40
  -1   1   3  114.69    3.80
  -1   1   3  112.99    4.20
  -1  -1   3  111.39    4.90
  -1  -1   3  112.39    4.00
  -1   1   2    2.10    1.60
  -1  -1   2    2.70    1.80
  -1   1   1 9452.75  191.28
  -1  -1   1 9192.68  191.18
  -1   1   0  286.27    7.30
  -1   1  -1 6540.35  137.09
   1   1   1 6761.42  136.99
   1   1   2 1156.38   25.10
   1   1   3  290.17    8.00
   1  -1   3  279.87    8.20
   1   1   4  450.75   11.90
   1  -1   4  456.15   12.20
   1   1   5  193.58    7.30
   1  -1   5  199.18    7.50
   1   1   6  855.61   21.50
   1   1   6  865.41   21.20
   1  -1   6  846.42   21.70
   1  -1   6  870.21   22.10
   1   1   7  529.25   19.10
   1   1   7  534.25   13.40
   1   1   7  552.34   15.20
   1  -1   7  541.25   18.80
   1  -1   7  566.84   15.50
   1  -1   7  542.05   15.80
   1  -1   7  532.05   13.90
   1   1   8  384.86   17.50
   1   1   8  392.46   12.20
   1   1   8  379.96   10.20
   1  -1   8  377.66   17.30
   1  -1   8  390.76   12.30
   1  -1   8  373.06   10.80
   1   1   9  247.88    9.60
   1   1   9  259.57   16.80
   1   1   9  251.47    7.10
   1  -1   9  257.67   15.80
   1  -1   9  250.17    9.50
   1  -1   9  252.97    8.00
   1   1  10   36.30    9.40
   1   1  10   36.70    4.20
   1  -1  10   32.30    2.50
   1  -1  10   31.10    3.80
   1  -1  10   21.10    8.00
   1   1  11   -0.60    7.40
   1   1  11    5.10    2.40
   1  -1  11   15.00    8.20
   1  -1  11    8.50    2.60
  -1   2  12  105.99    5.00
  -1  -2  12   92.79    4.90
  -1  -2  12  102.69   10.70
  -1   2  11  183.28    7.40
  -1  -2  11  154.88   14.60
  -1  -2  11  167.78    6.40
  -1  -2  11  174.68    7.50
  -1   2  10   16.40    3.40
  -1   2  10   18.60    2.60
  -1   2  10   17.90    9.20
  -1  -2  10   18.50    3.70
  -1  -2  10   10.70    8.20
  -1  -2  10   20.90    3.40
  -1   2   9  209.38   17.40
  -1   2   9  235.78    9.30
  -1   2   9  219.18    7.80
  -1  -2   9  223.18   17.40
  -1  -2   9  235.48    9.90
  -1  -2   9  229.38    8.60
  -1   2   8  266.17    9.90
  -1   2   8  247.88    8.30
  -1   2   8  270.97   17.10
  -1  -2   8  278.27   16.30
  -1  -2   8  250.37    9.00
  -1   2   7    0.50    1.80
  -1   2   7    1.30    5.70
  -1  -2   7    5.30    4.20
  -1  -2   7   -1.00    4.80
  -1  -2   6  726.23   17.90
  -1  -2   5   11.30    2.30
  -1  -2   5    8.80    2.10
  -1  -2   4  706.63   17.10
  -1  -2   4  723.73   16.80
  -1   2   3   -0.30    1.40
  -1  -2   3   -4.40    2.30
  -1   2   2   96.39    3.60
  -1  -2   2   95.69    4.30
   1   2  -1  465.25   11.70
  -1   2   1  472.95   11.00
  -1  -2   1  482.65   11.00
  -1   2   0  224.88    6.60
  -1   2  -1 3713.63   77.99
  -1   2  -2  121.99    6.30
   1   2   2  123.29    4.40
   1   2   3 1542.45   33.50
   1   2   4   59.89    4.00
   1  -2   4   60.89    4.50
   1  -2   5 1117.09   26.50
   1   2   6   35.90    3.50
   1  -2   6   29.90    4.00
   1  -2   6   30.00    3.60
   1   2   7   10.90    2.00
   1   2   7    9.90    2.80
   1   2   7   16.30    5.50
   1  -2   7   16.00    3.40
   1  -2   7   11.80    3.10
   1  -2   7    9.00    2.30
   1  -2   7   18.00    5.30
   1   2   8   34.10    2.70
   1   2   8   35.10    7.80
   1   2   8   50.59    4.70
   1  -2   8   27.80    6.60
   1  -2   8   31.80    3.50
   1  -2   8   37.90    4.80
   1  -2   8   39.00    4.30
   1   2   9  563.84   23.40
   1   2   9  535.75   15.60
   1  -2   9  539.95   14.30
   1  -2   9  583.64   22.80
   1  -2   9  534.05   15.70
   1   2  10   11.50    8.20
   1   2  10    6.30    2.60
   1  -2  10    3.40    2.50
   1  -2  10    7.20    2.00
   1  -2  10    0.00    7.10
   1   2  11  934.01   22.40
   1   2  11  913.51   23.50
   1  -2  11  938.91   30.00
   1  -2  11  894.01   22.20
  -1   3  12   28.00    2.90
  -1  -3  12   23.20    2.80
  -1  -3  12   21.80    7.90
  -1   3  11   94.69    5.60
  -1  -3  11   88.19    5.00
  -1  -3  11   92.89   12.10
  -1  -3  11  104.79    6.10
  -1   3  10  654.33   27.40
  -1   3  10  667.03   18.40
  -1   3  10  683.93   16.00
  -1  -3  10  679.73   28.40
  -1  -3  10  684.13   19.00
  -1  -3  10  701.53   17.90
  -1   3   9    9.30    7.90
  -1   3   9    7.20    2.30
  -1   3   9    2.70    2.70
  -1  -3   9    7.10    7.30
  -1  -3   9    2.40    2.60
  -1  -3   9    4.30    3.10
  -1   3   8  569.94   14.50
  -1   3   8  526.15   18.30
  -1   3   8  567.94   16.00
  -1   3   8  554.74   24.20
  -1  -3   8  559.64   15.60
  -1  -3   8  582.64   22.80
  -1   3   7 1626.34   36.70
  -1   3   7 1556.74   43.30
  -1   3   7 1570.74   35.00
  -1  -3   7 1534.35   38.70
  -1  -3   7 1597.54   42.30
  -1  -3   7 1577.74   36.00
  -1  -3   6  290.47    9.30
  -1  -3   5  369.16   10.30
  -1  -3   5  387.86   10.70
  -1  -3   4  233.98    7.70
  -1   3   3   60.69    2.30
  -1  -3   3   50.19    3.90
  -1   3   2   17.10    1.90
   1   3  -2   17.60    3.90
  -1   3   1 2613.64   54.89
   1   3  -1 2655.03   55.79
  -1  -3   1 2594.94   54.99
  -1   3   0  252.77    7.60
  -1   3  -1 1159.68   26.70
  -1   3  -2  220.38    9.00
  -1   3  -3  143.99    8.10
  -1   3  -4 1398.76   34.10
   1  -3   5  112.19    6.00
   1   3   6  885.31   21.60
   1  -3   6  895.51   22.70
   1   3   7 1102.19   24.40
   1   3   7 1135.29   26.90
   1  -3   7 1100.09   26.10
   1  -3   7 1099.59   27.90
   1  -3   7 1160.18   27.40
   1  -3   7 1118.79   31.30
   1   3   8  930.61   30.00
   1   3   8  950.10   23.70
   1   3   8  922.11   20.50
   1  -3   8  955.40   29.20
   1  -3   8  913.81   24.80
   1  -3   8  946.61   22.80
   1  -3   8  957.20   23.90
   1   3   9    3.00    2.50
   1   3   9   14.50    8.50
   1  -3   9    8.60    6.40
   1  -3   9   -0.30    2.30
   1  -3   9   -2.30    2.40
   1   3  10  774.52   20.10
   1  -3  10  790.82   28.20
   1  -3  10  774.52   18.50
   1  -3  10  753.22   19.80
   1   3  11  157.28    6.50
   1   3  11  152.68    7.40
   1  -3  11  162.98   13.20
   1  -3  11  147.39    6.40
  -1  -4  12   86.79    9.80
  -1  -4  12   93.69    3.20
  -1  -4  12   87.49    4.60
  -1   4  11  547.45   14.70
  -1  -4  11  521.45   14.90
  -1  -4  11  554.24   14.10
  -1  -4  11  520.65   23.60
  -1   4  10   22.50    2.00
  -1   4  10   21.00    3.40
  -1  -4  10   26.70    3.50
  -1  -4  10   19.60    3.80
  -1  -4  10   31.70    9.60
  -1   4   9  224.88    8.70
  -1   4   9  212.78    7.00
  -1   4   9  228.18   17.70
  -1  -4   9  219.68    8.80
  -1  -4   9  220.78    9.70
  -1  -4   9  237.48   16.90
  -1   4   8   94.19    7.20
  -1   4   8   86.99   11.10
  -1   4   8   77.99    4.50
  -1   4   8   90.19    5.70
  -1  -4   8   99.89    6.00
  -1  -4   8   84.79   10.10
  -1   4   7    9.40    2.70
  -1   4   7    7.50    6.40
  -1   4   7    9.60    2.00
  -1  -4   7   17.40    4.60
  -1  -4   7    6.40    5.40
  -1  -4   7    4.90    2.60
   1   4  -6   24.90    6.00
  -1  -4   6   37.10    3.70
  -1  -4   5   79.29    4.80
   1   4  -4 1654.43   38.40
  -1  -4   4 1537.05   35.20
   1   4  -3    6.20    4.10
  -1  -4   3   13.30    3.10
   1   4  -2  481.65   14.00
  -1   4   2  466.95   10.70
  -1   4   2  465.75   10.80
  -1  -4   2  479.75   12.40
  -1   4   1  535.05   12.60
   1   4  -1  537.05   13.50
  -1  -4   1  527.15   12.80
  -1   4   0  232.28    7.70
  -1  -4   0  225.78    6.20
  -1   4  -1   71.09    5.30
  -1   4  -2 5719.43  121.19
  -1   4  -3  133.89    8.90
  -1   4  -4  636.14   19.60
   1  -4   5   88.49    5.80
   1   4   6   89.39    4.70
   1  -4   6   97.39    8.00
   1  -4   6   82.19    6.00
   1   4   7   -0.80    1.10
   1   4   7    4.20    2.20
   1  -4   7    3.40    2.40
   1  -4   7    8.40    5.10
   1  -4   7    1.60    2.30
   1  -4   7    5.80    2.90
   1   4   8  411.36   12.40
   1  -4   8  400.76   11.90
   1  -4   8  415.86   18.20
   1  -4   8  370.66   13.40
   1  -4   8  394.36   12.50
   1   4   9   82.29    5.60
   1  -4   9   87.59    5.90
   1  -4   9   73.89    9.70
   1  -4   9   96.59    5.50
   1   4  10   39.70    4.80
   1   4  10   32.10    3.80
   1  -4  10   27.30    8.10
   1  -4  10   33.30    3.30
   1  -4  10   28.50    3.60
   1   4  11   59.99    4.90
   1   4  11   57.29    4.20
   1  -4  11   59.09    4.20
   1  -4  11   51.69    8.80
  -1  -5  12  119.49    3.80
  -1  -5  12  111.99   10.50
  -1   5  11  117.19    5.60
  -1  -5  11  125.39    6.20
  -1  -5  11  116.29   12.90
  -1  -5  11  127.09    5.90
  -1   5  10  125.99    6.40
  -1   5  10  123.19    7.20
  -1  -5  10  129.79    7.10
  -1  -5  10  132.89    6.80
  -1  -5  10  114.79   13.20
  -1   5   9   60.69    3.50
  -1   5   9   69.59    6.30
  -1   5   9   67.69    5.20
  -1  -5   9   64.19    5.20
  -1  -5   9   61.49    5.70
  -1  -5   9   67.19   10.40
  -1   5   8    4.10    3.60
  -1   5   8   -1.70    1.60
  -1   5   8   -1.40    6.80
  -1   5   8   -0.40    2.20
  -1  -5   8    3.10    6.00
  -1  -5   8    3.90    2.90
  -1   5   7 1140.79   29.80
  -1   5   7 1165.98   26.10
  -1   5   7 1195.98   27.60
  -1   5   7 1090.39   34.40
  -1  -5   7 1151.08   27.70
  -1  -5   7 1179.98   33.90
  -1  -5   7 1157.18   30.50
   1   5  -6  305.47   14.50
  -1  -5   6  306.87    9.90
  -1  -5   6  264.17   11.20
  -1  -5   6  280.97   14.20
   1   5  -5  198.48   11.20
  -1  -5   5  184.28    7.00
   1   5  -4 1393.26   34.90
  -1  -5   4 1388.76   31.60
   1   5  -3 4136.39   90.99
  -1  -5   3 4264.87   88.79
  -1   5   2  141.79    4.40
  -1   5   2  154.78    4.40
   1   5  -2  147.29    8.30
  -1  -5   2  153.78    6.70
  -1   5   1 1461.95   31.50
   1   5  -1 1479.15   32.30
  -1  -5   1 1437.36   32.10
  -1   5   0  115.89    5.90
  -1  -5   0  112.59    4.80
  -1   5  -1  133.29    7.50
  -1   5  -2 4917.91  105.29
  -1   5  -3    7.10    4.80
  -1   5  -4 4060.59   90.39
   1   5   6   11.70    2.40
   1  -5   6    7.30    4.50
   1  -5   6    5.10    2.90
   1   5   7  403.56   11.90
   1  -5   7  407.66   12.50
   1  -5   7  388.96   11.80
   1  -5   7  401.46   16.60
   1  -5   7  394.26   13.30
   1   5   8  201.68    8.20
   1  -5   8  224.88    8.40
   1  -5   8  215.68    9.90
   1  -5   8  225.38    8.70
   1  -5   8  230.28   14.40
   1   5   9    8.70    3.40
   1   5   9   13.30    3.00
   1  -5   9    8.00    2.90
   1  -5   9    9.90    6.70
   1  -5   9   12.10    3.00
   1   5  10  421.36   13.70
   1   5  10  406.06   12.30
   1  -5  10  399.46   20.00
   1  -5  10  409.76   12.10
   1  -5  10  421.06   11.60
   1   5  11  130.19    5.80
   1   5  11  133.99    6.60
   1  -5  11  144.09    4.40
   1  -5  11  141.39    5.80
   1  -5  11  131.69   11.90
  -1  -6  12   51.09    9.10
  -1  -6  12   57.29    2.70
  -1   6  11   10.70    2.50
  -1  -6  11   12.30    2.80
  -1  -6  11    8.70    8.50
  -1  -6  11   15.10    2.80
  -1   6  10   15.10    2.90
  -1  -6  10   15.10    3.30
  -1  -6  10   -0.20    7.90
  -1  -6  10   10.10    3.10
  -1   6   9  237.68    8.90
  -1   6   9  244.18   10.90
  -1   6   9  245.98    6.60
  -1  -6   9  245.78    9.70
  -1  -6   9  225.78    9.80
  -1  -6   9  251.97   17.40
  -1   6   8   68.99    3.70
  -1   6   8   62.99    6.20
  -1   6   8   64.49    4.80
  -1  -6   8   52.09    4.90
  -1  -6   8   67.09    9.30
  -1   6   7  870.31   24.30
   1   6  -7  896.51   30.00
  -1   6   7  894.91   20.60
  -1   6   7  877.11   21.80
  -1  -6   7  920.71   22.70
  -1  -6   7  891.31   25.20
  -1  -6   7  938.61   28.90
  -1   6   6  926.01   22.80
   1   6  -6  966.30   29.60
  -1  -6   6  968.80   28.40
  -1  -6   6 1038.50   24.20
  -1  -6   6  943.61   25.70
   1   6  -5  174.98   11.60
  -1  -6   5  180.08    7.20
   1   6  -4  935.01   26.20
  -1  -6   4  918.31   22.40
   1   6  -3  968.10   26.00
  -1  -6   3  978.50   23.20
   1   6  -2   -5.60    3.30
  -1   6   2    0.10    1.10
  -1   6   2    1.60    1.10
  -1  -6   2   -0.50    2.90
   1   6  -1  222.68    7.30
   1   6  -1  268.87    8.20
  -1   6   1  262.67    7.40
  -1  -6   1  255.97    8.60
  -1   6   0  623.84   15.80
  -1  -6   0  624.14   15.40
  -1   6  -1   55.59    5.20
  -1   6  -2  603.74   18.00
  -1   6  -3   11.60    4.80
  -1   6  -4   88.49    8.50
  -1   6  -5   76.89    8.70
   1   6   6    2.80    1.90
   1  -6   6    4.70    3.00
   1  -6   6    3.90    4.20
   1  -6   6    3.60    2.40
   1   6   7   13.00    3.30
   1   6   7   15.70    2.20
   1   6   7   15.00    2.80
   1  -6   7   13.30    3.10
   1  -6   7   20.10    3.30
   1  -6   7   16.60    3.80
   1  -6   7   11.20    5.10
   1   6   8   17.70    3.50
   1   6   8   13.90    2.90
   1  -6   8   13.90    3.20
   1  -6   8   13.00    3.90
   1  -6   8   21.40    3.50
   1  -6   8   19.00    6.80
   1   6   9   20.60    3.40
   1   6   9   23.70    4.30
   1  -6   9   24.10    7.70
   1  -6   9   21.10    3.40
   1  -6   9   16.20    3.20
   1   6  10    2.90    2.90
   1   6  10    0.60    2.20
   1  -6  10    2.30    2.30
   1  -6  10   -1.60    6.50
   1  -6  10    6.40    2.40
   1   6  11   63.49    4.10
   1   6  11   66.59    5.00
   1  -6  11   73.59    3.30
   1  -6  11   66.09    9.50
  -1  -7  11   17.10    2.90
  -1  -7  11   15.20    2.70
  -1  -7  11   19.20    8.60
  -1   7  10  146.59    6.30
  -1  -7  10  148.49    7.20
  -1  -7  10  122.49   13.30
  -1  -7  10  148.19    7.00
  -1   7   9   42.00    5.30
  -1   7   9   36.00    3.80
  -1  -7   9   35.10    8.80
  -1  -7   9   31.60    4.50
  -1  -7   9   31.10    4.30
  -1   7   8 1421.46   33.30
  -1   7   8 1416.06   36.10
  -1   7   8 1441.26   31.40
  -1  -7   8 1444.66   34.40
  -1  -7   8 1523.95   42.80
   1   7  -7   78.09   10.40
  -1   7   7  101.59    4.20
  -1   7   7   89.29    6.90
  -1  -7   7   87.99    6.10
  -1  -7   7   97.59    9.80
  -1  -7   7   86.59    7.80
   1   7  -6   18.60    6.30
  -1   7   6   22.00    2.30
  -1  -7   6   21.80    5.20
  -1  -7   6   23.80    6.00
   1   7  -5 1365.76   36.60
  -1  -7   5 1309.67   31.10
   1   7  -4 2776.32   64.49
  -1  -7   4 2787.52   60.59
   1   7  -3 2343.37   54.79
  -1  -7   3 2431.96   52.49
   1   7  -2 2105.09   47.90
  -1  -7   2 2172.18   47.10
   1   7  -1   41.60    3.60
  -1   7   1   45.80    3.20
  -1  -7   1   52.99    4.30
  -1   7   0   15.10    3.00
  -1   7  -1  233.68    9.50
  -1   7  -2    2.90    4.10
  -1   7  -3 2706.03   62.39
  -1   7  -4   58.69    7.30
   1   7   5  781.82   19.10
  -1   7  -5  788.52   25.70
   1   7   5  773.32   19.70
   1  -7   5  778.92   23.30
   1   7   6  262.07    9.30
   1   7   6  245.98    8.20
   1  -7   6  260.57   10.40
   1  -7   6  242.08   12.80
   1  -7   6  252.27    8.90
   1   7   7   17.40    2.20
   1   7   7   15.70    2.80
   1   7   7   16.30    3.40
   1  -7   7   19.00    3.30
   1  -7   7    8.40    3.60
   1  -7   7   12.20    5.50
   1   7   8  518.65   14.70
   1   7   8  565.94   16.30
   1   7   8  518.45   13.40
   1  -7   8  487.35   22.10
   1  -7   8  557.24   15.40
   1  -7   8  532.05   21.70
   1  -7   8  549.25   15.60
   1   7   9  106.59    6.90
   1   7   9  115.49    6.00
   1  -7   9  118.29    7.00
   1  -7   9  122.49    6.50
   1  -7   9   95.49   11.10
   1   7  10   97.49    5.30
   1   7  10   84.29    6.00
   1  -7  10  102.99    5.50
   1  -7  10   93.39   10.80
   1   7  11  354.56   10.20
   1  -7  11  370.16    9.00
   1  -7  11  362.46   17.10
  -1  -8  11   89.89    4.90
  -1  -8  11   83.19   10.80
  -1  -8  10  401.86   21.30
  -1  -8  10  433.86   12.60
  -1  -8  10  430.96   12.90
  -1   8   9    7.60    3.60
  -1  -8   9    9.10    3.30
  -1  -8   9   22.10    8.50
  -1  -8   9    6.70    3.30
  -1   8   8    2.20    1.30
  -1   8   8   -2.70    2.80
  -1  -8   8    1.10    2.90
  -1  -8   8   -5.20    5.80
  -1  -8   8   -1.70    6.70
  -1   8   7  378.26    9.60
  -1   8   7  361.36   13.50
  -1  -8   7  358.26   14.60
  -1  -8   7  366.46   12.30
  -1  -8   7  377.76   18.10
  -1   8   6  293.47   11.50
   1   8  -6  335.97   16.40
  -1   8   6  307.77    8.40
  -1  -8   6  308.77   15.20
  -1  -8   6  299.97   12.70
   1   8  -5  344.37   15.50
  -1   8   4  232.38    6.50
   1   8  -4  246.18   12.30
  -1  -8   4  250.47    9.20
   1   8  -3  995.40   26.80
  -1  -8   3 1040.00   24.90
   1   8  -2  108.79    7.00
  -1  -8   2  104.59    6.80
  -1   8   1  169.38    5.70
   1   8  -1  171.78    6.10
  -1  -8   1  174.38    7.50
  -1   8   0  839.32   20.40
  -1   8  -1  501.35   15.00
  -1   8  -2 1928.71   45.30
  -1   8  -3  206.98   11.40
   1   8   4   20.80    2.90
  -1   8  -4   20.50    5.90
   1   8   5   17.60    3.00
  -1   8  -5   22.50    6.50
   1   8   5   20.80    2.60
   1  -8   5   12.60    4.90
  -1   8  -6   51.89   11.20
   1   8   6   62.89    5.00
   1   8   6   65.69    4.20
   1   8   6   68.29    5.40
   1  -8   6   62.19    5.80
   1  -8   6   69.49    8.10
   1  -8   6   72.09    5.30
   1   8   7   41.00    6.40
   1   8   7   61.49    4.50
   1   8   7   58.79    5.20
   1  -8   7   51.29    5.70
   1  -8   7   53.79    4.80
   1  -8   7   51.49    7.90
   1   8   8  132.19    6.20
   1   8   8  142.19    7.30
   1  -8   8  121.79    7.00
   1  -8   8  121.29   11.20
   1   8   9   -3.30    2.50
   1   8   9    0.40    2.10
   1  -8   9   -0.10    2.60
   1  -8   9    4.00    6.70
   1   8  10   52.49    4.00
   1   8  10   59.89    5.00
   1  -8  10   44.80    3.90
   1  -8  10   43.00    8.70
   1  -8  11   58.69    3.10
   1  -8  11   44.10    8.00
  -1  -9  11  254.47   15.50
  -1  -9  11  259.97    8.10
  -1   9  10  194.38    8.20
  -1  -9  10  185.48    7.90
  -1  -9  10  163.58   14.60
  -1   9   9  721.33   20.60
  -1  -9   9  731.03   19.60
  -1  -9   9  713.73   27.90
  -1   9   8  296.17    8.40
  -1   9   8  305.57   12.20
  -1  -9   8  306.37   15.10
  -1  -9   8  284.37   10.80
  -1  -9   8  293.27   17.80
  -1   9   7  336.77   12.90
  -1   9   7  326.47    8.50
  -1  -9   7  327.77   14.50
  -1  -9   7  324.97   17.40
  -1   9   6  301.87    8.20
   1   9  -6  321.07   15.80
  -1   9   6  298.77   11.60
  -1  -9   6  291.67   12.70
  -1  -9   6  293.67   15.40
   1   9  -5  273.37   13.60
  -1   9   5  236.78    7.00
  -1  -9   5  225.58   13.00
   1   9  -4   29.30    4.30
   1   9  -4   22.60    5.10
  -1  -9   4   25.00    4.10
   1   9  -3   10.60    4.10
   1   9  -3   10.20    3.30
  -1   9   3    7.40    2.10
  -1  -9   3   16.80    3.60
   1   9  -2  247.88    9.40
  -1  -9   2  255.27    9.70
  -1   9   1  373.06    9.40
   1   9  -1  374.66    9.40
  -1   9   0   21.30    3.10
  -1   9  -1   33.30    4.40
  -1   9  -2  132.79    8.70
  -1   9  -3 2957.20   68.09
   1   9   4   39.00    3.70
  -1   9  -4   34.10    6.60
   1  -9   4   42.90    6.20
   1   9   5 3048.50   68.29
  -1   9  -5 3138.69   74.09
   1   9   5 3086.09   67.09
   1  -9   5 3040.50   67.79
   1  -9   5 3116.69   71.99
   1   9   6  247.58    9.20
   1   9   6  236.58    9.60
  -1   9  -6  251.57   15.80
   1  -9   6  251.07   14.00
   1  -9   6  254.87    9.50
   1   9   7  771.32   19.30
   1   9   7  767.42   21.10
   1   9   7  794.72   20.70
   1  -9   7  808.12   20.60
   1  -9   7  675.03   21.60
   1  -9   7  832.82   26.90
   1   9   8  179.58    7.10
   1   9   8  182.48    8.40
   1  -9   8  175.58   14.00
   1  -9   8  183.88    8.30
   1   9   9  182.38    7.10
   1   9   9  170.78    8.00
   1  -9   9  198.78    8.10
   1  -9   9  182.28   14.70
   1  -9  10    4.70    6.70
   1  -9  10   11.60    2.70
   1  -9  11  140.19    4.50
  -1 -10  11   35.90    3.10
  -1 -10  10  144.59   13.20
  -1 -10  10  148.59    6.90
  -1  10   9   67.89    5.70
  -1 -10   9   72.09   10.60
  -1 -10   9   70.19    5.50
  -1  10   8   61.59    5.70
  -1 -10   8   76.89    8.30
  -1 -10   8   71.69    6.00
  -1 -10   8   51.19    9.60
  -1  10   7  776.22   22.20
  -1  10   7  778.12   17.40
  -1 -10   7  790.82   24.00
  -1 -10   7  760.62   27.50
  -1  10   6   13.40    1.90
  -1  10   6   13.40    3.70
  -1 -10   6    7.90    6.10
  -1 -10   6   17.60    5.10
   1  10  -5  824.42   25.60
  -1  10   5  833.72   18.90
   1  10  -5  827.82   22.70
  -1 -10   5  786.22   25.90
   1  10  -4   23.70    5.30
  -1  10   4   27.00    2.60
   1  10  -4   23.80    4.30
   1  10  -3  108.49    6.60
   1  10  -3  102.59    7.50
  -1  10   3  112.19    4.90
  -1 -10   3  122.19    7.40
   1  10  -2  255.87    9.00
   1  10  -2  261.77    9.20
  -1  10   2  248.98    8.20
  -1 -10   2  257.87   10.60
   1  10  -1  144.19    6.30
  -1  10   1  147.39    6.40
  -1  10   0    1.40    2.70
  -1  10   0    4.00    2.30
   1  10   0    3.80    2.10
  -1  10  -1  572.14   15.90
   1  10   1  581.64   13.30
  -1  10  -1  584.64   16.40
  -1  10  -2 1512.45   36.00
  -1  10  -2 1583.34   38.10
  -1  10  -3  592.54   17.20
  -1  10  -3  621.44   19.80
   1  10   3  578.44   15.50
  -1  10  -4  339.47   15.20
   1  10   4  332.97   10.60
   1 -10   4  347.07   14.50
  -1  10  -5  251.37   14.40
   1  10   5  243.48    8.80
   1  10   5  223.48    9.40
   1 -10   5  244.68   13.40
   1  10   6   93.49    6.50
   1  10   6   93.59    5.90
   1 -10   6   98.09    6.70
   1 -10   6   87.49    9.40
   1  10   7   98.39    6.70
   1  10   7  101.49    6.30
   1 -10   7   94.49    8.00
   1 -10   7   96.89   10.20
   1 -10   7  106.59    6.80
   1  10   8  137.19    7.10
   1 -10   8  136.19   12.00
   1 -10   8  131.49    7.10
   1  10   9    4.70    2.90
   1 -10   9    5.40    2.90
   1 -10   9    3.40    6.60
   1 -10  10  121.09    5.50
   1 -10  10  123.49   11.00
  -1 -11  10  110.49    5.90
  -1 -11  10   98.69   11.00
  -1  11   9  166.18    8.30
  -1 -11   9  171.58   14.20
  -1 -11   9  168.38    8.00
  -1  11   8  159.08    8.50
  -1 -11   8  158.98    8.30
  -1 -11   8  137.89   13.10
  -1 -11   8  169.18   12.20
  -1  11   7   99.29    7.40
  -1  11   7  107.09    3.50
  -1 -11   7   95.89   11.00
  -1 -11   7  117.59    9.50
  -1  11   6  314.37    8.30
  -1  11   6  318.57   12.10
   1  11  -6  320.97   13.30
  -1 -11   6  315.87   14.10
  -1 -11   6  310.07   16.60
   1  11  -5   31.10    6.00
  -1  11   5   40.80    2.90
  -1  11   5   39.80    4.60
  -1  11   4  203.98    6.30
   1  11  -4  209.58   10.60
  -1  11   4  197.68    8.60
   1  11  -4  203.58    9.40
  -1  11   3  236.68    7.20
  -1  11   3  244.18    7.10
   1  11  -3  251.87    9.90
   1  11  -3  268.37   10.40
   1  11  -2  473.85   13.50
   1  11  -2  448.76   12.10
  -1  11   2  442.36   12.20
   1  11  -1   21.40    3.10
  -1  11   1   18.50    3.10
  -1  11   0 2235.38   49.20
  -1  11   0 2237.78   47.80
   1  11   0 2190.18   47.90
  -1  11  -1  235.88    9.20
  -1  11  -1  240.28    9.20
  -1  11  -2  641.34   19.10
  -1  11  -2  638.14   17.80
   1  11   3   19.50    2.00
  -1  11  -3   18.70    3.90
  -1  11  -3   23.90    5.10
   1  11   4   31.90    3.90
  -1  11  -4   32.20    6.30
   1  11   4   34.10    2.20
   1 -11   4   23.80    5.90
   1  11   5  211.18    9.00
   1  11   5  211.98    8.50
   1 -11   5  218.28   13.20
   1  11   6  118.49    6.70
   1 -11   6  114.69   10.40
   1 -11   6  117.39    7.30
   1  11   7 1061.19   26.30
   1 -11   7 1049.70   33.00
   1 -11   7 1040.00   26.30
   1  11   8  121.89    6.90
   1 -11   8  125.89   12.00
   1 -11   8  140.49    7.40
   1 -11   9  119.19   11.30
   1 -11   9  120.69    6.50
   1 -11  10   13.80    6.50
   1 -11  10   20.90    2.70
  -1 -12  10   49.80    3.90
  -1 -12  10   48.00   13.50
  -1 -12   9   46.40    9.40
  -1 -12   9   34.80    4.20
  -1  12   8   84.69    6.60
  -1 -12   8  101.79   11.60
  -1 -12   8   93.49   11.20
  -1  12   7  158.58    8.60
  -1 -12   7  162.48   11.50
  -1 -12   7  164.38   16.20
  -1  12   6   18.30    3.60
   1  12  -6   12.10    4.60
  -1  12   6   14.10    1.80
  -1  12   5  536.75   16.30
  -1  12   5  512.75   12.80
   1  12  -5  521.85   17.00
   1  12  -4   22.70    4.80
  -1  12   4   23.90    2.50
   1  12  -4   18.80    3.50
   1  12  -4   28.10    4.60
  -1  12   4   30.50    3.90
  -1  12   3  284.17    8.20
   1  12  -3  271.87    9.30
   1  12  -3  281.17   10.00
  -1  12   3  280.67   10.50
   1  12  -3  296.37   10.90
   1  12  -2  116.19    6.80
  -1  12   2  120.79    5.60
   1  12  -2  123.09    7.10
   1  12  -2  121.39    5.70
  -1  12   2  127.89    5.00
  -1  12   2  123.79    6.60
   1  12  -1   38.30    3.90
  -1  12   1   34.70    3.20
  -1  12   1   38.80    3.90
   1  12  -1   35.00    4.30
  -1  12   1   36.80    4.30
   1  12  -1   30.30    3.10
  -1  12   0   51.59    5.00
  -1  12   0   42.30    4.40
   1  12   0   53.09    5.20
   1  12   0   43.00    3.50
   1  12   0   50.19    3.60
  -1  12  -1   41.20    4.40
  -1  12  -1   30.90    3.80
   1  12   1   32.90    2.90
   1  12   1   32.90    4.20
  -1  12  -1   36.10    4.30
  -1  12  -2    1.20    3.00
   1  12   2    2.60    2.50
   1  12   2    0.60    1.60
  -1  12  -2    2.20    2.70
  -1  12  -2    0.80    2.70
  -1  12  -2    1.50    3.10
   1  12   3  448.06   11.20
  -1  12  -3  457.65   16.50
  -1  12  -3  453.85   14.70
   1  12   3  471.65   14.30
  -1  12  -4   76.39    6.60
   1  12   4   63.79    3.90
   1 -12   4   71.59    8.30
   1  12   5  959.00   24.10
   1 -12   5  970.30   29.90
   1  12   6   27.40    3.80
   1 -12   6   17.70    6.50
   1 -12   7   72.29    5.50
   1 -12   7   78.09    9.80
   1 -12   8   -1.80    6.50
   1 -12   8    3.20    2.90
   1  12   9  309.77   10.50
   1 -12   9  341.37   16.80
   1 -12   9  331.87   10.30
   1 -12  10   18.90    2.50
  -1 -13   9   24.10    3.70
  -1  13   7   94.59    6.80
  -1 -13   7   89.99    8.90
   1  13  -6    2.80    4.10
  -1  13   6   -0.20    1.30
  -1  13   6    3.80    2.70
  -1 -13   6   -1.80    5.00
  -1  13   5  112.59    7.30
   1  13  -5  118.39    8.50
  -1  13   5  116.39    4.60
   1  13  -4    0.20    3.40
  -1  13   4   -0.30    1.60
  -1  13   4    5.50    2.60
   1  13  -4    1.60    2.40
   1  13  -3   12.80    2.80
  -1  13   3   19.40    2.40
  -1  13   3   13.70    3.40
   1  13  -3   16.90    3.90
   1  13  -2 1634.64   36.70
  -1  13   2 1613.14   35.50
  -1  13   2 1582.64   38.20
   1  13  -2 1641.14   37.50
  -1  13   2 1602.84   35.80
  -1  13   1  380.86   12.60
   1  13  -1  374.46   12.80
  -1  13   1  355.56   11.00
   1  13  -1  355.26   10.60
  -1  13   1  354.46   10.50
   1  13  -1  365.46   11.10
   1  13   0 4229.98   91.19
  -1  13   0 4335.17   93.89
  -1  13   0 4398.16   92.49
  -1  13   0 4303.67   91.69
   1  13   0 4429.56   94.19
   1  13   0 4243.28   90.59
  -1  13  -1  319.67   10.20
   1  13   1  323.27    9.30
  -1  13  -1  331.77   11.80
  -1  13  -1  304.27    9.40
   1  13   1  339.97   11.80
  -1  13  -1  342.77   11.40
  -1  13  -2  558.94   15.60
   1  13   2  559.74   14.00
  -1  13  -2  551.64   16.40
  -1  13  -2  600.74   16.90
   1  13   2  568.14   16.90
  -1  13  -3   31.30    4.80
   1  13   3   31.30    2.50
   1  13   3   29.60    4.20
   1  13   4   85.09    6.10
  -1  13  -4   76.69    7.00
  -1  13  -5  617.94   19.50
   1  13   5  628.04   18.30
   1 -13   5  598.64   22.80
   1 -13   6   36.80    7.60
   1  13   7   80.89    6.30
   1 -13   7   66.09    5.40
   1 -13   7   78.19    9.90
   1  13   8  259.77    9.70
   1 -13   8  235.58   15.00
   1 -13   8  240.28    9.20
   1 -13   9   -1.90    5.80
   1 -13   9    8.00    2.60
  -1  14   9   41.70    4.20
  -1 -14   9   42.90    4.20
  -1  14   8  130.79    7.20
  -1 -14   7   73.29    8.00
  -1 -14   6   21.80    5.90
   1  14  -5  334.77   11.90
   1  14  -5  345.17   13.50
  -1  14   5  349.57    9.20
  -1  14   5  369.46   13.00
  -1  14   4  153.38    8.50
   1  14  -4  170.28    9.30
   1  14  -4  168.88    7.60
  -1  14   4  172.88    6.10
   1  14  -3   62.39    5.80
   1  14  -3   59.99    4.70
  -1  14   3   57.79    4.00
  -1  14   3   67.39    6.00
  -1  14   2  101.79    6.70
  -1  14   2  100.49    4.30
   1  14  -2  101.19    6.70
   1  14  -2   98.59    5.50
  -1  14   2  102.89    5.10
   1  14  -1   10.30    3.70
  -1  14   1   10.30    2.80
  -1  14   1   13.00    3.60
   1  14  -1   15.10    2.80
   1  14  -1   16.10    3.10
  -1  14   1   18.40    2.70
  -1  14   0   15.60    3.30
  -1  14   0   18.60    4.00
   1  14   0   19.90    4.00
  -1  14   0   22.00    3.20
   1  14   0   18.70    2.70
  -1  14  -1   14.00    3.90
  -1  14  -1   13.40    3.60
   1  14   1   12.80    2.40
   1  14   1   10.90    3.50
  -1  14  -1   12.30    3.10
   1  14   2  900.31   21.00
  -1  14  -2  936.01   24.10
  -1  14  -2  901.11   22.80
   1  14   2  898.41   24.30
   1  14   3   41.20    2.80
  -1  14  -3   39.50    5.30
  -1  14  -3   27.30    4.20
   1  14   3   36.80    4.80
  -1  14  -4  908.71   24.70
   1  14   4  871.01   23.80
  -1  14  -5    7.70    4.40
   1  14   5    7.60    3.30
   1  14   6   44.80    5.10
  -1  14  -6   29.40    5.60
   1  14   7   22.20    3.90
   1 -14   7    4.60    7.10
   1  14   8  274.07    9.50
   1 -14   8  261.47    9.30
   1 -14   8  249.88   14.80
   1 -14   9   28.80    3.10
  -1  15   8  130.49    6.70
  -1  15   7   37.90    4.70
  -1 -15   7   48.80    7.00
  -1  15   6  140.59    8.00
  -1 -15   6  138.09   11.10
  -1  15   5  207.38    9.70
   1  15  -5  208.58    8.90
  -1  15   5  202.38    6.00
  -1  15   4   29.90    2.80
   1  15  -4   19.20    4.40
   1  15  -4   26.00    3.80
  -1  15   4   25.40    4.50
   1  15  -3  539.45   16.40
   1  15  -3  547.45   15.50
  -1  15   3  568.94   14.30
  -1  15   3  545.55   17.30
  -1  15   2   25.40    4.40
   1  15  -2   24.40    3.30
  -1  15   2   24.70    3.00
   1  15  -2   26.40    4.00
  -1  15   1   31.50    3.40
   1  15  -1   39.30    5.30
  -1  15   1   48.80    5.50
  -1  15   1   41.50    3.70
   1  15  -1   39.70    3.70
   1  15   0  107.39    5.30
   1  15   0  102.79    7.50
  -1  15   0  110.59    6.50
  -1  15   0  109.09    5.90
  -1  15   0  112.49    7.40
  -1  15  -1  199.48    9.80
  -1  15  -1  190.98    8.80
  -1  15  -1  197.58    8.00
   1  15   1  194.98    9.40
   1  15   1  201.08    7.00
  -1  15  -2   35.50    4.70
   1  15   2   27.40    4.60
   1  15   2   33.10    2.90
  -1  15  -2   37.50    4.20
  -1  15  -3   60.59    6.10
  -1  15  -3   63.39    5.10
   1  15   3   73.99    6.60
   1  15   3   63.09    3.10
   1  15   4   27.30    4.50
  -1  15  -4   39.30    5.60
  -1  15  -5  533.55   17.30
   1  15   5  529.05   16.50
   1  15   6  380.26   13.10
  -1  15  -6  405.56   14.60
  -1  15  -7  598.74   18.50
   1  15   7  623.64   17.30
   1  15   8  688.43   17.80
   1 -15   8  688.43   17.50
  -1  16   8   13.90    2.90
  -1  16   7   -0.90    2.50
  -1 -16   7    0.10    4.90
   1  16  -6    9.50    3.10
  -1  16   6    8.90    3.30
  -1 -16   6    6.70    5.60
  -1  16   5   32.40    4.80
   1  16  -5   32.00    3.90
  -1  16   4  178.38    6.00
   1  16  -4  184.68    8.10
  -1  16   4  182.28    9.20
  -1  16   3  359.16   13.20
   1  16  -3  358.06   11.50
  -1  16   3  354.96   10.30
  -1  16   2  473.25   13.10
  -1  16   2  471.05   15.90
   1  16  -2  485.55   13.80
  -1  16   1   17.80    4.20
  -1  16   1   20.50    3.20
   1  16  -1   19.80    3.00
  -1  16   0    6.60    3.10
   1  16   0    4.70    2.30
   1  16   0    0.80    3.50
  -1  16   0    4.50    3.40
  -1  16   0    4.10    2.50
   1  16   1   59.49    4.10
   1  16   1   57.79    6.10
  -1  16  -1   62.89    5.00
  -1  16  -2   85.59    6.70
  -1  16  -2   96.09    6.20
   1  16   2   91.09    7.30
   1  16   2   91.19    4.20
  -1  16  -3  519.45   16.20
  -1  16  -3  512.25   15.10
   1  16   3  503.55   16.50
   1  16   4   33.70    4.80
  -1  16  -4   41.70    4.50
  -1  16  -4   42.30    5.40
  -1  16  -5  133.69    8.50
   1  16   5  104.99    7.20
   1  16   6  173.48    8.30
  -1  16  -6  187.58    9.50
   1  16   7    5.80    2.70
  -1  17   7   88.29    5.60
  -1  17   6  167.18    7.80
   1  17  -6  149.79    6.80
  -1 -17   6  140.89   10.30
   1  17  -5    3.20    2.60
  -1  17   5    3.50    3.10
  -1  17   4   26.70    4.50
   1  17  -4   17.10    3.40
  -1  17   4   19.90    2.10
  -1  17   3  219.58   10.40
  -1  17   3  224.58    7.30
   1  17  -3  242.68    8.90
  -1  17   2  599.44   18.70
  -1  17   2  611.74   15.50
   1  17  -2  592.14   16.20
   1  17  -1  473.05   13.50
  -1  17   1  497.05   16.30
  -1  17   1  489.25   13.50
   1  17   0    7.10    4.00
   1  17   0    7.30    2.40
  -1  17   0    6.90    2.60
  -1  17   0   10.70    2.60
  -1  17   0    6.40    3.80
   1  17   1  332.87   13.00
   1  17   1  330.77    9.50
  -1  17  -1  329.57   11.00
  -1  17  -1  337.07   10.90
   1  17   2   95.69    7.20
   1  17   2   86.59    3.80
  -1  17  -2   86.09    5.90
  -1  17  -2  102.69    7.00
  -1  17  -3  407.06   13.70
   1  17   3  406.46   14.30
  -1  17  -3  413.96   12.80
  -1  17  -4   25.00    3.50
  -1  17  -4   21.30    4.40
   1  17   4   23.30    4.20
   1  17   5    8.30    3.00
  -1  17  -5    2.90    3.50
   1  17   6   63.49    5.20
   1  17   7   21.90    4.80
   1  18  -6   15.50    2.80
  -1  18   6   29.00    3.80
   1  18  -5  372.26   11.00
  -1  18   5  359.46   12.20
  -1 -18   5  340.17   14.00
  -1  18   4  517.65   16.00
   1  18  -4  509.15   14.30
  -1  18   3  227.28    6.80
  -1  18   3  230.08   10.20
   1  18  -3  225.88    8.40
   1  18  -2  399.66   11.90
  -1  18   2  406.76   11.00
  -1  18   2  393.66   14.00
  -1  18   1   74.79    6.90
  -1  18   1   55.69    4.20
   1  18  -1   54.79    4.20
  -1  18   0   21.20    3.10
   1  18   0   20.00    2.80
  -1  18  -1   16.30    3.10
   1  18   1    8.90    4.00
   1  18   1   11.90    2.10
   1  18   2  261.67   11.20
  -1  18  -2  274.67    9.50
  -1  18  -2  261.67    9.20
   1  18   3   26.10    4.30
  -1  18  -3   29.80    3.60
  -1  18  -3   26.60    4.00
  -1  18  -4  102.79    6.10
   1  18   4  100.59    6.50
  -1  18  -5   40.30    3.90
   1  18   5   35.20    4.10
   1  18   6    2.80    2.30
  -1  19   6   42.20    5.30
   1  19  -5  207.68    7.30
  -1  19   5  224.08    8.50
  -1  19   4  222.88    9.00
   1  19  -4  209.48    7.50
   1  19  -3  383.86   11.10
  -1  19   3  384.86   13.10
  -1  19   2  138.69    5.20
  -1  19   2  141.09    8.10
   1  19  -2  145.39    6.10
  -1  19   1   13.80    2.50
   1  19  -1   11.00    2.40
  -1  19   0   62.99    4.30
   1  19   0   54.89    3.70
   1  19   1   21.20    1.80
  -1  19  -1   12.70    2.80
   1  19   2  102.29    7.20
  -1  19  -2   97.19    5.50
  -1  19  -3  135.99    6.30
   1  19   3  123.29    7.20
   1  19   4  239.48    9.20
  -1  19  -4  242.08    8.30
   1  19   5   -0.50    2.30
  -1  19  -5    0.60    2.00
   1  20  -4    3.60    1.90
  -1  20   4    1.70    2.40
   1  20  -3    3.30    1.90
  -1  20   3    2.30    2.80
  -1  20   2   12.50    1.50
   1  20  -2    9.40    2.10
   1  20  -1    9.60    1.90
  -1  20   1    9.70    1.90
  -1  20   0   10.10    2.10
   1  20   0    4.70    1.40
  -1  20  -1  386.36   10.70
  -1  20  -2   87.89    4.80
  -1  20  -3    8.10    2.30
  -1  20  -4    2.70    2.00
   1  21  -3   40.90    3.00
   1  21  -2   95.09    3.50
  -1  21   0   23.60    2.10
  -1  21  -1   46.00    3.20
  -1  21  -2  349.17    9.20
  -2   0  12   63.19    4.30
  -2   0  11    6.70    8.50
  -2   0  11    4.50    2.70
  -2   0  11    0.00    2.00
  -2   0  10  402.76   12.30
  -2   0  10  424.96   13.70
  -2   0  10  406.76   23.20
  -2   0   9    1.50    3.00
  -2   0   9   10.60    8.10
  -2   0   9   -2.40    2.20
  -2   0   8   15.60    7.60
  -2   0   8   19.30    5.00
  -2   0   8   12.50    2.90
  -2   0   7    3.30    6.30
  -2   0   6  772.22   17.50
  -2   0   5   -2.90    2.20
  -2   0   4  195.58    6.70
  -2   0   3   -4.20    2.20
  -2   0   2 2434.66   51.39
  -2   0   1   -1.20    1.70
   2   0   0 7012.80  142.89
  -2   0   0 6933.41  143.59
   2   0   1    1.90    1.60
   2   0   2   86.89    4.20
   2   0   3   -1.30    1.90
   2   0   4   82.89    5.00
   2   0   5    0.70    2.20
   2   0   6  710.93   18.30
   2   0   6  730.23   19.50
   2   0   7   -0.10    1.60
   2   0   7    2.20    2.80
   2   0   7   -0.90    4.20
   2   0   7    2.40    2.30
   2   0   8 1103.79   32.30
   2   0   8 1145.39   27.60
   2   0   8 1124.39   25.00
   2   0   9    1.00    2.50
   2   0   9   -1.80    6.10
   2   0  10  119.49   11.60
   2   0  10  118.99    6.20
   2   0  11    1.60    2.00
  -2   1  12    5.20    2.20
  -2  -1  12    3.30    2.20
  -2  -1  12    2.50    1.40
  -2   1  11  162.98   14.60
  -2   1  11  123.59    6.70
  -2   1  11  133.59    5.40
  -2  -1  11  145.59    7.20
  -2  -1  11  148.19    6.10
  -2  -1  11  136.69   14.30
  -2   1  10    9.80    2.70
  -2   1  10   16.20    9.40
  -2   1  10   11.30    3.40
  -2  -1  10   10.40    2.90
  -2  -1  10   25.60   10.00
  -2  -1  10   12.20    3.60
  -2   1   9   64.69    4.90
  -2   1   9   65.09   11.80
  -2   1   9   70.39    6.00
  -2   1   9   71.39    7.30
  -2  -1   9   80.29    5.50
  -2  -1   9   80.79   11.80
  -2   1   8   45.20    4.10
  -2   1   8   40.20    9.00
  -2   1   8   48.70    6.30
  -2  -1   8   32.80    9.00
  -2  -1   8   42.60    4.10
  -2  -1   8   53.79    6.80
  -2   1   7 1890.81   50.49
  -2  -1   7 1885.01   45.10
  -2  -1   7 1851.71   49.80
  -2  -1   6    4.90    2.10
  -2   1   5 2634.34   55.69
  -2  -1   5 2604.64   56.49
  -2   1   4   11.70    2.30
  -2  -1   4   11.10    2.50
  -2  -1   4   14.40    1.60
  -2   1   3   68.69    4.20
  -2  -1   3   60.89    4.30
  -2   1   2   11.30    2.30
  -2  -1   2   11.30    2.30
  -2   1   1    3.80    2.00
  -2  -1   1    2.10    1.70
  -2   1   0 1953.80   43.00
   2  -1   0 2084.39   43.60
   2   1   1   10.60    1.80
  -2   1  -1   11.60    2.90
   2   1   2  768.12   17.80
   2  -1   2  786.12   18.10
   2   1   3   27.10    2.80
   2  -1   3   27.40    2.90
   2   1   4 1491.65   33.70
   2  -1   4 1491.85   33.80
   2   1   5  170.58    7.20
   2  -1   5  166.18    7.30
   2   1   6  303.07    9.70
   2   1   6  323.87   10.80
   2  -1   6  313.67   10.00
   2  -1   6  315.97   11.00
   2   1   7   12.00    5.70
   2   1   7   11.30    2.80
   2   1   7   12.50    1.90
   2  -1   7   11.20    3.40
   2  -1   7    9.60    4.50
   2  -1   7   10.40    2.80
   2  -1   7    8.90    2.20
   2   1   8  187.78   12.70
   2   1   8  190.58    5.40
   2   1   8  200.08    8.20
   2  -1   8  196.08    6.60
   2  -1   8  199.58    8.20
   2  -1   8  202.08   12.70
   2   1   9  157.58   12.90
   2   1   9  132.49    6.80
   2  -1   9  125.69    6.70
   2  -1   9  137.39    4.70
   2  -1   9  121.19   10.80
   2   1  10  360.76   11.40
   2  -1  10  373.16   18.50
   2  -1  10  358.96   11.30
   2   1  11   92.19    5.00
   2   1  11   97.49    6.10
   2  -1  11   84.89    4.80
   2  -1  11  111.19   10.70
  -2   2  12    1.00    1.90
  -2  -2  12    1.10    2.10
  -2  -2  12    7.40    7.10
  -2  -2  12    0.10    1.40
  -2   2  11  222.68    8.70
  -2   2  11  225.98    6.90
  -2  -2  11  254.37   19.20
  -2  -2  11  244.58    8.30
  -2  -2  11  246.58    9.30
  -2   2  10  151.18    6.60
  -2   2  10  158.28   15.70
  -2   2  10  157.68    7.80
  -2  -2  10  161.18    7.50
  -2  -2  10  160.08   16.00
  -2  -2  10  185.98    8.70
  -2   2   9  156.18   15.30
  -2   2   9  154.78    9.80
  -2   2   9  138.89    6.60
  -2   2   9  144.29    7.60
  -2  -2   9  145.79    7.10
  -2  -2   9  139.59   15.00
  -2   2   8   75.79   11.40
  -2   2   8   66.29    4.80
  -2   2   8   72.09    7.10
  -2  -2   8   76.19    7.70
  -2  -2   8   62.39    8.60
  -2  -2   8   64.79    5.00
  -2  -2   8   53.59    9.20
  -2   2   7  107.29    5.50
  -2   2   7  106.99   11.20
  -2  -2   7   95.59    7.80
  -2  -2   7   95.59   10.10
  -2  -2   6  371.66   10.50
  -2   2   5  460.45   11.20
  -2  -2   5  451.45   12.90
  -2   2   4  132.49    4.90
  -2  -2   4  113.89    4.20
  -2  -2   4  119.69    5.80
  -2   2   3 1567.64   34.10
  -2  -2   3 1578.74   34.50
  -2   2   2 2637.34   55.89
  -2  -2   2 2645.04   55.99
   2   2  -1   90.89    4.70
   2   2  -1   85.59    3.40
  -2  -2   1   88.89    3.90
  -2   2   0 5789.32  120.29
  -2   2  -1  120.79    6.30
  -2   2  -2  475.45   13.80
   2   2   2  501.25   12.10
   2   2   3   61.59    4.10
   2  -2   3   67.39    4.60
   2   2   4   54.39    4.40
   2  -2   4   58.09    4.80
   2  -2   5 2432.36   53.89
   2   2   6  486.95   13.50
   2  -2   6  498.75   13.80
   2  -2   6  518.15   15.00
   2  -2   6  482.25   19.70
   2   2   7 2018.70   43.30
   2   2   7 2115.79   46.40
   2  -2   7 2091.49   48.00
   2  -2   7 2091.39   46.40
   2  -2   7 2051.69   44.90
   2  -2   7 2014.30   49.90
   2   2   8  931.41   23.30
   2  -2   8  928.01   28.00
   2  -2   8  882.51   24.70
   2  -2   8  941.91   23.30
   2  -2   8  902.91   21.60
   2   2   9   69.49    5.40
   2  -2   9   67.39    8.80
   2  -2   9   61.79    3.90
   2  -2   9   66.39    5.10
   2   2  10   -0.50    2.10
   2  -2  10   -1.00    2.20
   2  -2  10   -6.30    6.70
   2   2  11    7.70    2.80
   2   2  11    9.00    2.30
   2  -2  11    8.20    2.30
   2  -2  11   15.90    7.30
  -2   3  12  302.97    9.10
  -2  -3  12  305.37    9.40
  -2  -3  12  333.77   17.10
  -2  -3  12  306.67    8.20
  -2   3  11   65.99    4.90
  -2   3  11   67.39    3.20
  -2  -3  11   60.19   11.50
  -2  -3  11   60.79    5.10
  -2  -3  11   66.29    4.70
  -2   3  10  850.31   31.30
  -2   3  10  770.22   19.30
  -2   3  10  835.22   21.30
  -2   3  10  848.52   26.20
  -2  -3  10  775.22   20.60
  -2  -3  10  780.52   31.80
  -2  -3  10  792.02   22.00
  -2   3   9   31.50    4.10
  -2   3   9   24.40    3.20
  -2   3   9   34.50    5.50
  -2   3   9   32.90   10.10
  -2  -3   9   22.50    8.80
  -2  -3   9   27.00    3.90
  -2   3   8  275.17   10.20
  -2   3   8  314.17   19.40
  -2   3   8  272.77    9.00
  -2   3   8  277.77   12.50
  -2  -3   8  269.07   12.70
  -2  -3   8  286.47   10.00
  -2  -3   8  280.87   17.60
  -2   3   7  394.46   19.90
  -2   3   7  404.16   11.40
  -2  -3   7  420.96   15.30
  -2  -3   7  399.86   18.20
  -2  -3   6    3.10    3.90
  -2  -3   6    2.80    2.30
  -2  -3   5  100.69    6.10
  -2   3   4   18.70    2.20
  -2  -3   4   15.30    3.20
  -2   3   3  100.39    4.50
  -2  -3   3   94.09    5.20
   2   3  -2    1.20    3.20
  -2  -3   2    3.00    2.30
  -2   3   1   10.10    2.50
   2   3  -1   16.50    2.70
   2   3  -1   13.30    1.70
  -2  -3   1   13.70    2.20
  -2   3   0 1325.37   29.80
  -2   3  -1  270.67    9.50
  -2   3  -2  321.27   11.40
  -2   3  -3 1244.58   30.80
   2  -3   4 1075.59   25.70
   2  -3   5   90.59    5.80
   2   3   6    5.80    2.10
   2  -3   6    6.10    2.90
   2  -3   6    6.80    2.40
   2  -3   6   10.90    4.40
   2   3   7   53.39    3.30
   2   3   7   50.89    4.30
   2  -3   7   57.79    4.80
   2  -3   7   48.00    3.90
   2  -3   7   60.49    5.70
   2  -3   7   62.99    7.10
   2   3   8  477.55   13.80
   2  -3   8  462.15   12.60
   2  -3   8  449.76   18.40
   2  -3   8  433.16   15.20
   2  -3   8  466.35   13.60
   2   3   9   15.30    3.30
   2  -3   9   17.10    2.70
   2  -3   9   11.90    2.90
   2  -3   9   21.60    6.80
   2   3  10  302.87   11.30
   2   3  10  297.07   10.10
   2  -3  10  298.67   16.70
   2  -3  10  305.37    7.50
   2  -3  10  310.87    9.90
   2   3  11   33.00    3.40
   2   3  11   27.10    3.80
   2   3  11   32.00    2.60
   2  -3  11   31.40    3.10
   2  -3  11   26.10    7.70
  -2  -4  12  134.79    4.80
  -2  -4  12  149.79   12.40
  -2  -4  12  136.39    5.70
  -2   4  11   38.70    3.90
  -2  -4  11   44.00   10.70
  -2  -4  11   48.60    4.50
  -2  -4  11   45.00    4.00
  -2   4  10   10.60    2.20
  -2   4  10    7.20    2.90
  -2   4  10    7.60    3.90
  -2  -4  10    4.40    8.50
  -2  -4  10    9.80    3.00
  -2  -4  10    4.30    3.40
  -2   4   9  525.15   24.70
  -2   4   9  473.45   14.50
  -2   4   9  484.25   16.80
  -2   4   9  483.75   13.20
  -2  -4   9  524.15   24.70
  -2  -4   9  480.75   14.60
  -2   4   8 1129.49   26.10
  -2   4   8 1145.29   27.40
  -2   4   8 1073.59   30.00
  -2   4   8 1052.39   36.00
  -2  -4   8 1147.69   36.10
  -2  -4   8 1107.79   30.50
  -2   4   7  676.83   18.20
  -2   4   7  698.03   17.00
   2   4  -7  724.73   24.20
  -2   4   7  691.23   26.00
  -2  -4   7  649.93   18.10
  -2  -4   7  689.83   24.90
  -2  -4   7  682.33   20.90
  -2  -4   6  673.13   17.00
  -2  -4   6  643.34   19.30
  -2  -4   5   70.69    5.00
  -2   4   4  449.46   10.70
  -2  -4   4  450.95   13.10
  -2   4   3    4.20    1.90
   2   4  -3    6.80    3.90
  -2  -4   3    3.30    2.60
  -2   4   2 1345.57   29.40
   2   4  -2 1321.27   30.80
  -2  -4   2 1328.27   29.60
   2   4  -1   35.70    2.70
  -2   4   1   36.00    3.30
   2   4  -1   41.00    2.40
  -2  -4   1   38.60    2.90
  -2   4   0 1557.34   34.90
  -2   4  -1 5146.88  108.79
  -2   4  -2    3.50    4.10
  -2   4  -3 6247.48  133.69
   2  -4   5 1511.05   35.60
   2   4   6   27.90    3.30
   2  -4   6   20.60    3.10
   2  -4   6   17.70    2.60
   2  -4   6   20.90    3.80
   2  -4   6   22.50    5.10
   2   4   7  457.65   13.00
   2   4   7  425.26   11.10
   2  -4   7  453.45   13.10
   2  -4   7  453.65   14.80
   2  -4   7  439.26   12.30
   2  -4   7  415.46   16.90
   2   4   8  723.73   17.80
   2   4   8  761.42   19.70
   2  -4   8  777.62   25.30
   2  -4   8  764.32   18.80
   2  -4   8  752.92   19.50
   2  -4   8  711.43   21.30
   2   4   9  110.89    6.20
   2   4   9  106.49    4.90
   2   4   9  111.49    7.30
   2  -4   9  107.29    5.30
   2  -4   9  119.99    6.20
   2  -4   9   92.89   10.10
   2   4  10    1.00    2.30
   2   4  10    0.20    1.60
   2   4  10    2.10    3.00
   2  -4  10    1.80    1.70
   2  -4  10    0.10    2.10
   2  -4  10   12.10    6.60
   2   4  11  296.87   10.10
   2   4  11  312.97    9.30
   2  -4  11  295.17    8.80
   2  -4  11  333.57   15.90
  -2  -5  12  149.79    7.00
  -2  -5  12  158.78   12.80
  -2  -5  12  153.38    5.20
  -2   5  11   99.09    5.30
  -2  -5  11  111.59   13.10
  -2  -5  11   98.69    5.70
  -2  -5  11   90.19    5.70
  -2   5  10  990.80   26.20
  -2   5  10  938.51   21.90
  -2   5  10  972.30   24.00
  -2  -5  10  946.01   25.20
  -2  -5  10  993.70   35.60
  -2  -5  10 1000.10   24.40
  -2   5   9  152.38    6.00
  -2   5   9  135.29    9.10
  -2   5   9  149.59    7.10
  -2  -5   9  167.68   11.70
  -2  -5   9  142.59   14.00
  -2  -5   9  151.58    7.70
  -2   5   8  159.48    9.40
  -2   5   8  166.18    6.30
  -2   5   8  145.19    6.90
  -2  -5   8  154.78   10.90
  -2  -5   8  157.78    7.90
  -2  -5   8  156.78   13.40
  -2   5   7 1307.47   37.90
   2   5  -7 1232.68   36.30
  -2   5   7 1249.18   32.60
  -2   5   7 1263.27   28.70
  -2   5   7 1239.38   29.70
  -2  -5   7 1290.87   33.20
  -2  -5   7 1232.58   30.10
  -2  -5   7 1287.17   37.20
   2   5  -6   38.80    6.90
  -2  -5   6   23.90    4.80
  -2  -5   6   30.10    3.60
   2   5  -5 2690.53   62.89
  -2  -5   5 2725.13   59.29
   2   5  -4  295.07   12.30
  -2  -5   4  296.07   10.60
   2   5  -3 1083.39   27.30
  -2   5   3 1078.29   23.70
  -2  -5   3 1066.29   25.40
  -2   5   2 6910.61  143.29
   2   5  -2 7012.80  144.69
  -2  -5   2 6821.42  143.69
   2   5  -1    2.10    1.20
   2   5  -1   -0.30    1.50
  -2   5   1    1.30    2.40
  -2  -5   1    3.50    2.20
  -2   5   0 2709.23   58.69
  -2   5  -1  813.22   21.10
  -2   5  -2  998.70   26.00
  -2   5  -3  272.87   12.40
   2   5   5  815.82   19.60
   2  -5   5  826.02   21.70
   2   5   6    9.40    2.40
   2  -5   6    9.20    2.60
   2  -5   6   12.90    2.80
   2  -5   6    7.30    4.40
   2  -5   6    9.20    3.40
   2   5   7   98.49    5.50
   2   5   7   95.49    4.00
   2  -5   7  101.19    5.80
   2  -5   7   93.69    8.70
   2  -5   7  109.49    5.60
   2  -5   7  108.89    7.20
   2   5   8    3.10    2.30
   2   5   8    2.10    2.80
   2   5   8    0.40    1.50
   2  -5   8   -2.50    2.20
   2  -5   8    2.70    2.40
   2  -5   8    0.50    5.30
   2  -5   8    4.20    3.50
   2   5   9   45.60    4.40
   2   5   9   38.90    3.20
   2   5   9   48.90    5.40
   2  -5   9   48.20    4.00
   2  -5   9   36.90    8.00
   2  -5   9   52.59    4.40
   2   5  10   17.60    3.00
   2   5  10   14.70    3.50
   2   5  10   15.00    2.10
   2  -5  10   15.40    7.00
   2  -5  10   13.40    2.60
   2  -5  10   15.00    2.30
   2   5  11    3.00    2.30
   2   5  11    1.10    1.80
   2  -5  11    7.40    6.40
  -2  -6  12   92.29   10.00
  -2  -6  12   88.79    4.00
  -2  -6  11   19.20    3.20
  -2  -6  11   29.00    3.60
  -2  -6  11   29.20    9.20
  -2   6  10  118.99    6.10
  -2   6  10  136.39    8.40
  -2   6  10  128.59    4.30
  -2  -6  10  127.49    7.10
  -2  -6  10  133.69   14.20
  -2  -6  10  123.09    7.40
  -2   6   9    4.60    2.50
  -2   6   9    5.30    1.90
  -2   6   9    0.90    3.40
  -2  -6   9    8.30    5.40
  -2  -6   9    8.60    3.20
  -2  -6   9    9.30    8.10
  -2   6   8  456.45   16.20
  -2   6   8  470.85   13.30
  -2   6   8  445.46   12.20
  -2  -6   8  431.16   14.00
  -2  -6   8  442.46   17.10
  -2  -6   8  519.35   22.50
  -2   6   7   87.99    7.00
  -2   6   7   94.89    4.70
   2   6  -7   84.19   10.10
  -2  -6   7   94.69   10.10
  -2  -6   7   93.89    8.00
  -2  -6   7   96.19    6.40
   2   6  -6   57.39    8.00
  -2  -6   6   69.49    5.20
  -2  -6   6   55.79    8.00
  -2  -6   6   54.99    6.30
   2   6  -5  585.04   19.90
  -2  -6   5  558.44   17.30
  -2  -6   5  596.34   16.10
   2   6  -4 3597.14   79.59
  -2  -6   4 3521.55   76.99
   2   6  -3 1249.57   30.90
  -2   6   3 1217.18   26.70
  -2  -6   3 1232.98   29.30
   2   6  -2 5212.58  110.09
  -2   6   2 5250.07  108.89
  -2  -6   2 5213.58  109.79
  -2   6   1  615.14   15.50
  -2  -6   1  605.74   15.20
  -2   6   0    7.10    3.20
  -2   6  -1 1531.95   36.00
  -2   6  -2  709.03   20.50
  -2   6  -3  884.61   25.40
  -2   6  -4    3.30    4.80
   2   6   5    1.00    1.60
   2   6   5   -0.90    1.90
   2  -6   5    2.60    3.90
   2  -6   5    3.50    2.80
   2   6   6   19.70    3.40
   2   6   6   21.60    2.00
   2   6   6   20.00    2.90
   2  -6   6   23.10    4.10
   2  -6   6   25.50    3.20
   2  -6   6   28.20    5.60
   2   6   7  191.58    5.80
   2   6   7  198.48    8.60
   2   6   7  183.98    7.30
   2  -6   7  176.48   12.30
   2  -6   7  173.48    7.40
   2  -6   7  165.08    9.10
   2   6   8    1.30    1.50
   2   6   8    3.00    2.90
   2   6   8    1.30    2.10
   2  -6   8    6.20    2.70
   2  -6   8   -2.00    3.20
   2  -6   8    9.20    6.10
   2  -6   8    1.00    2.40
   2   6   9  167.48    7.30
   2   6   9  167.98    8.40
   2   6   9  160.28    5.60
   2  -6   9  157.98    6.90
   2  -6   9  158.58    7.40
   2  -6   9  147.69   12.40
   2   6  10  168.48    7.90
   2   6  10  156.28    6.70
   2  -6  10  139.39   11.80
   2  -6  10  168.38    5.90
   2   6  11  683.63   16.70
   2  -6  11  691.13   23.10
  -2  -7  12  136.79    4.80
  -2  -7  11  323.97   10.20
  -2  -7  11  331.77   10.20
  -2  -7  11  319.87   18.80
  -2   7  10    3.40    3.40
  -2  -7  10    6.70    8.60
  -2  -7  10    8.70    3.20
  -2  -7  10    7.90    3.20
  -2   7   9  366.86   14.30
  -2   7   9  373.36   10.10
  -2  -7   9  410.26   21.90
  -2  -7   9  382.76   12.80
  -2  -7   9  431.36   16.60
  -2   7   8   66.79    6.50
  -2   7   8   73.49    4.10
  -2  -7   8   78.09    6.00
  -2  -7   8   52.69    9.40
  -2  -7   8   59.29    7.40
  -2   7   7  317.27    9.10
   2   7  -7  300.57   16.80
  -2   7   7  312.07   12.50
  -2  -7   7  313.87   17.30
  -2  -7   7  305.57   13.70
  -2   7   6  482.15   12.70
  -2   7   6  497.55   11.80
   2   7  -6  492.45   19.50
  -2  -7   6  508.25   14.60
  -2  -7   6  498.65   17.00
  -2  -7   6  513.25   20.20
   2   7  -5  192.98   11.70
  -2  -7   5  186.38    8.30
   2   7  -4 1781.42   44.00
  -2  -7   4 1826.62   41.50
  -2   7   3 1046.30   22.70
   2   7  -3 1084.19   27.20
  -2  -7   3 1040.30   26.20
   2   7  -2  784.02   19.70
  -2   7   2  816.92   18.70
  -2  -7   2  800.12   20.50
  -2   7   1  567.84   14.80
  -2   7   0  374.96   11.80
  -2   7  -1  424.06   14.00
  -2   7  -2  422.66   15.00
  -2   7  -3  139.09   10.00
   2   7   4    4.70    2.10
  -2   7  -4    6.90    5.40
   2   7   5   92.59    5.40
   2   7   5   95.49    4.60
   2  -7   5   93.39    7.90
   2   7   6  817.72   19.40
   2   7   6  872.91   19.40
   2   7   6  868.31   21.20
   2   7   6  875.11   22.40
   2  -7   6  867.11   23.90
   2  -7   6  877.61   21.60
   2  -7   6  912.51   26.70
   2   7   7   20.10    2.10
   2   7   7   19.10    3.00
   2   7   7   20.50    3.60
   2  -7   7   16.70    5.90
   2  -7   7   20.30    4.30
   2  -7   7   19.50    3.50
   2   7   8  112.29    7.00
   2   7   8  115.19    6.00
   2   7   8  109.69    4.30
   2  -7   8   73.59    9.30
   2  -7   8  103.29    6.20
   2   7   9    0.20    2.20
   2   7   9    3.60    2.90
   2  -7   9    5.00    2.60
   2  -7   9   -0.30    6.40
   2   7  10   15.00    3.40
   2   7  10   13.70    2.60
   2  -7  10   12.50    2.30
   2  -7  10    7.40    6.40
   2  -7  11    2.50    6.00
  -2  -8  11    9.80    2.60
  -2  -8  11    7.90    2.40
  -2  -8  11   12.40    8.20
  -2   8  10  244.48   10.30
  -2  -8  10  223.48   17.40
  -2  -8  10  228.28    9.20
  -2  -8  10  255.77    9.50
  -2   8   9  153.98    5.00
  -2   8   9  145.99    9.00
  -2  -8   9  156.58   14.90
  -2  -8   9  156.18   11.80
  -2  -8   9  155.58    8.10
  -2   8   8  424.56   11.30
  -2   8   8  422.76   15.30
  -2  -8   8  441.46   17.30
  -2  -8   8  448.76   21.50
  -2  -8   8  421.56   13.90
  -2   8   7 1467.75   32.40
  -2   8   7 1458.55   36.50
  -2  -8   7 1473.25   42.20
  -2  -8   7 1426.36   37.60
  -2   8   6  572.44   14.20
   2   8  -6  572.04   21.30
  -2   8   6  560.04   17.50
  -2  -8   6  578.34   22.00
  -2  -8   6  550.94   18.70
  -2  -8   6  576.04   16.50
   2   8  -5   42.30    6.70
   2   8  -5   39.10    5.20
  -2   8   5   40.60    3.00
  -2  -8   5   38.90    4.50
   2   8  -4    5.10    3.40
   2   8  -4   -2.00    3.80
  -2   8   4    3.70    2.10
  -2  -8   4   -1.40    3.20
  -2   8   3  860.91   21.50
   2   8  -3  885.81   23.40
  -2  -8   3  926.11   23.10
  -2   8   2  287.27    8.10
   2   8  -2  283.07    8.90
  -2  -8   2  271.27   11.20
  -2   8   1  490.35   13.30
  -2   8   0  131.09    7.00
  -2   8  -1   -0.30    3.40
  -2   8  -2 2171.78   51.09
  -2   8  -3   -1.70    4.30
   2   8   3    3.00    2.20
   2   8   4 2203.08   48.40
  -2   8  -4 2225.38   54.29
   2   8   4 2089.49   47.60
   2  -8   4 2219.18   51.79
   2   8   5    1.80    2.20
   2   8   5    5.70    1.90
   2  -8   5    1.30    4.50
   2  -8   5    5.60    2.80
   2   8   6  271.87    8.80
   2   8   6  261.67    7.30
   2   8   6  287.57   10.00
   2   8   6  269.57    7.10
   2  -8   6  255.67    9.50
   2  -8   6  282.27   11.60
   2  -8   6  251.87   13.60
   2   8   7  322.07   10.30
   2   8   7  329.27   11.50
   2  -8   7  352.86   16.70
   2  -8   7  302.47   12.50
   2  -8   7  327.27   11.10
   2   8   8   13.20    3.50
   2   8   8   13.90    3.00
   2  -8   8    4.20    6.00
   2  -8   8   15.50    3.30
   2   8   9   -0.20    2.00
   2   8   9    0.50    2.80
   2  -8   9    1.60    2.50
   2  -8   9   -4.50    6.30
   2   8  10  314.27    9.50
   2   8  10  306.77   10.30
   2  -8  10  317.77    9.00
   2  -8  10  325.17   16.20
  -2  -9  11  764.42   18.30
  -2  -9  11  716.73   26.20
  -2   9  10   -4.90    2.50
  -2  -9  10   12.00    8.40
  -2  -9  10    1.70    2.50
  -2  -9  10   -0.50    2.70
  -2   9   9  580.54   18.40
  -2   9   9  603.74   13.10
  -2  -9   9  578.84   26.00
  -2  -9   9  590.24   20.40
  -2  -9   9  584.34   17.10
  -2   9   8  119.49    4.60
  -2   9   8  112.19    8.30
  -2  -9   8  118.39    9.70
  -2  -9   8  120.19   12.40
  -2   9   7   30.00    4.80
  -2   9   7   31.70    2.90
  -2  -9   7   27.90    8.10
  -2  -9   7   29.80    6.00
  -2   9   6  126.49    7.80
   2   9  -6  119.89    8.80
  -2   9   6  117.49    4.90
   2   9  -6  116.59   10.60
  -2  -9   6  113.29   10.90
  -2  -9   6  125.39    9.60
  -2   9   5  458.95   15.40
  -2   9   5  437.26   11.00
   2   9  -5  457.15   17.20
  -2   9   5  435.16   11.60
   2   9  -5  448.96   14.90
  -2  -9   5  460.25   14.20
   2   9  -4  135.79    7.70
   2   9  -4  141.89    9.10
  -2   9   4  130.39    5.50
  -2  -9   4  128.39    7.80
   2   9  -3  300.87   10.50
  -2   9   3  296.27    9.00
   2   9  -3  308.27   11.00
  -2  -9   3  305.27   11.20
  -2   9   2   53.39    3.40
  -2   9   2   57.59    4.20
   2   9  -2   44.50    4.20
   2   9  -2   49.00    3.70
  -2   9   1 1082.69   25.40
  -2   9   0  185.18    8.20
  -2   9  -1 1855.81   43.50
  -2   9  -2  301.67   12.70
   2   9   2  307.47   11.10
  -2   9  -3  202.08   11.70
   2   9   3  208.98    7.50
   2   9   4  173.98    6.20
   2   9   4  189.38    7.50
  -2   9  -4  171.88   12.30
   2  -9   4  182.48   10.50
  -2   9  -5    9.70    6.00
   2   9   5    4.10    1.80
   2   9   5    5.50    1.50
   2   9   5    6.70    2.60
   2  -9   5    3.40    4.40
   2  -9   5    2.90    2.90
   2   9   6    0.70    1.80
   2   9   6    6.30    2.70
   2   9   6    0.20    1.50
   2  -9   6    0.60    4.90
   2  -9   6    2.40    3.30
   2  -9   6    2.80    2.80
   2   9   7    6.20    2.10
   2   9   7    9.00    2.40
   2   9   7   10.60    3.20
   2  -9   7    6.40    5.90
   2  -9   7   12.70    3.30
   2  -9   7   15.60    4.20
   2   9   8   18.00    3.70
   2   9   8   11.00    2.70
   2  -9   8   16.80    3.30
   2  -9   8    1.30    6.20
   2   9   9   72.19    4.80
   2   9   9   79.69    5.80
   2  -9   9   66.59    4.80
   2  -9   9   70.69    9.50
   2   9  10   -3.00    2.30
   2   9  10    1.90    1.90
   2  -9  10    2.80    1.90
   2  -9  10    5.10    6.10
  -2 -10  11  123.39    5.40
  -2  10  10  445.46   13.40
  -2 -10  10  408.96   20.90
  -2 -10  10  413.96   12.70
  -2  10   9    7.20    3.40
  -2 -10   9    5.30    3.20
  -2 -10   9    4.10    5.70
  -2 -10   9    6.70    9.00
  -2  10   8  141.09    4.80
  -2  10   8  154.58    8.90
  -2 -10   8  161.98   14.30
  -2 -10   8  152.18   11.60
  -2  10   7  326.87   13.00
  -2  10   7  332.77    9.10
  -2 -10   7  312.47   18.30
  -2 -10   7  335.57   15.10
  -2  10   6  295.67   11.90
  -2  10   6  297.17    8.50
   2  10  -6  274.07   12.30
  -2 -10   6  282.47   13.50
   2  10  -5   23.30    5.30
  -2  10   5   19.40    2.40
   2  10  -5    9.10    4.10
  -2  10   5   20.60    3.70
  -2 -10   5   18.60    4.20
  -2  10   4   73.69    3.90
   2  10  -4   83.39    7.10
   2  10  -4   86.79    6.50
  -2  10   4   81.19    4.50
  -2 -10   4   87.79    6.90
   2  10  -3   31.30    4.10
  -2  10   3   32.60    3.30
   2  10  -3   34.90    4.40
  -2  10   2   57.19    4.30
   2  10  -2   47.50    4.30
  -2  10   1 1792.22   39.00
   2  10  -1 1731.53   38.60
  -2  10   1 1747.53   39.40
  -2  10   0   24.40    3.60
  -2  10   0   27.10    3.80
  -2  10  -1 1849.61   43.50
  -2  10  -2   30.70    5.30
   2  10   2   31.80    3.50
  -2  10  -2   34.30    4.80
   2  10   3  246.68    8.80
  -2  10  -3  239.08   12.60
   2 -10   3  242.88   12.00
  -2  10  -4 1123.69   33.40
   2  10   4 1163.68   27.70
   2 -10   4 1162.08   32.10
  -2  10  -5  153.98   12.70
   2  10   5  139.69    6.80
   2  10   5  142.49    5.20
   2 -10   5  166.38   11.60
   2 -10   5  145.49    7.40
   2  10   6 1150.28   28.10
   2  10   6 1175.78   26.20
   2  10   6 1189.08   29.20
   2 -10   6 1206.28   29.00
   2 -10   6 1183.38   31.20
   2 -10   6 1252.57   35.10
   2  10   7  234.38    8.40
   2  10   7  254.77    9.80
   2 -10   7  261.17   15.20
   2 -10   7  237.78    9.60
   2  10   8  384.56   12.70
   2  10   8  373.06   11.30
   2 -10   8  404.16   12.40
   2 -10   8  401.46   18.90
   2  10   9  485.15   14.50
   2 -10   9  507.35   13.80
   2 -10   9  517.25   20.80
   2 -10  10   16.20    2.30
   2 -10  10   16.10    6.20
  -2  11  10   -1.40    2.30
  -2 -11  10   -7.10    7.20
  -2 -11  10    1.40    2.50
  -2  11   9   -2.30    2.60
  -2 -11   9   13.20    8.70
  -2 -11   9    1.10    3.10
  -2 -11   9    1.90    5.30
  -2  11   8  410.06   14.50
  -2  11   8  426.26    9.80
  -2 -11   8  393.06   21.30
  -2 -11   8  404.46   17.00
  -2  11   7  811.22   23.20
  -2  11   7  806.92   18.80
  -2 -11   7  829.72   25.50
  -2  11   6  671.53   16.20
  -2  11   6  656.83   20.00
  -2 -11   6  682.83   22.00
   2  11  -5  528.95   16.70
  -2  11   5  499.25   16.10
   2  11  -5  496.15   17.40
  -2  11   5  518.25   13.10
  -2  11   4  973.10   25.00
   2  11  -4 1014.00   25.20
  -2  11   4  957.50   22.10
  -2  11   4  945.91   22.00
   2  11  -4  903.21   24.70
   2  11  -4  958.30   23.60
  -2 -11   4  937.81   25.40
   2  11  -3   46.10    3.60
  -2  11   3   46.10    4.00
   2  11  -3   39.90    4.70
  -2  11   3   34.90    3.00
   2  11  -3   39.40    3.70
  -2  11   2  388.66   11.50
   2  11  -2  390.06   11.80
   2  11  -1  172.58    6.70
  -2  11   1  173.78    6.20
  -2  11   1  169.38    7.50
  -2  11   0    0.90    2.60
  -2  11   0    1.80    2.60
  -2  11  -1   41.50    4.70
  -2  11  -1   42.20    5.20
  -2  11  -2  107.19    8.30
  -2  11  -2  103.79    7.10
   2  11   2  103.89    5.80
   2 -11   2  127.39    9.80
   2  11   3  860.31   21.70
   2  11   3  844.72   22.10
  -2  11  -3  875.51   26.20
   2 -11   3  858.91   25.50
  -2  11  -4  324.57   15.60
   2  11   4  326.67   11.00
   2 -11   4  332.47   15.20
   2  11   5  275.27   10.00
   2 -11   5  269.87   14.60
   2 -11   5  262.67   10.20
   2  11   6   56.99    5.10
   2  11   6   68.29    3.50
   2 -11   6   54.29    6.40
   2 -11   6   59.99    8.50
   2 -11   6   53.19    5.10
   2  11   7   -1.50    1.80
   2  11   7    4.70    3.00
   2 -11   7    3.70    2.90
   2 -11   7    1.90    5.80
   2  11   8  271.87   10.10
   2 -11   8  274.07   15.80
   2 -11   8  288.87   10.00
   2  11   9  114.69    6.10
   2 -11   9  123.29    5.90
   2 -11   9  112.49   10.30
   2 -11  10  138.09   12.00
   2 -11  10  151.78    5.20
  -2 -12  10   29.00    3.50
  -2  12   9   -2.80    2.40
  -2 -12   9    0.90    8.00
  -2  12   8  151.18    8.40
  -2 -12   8  167.88   11.70
  -2  12   7   44.20    3.00
  -2  12   7   39.00    5.00
  -2 -12   7   28.90    6.70
  -2  12   6    1.70    2.80
  -2  12   6    5.80    1.70
  -2 -12   6    4.70    5.20
  -2  12   5   -1.60    2.50
   2  12  -5   -0.30    3.60
  -2  12   5    3.30    1.70
   2  12  -5   -0.20    2.70
   2  12  -4  162.08    8.80
   2  12  -4  158.88    7.30
  -2  12   4  169.98    8.10
  -2  12   4  161.28    5.90
   2  12  -4  151.08    7.30
  -2  12   4  159.58    5.30
   2  12  -3  107.79    5.60
  -2  12   3  100.79    4.80
  -2  12   3  101.09    6.20
  -2  12   3  105.79    5.70
   2  12  -3   96.09    6.80
   2  12  -2  940.91   22.50
  -2  12   2  936.01   24.10
  -2  12   2  957.90   23.20
   2  12  -2  955.00   23.20
  -2  12   2  906.91   22.00
   2  12  -1 3861.51   82.59
  -2  12   1 3863.11   84.59
   2  12  -1 3957.70   85.19
  -2  12   1 3963.50   84.19
  -2  12   1 3865.71   82.69
  -2  12   0    0.50    2.20
   2  12   0    9.30    3.20
  -2  12   0    7.70    2.80
  -2  12   0    6.20    2.70
   2  12   0    6.70    1.90
  -2  12   0    5.20    3.10
  -2  12  -1 2739.13   62.19
   2  12   1 2771.12   61.89
  -2  12  -1 2820.12   61.99
   2  12   1 2761.72   59.09
  -2  12  -1 2831.02   62.19
   2  12   2  285.87    7.70
   2  12   2  294.87   10.50
  -2  12  -2  297.57   12.30
  -2  12  -2  294.87   11.40
   2  12   3    1.20    2.60
  -2  12  -3   -0.60    3.80
  -2  12  -3   -0.10    3.50
   2 -12   3    1.00    5.00
   2  12   4  116.19    6.90
   2 -12   4  108.49    9.70
   2  12   5    0.30    2.60
   2  12   5   -2.40    2.40
   2 -12   5   -9.50    5.00
   2  12   6   12.80    2.50
   2  12   6    7.60    3.20
   2 -12   6    5.80    3.40
   2 -12   6    3.80    6.20
   2  12   7  113.89    6.90
   2  12   7  104.79    6.60
   2 -12   7  103.99    6.80
   2 -12   7  105.99   10.50
   2  12   8   57.99    4.90
   2 -12   8   58.79    4.90
   2 -12   8   66.69    8.90
   2 -12   9  113.69   10.20
   2 -12   9  125.39    5.70
  -2  13  10    9.30    2.50
  -2  13   8  349.07   12.40
  -2 -13   8  363.56   15.60
  -2  13   7    7.00    1.50
  -2  13   7    6.10    3.20
  -2 -13   7   15.10    6.00
  -2  13   6  875.81   23.90
  -2  13   6  866.41   20.10
  -2 -13   6  871.11   26.60
  -2  13   5   47.70    3.40
  -2  13   5   33.10    4.40
   2  13  -5   40.00    4.50
  -2  13   4  436.36   14.30
  -2  13   4  409.96   11.40
   2  13  -4  436.66   14.40
   2  13  -4  416.26   12.90
  -2  13   3   -1.90    2.10
  -2  13   3    1.90    1.80
   2  13  -3   -0.50    2.90
  -2  13   3   -0.50    2.50
   2  13  -3    1.20    2.10
  -2  13   2  421.16   12.00
  -2  13   2  454.45   14.00
   2  13  -2  451.05   12.60
  -2  13   2  425.46   12.70
  -2  13   1  135.29    5.90
  -2  13   1  124.19    7.00
  -2  13   1  133.49    7.10
   2  13  -1  133.09    7.90
   2  13  -1  142.69    5.80
  -2  13   0  179.98    8.30
   2  13   0  184.58    8.50
   2  13   0  174.48    6.40
  -2  13   0  172.88    6.90
  -2  13   0  167.68    7.00
  -2  13   0  178.78    8.30
  -2  13  -1  218.48    9.60
  -2  13  -1  213.08    8.30
   2  13   1  227.18    7.00
  -2  13  -1  219.48    9.10
   2  13   1  225.58    9.60
  -2  13  -1  226.98    9.50
  -2  13  -2    0.90    3.40
   2  13   2   -0.40    2.60
   2  13   2   -0.90    1.40
  -2  13  -2    0.50    3.70
   2  13   3   65.49    6.00
  -2  13  -3   80.99    6.80
   2  13   4   52.39    5.20
  -2  13  -4   50.69    6.10
   2 -13   4   46.50    7.60
   2  13   5   39.70    4.70
   2 -13   5   29.90    7.20
   2  13   6   35.80    4.60
   2 -13   6   29.50    4.40
   2 -13   6   43.40    8.00
   2  13   7   27.50    4.00
   2 -13   7   28.50    3.80
   2 -13   7   18.40    7.10
   2 -13   8   17.00    3.20
   2 -13   8   20.00    6.80
   2 -13   9  132.49   10.40
   2 -13   9  143.19    5.80
  -2  14   9   18.70    3.20
  -2 -14   8  123.69    9.30
  -2 -14   7  345.27   15.40
  -2  14   6   58.89    3.30
   2  14  -6   56.49    5.20
  -2 -14   6   67.99    8.20
  -2  14   5   22.20    2.60
   2  14  -5   23.40    3.70
  -2  14   4  330.27   12.30
  -2  14   4  323.87    9.60
   2  14  -4  329.47   11.20
  -2  14   3   69.39    6.00
   2  14  -3   65.69    4.80
  -2  14   3   57.79    3.60
  -2  14   3   60.89    4.20
  -2  14   2   16.20    2.70
  -2  14   2   20.10    4.00
   2  14  -2   17.60    2.90
  -2  14   2   20.00    3.40
  -2  14   1  506.05   14.70
   2  14  -1  497.15   13.70
   2  14  -1  524.55   16.50
  -2  14   1  505.95   15.90
  -2  14   1  504.45   13.90
  -2  14   0   -0.60    2.80
   2  14   0    0.60    1.80
   2  14   0   -0.70    3.00
  -2  14   0    3.50    2.40
  -2  14   0    2.90    3.10
   2  14   1  284.47   11.30
   2  14   1  288.17    8.50
  -2  14  -1  299.27   11.50
  -2  14  -1  309.57   11.60
  -2  14  -1  292.97   10.10
  -2  14  -2   -0.90    3.30
   2  14   2    0.10    1.40
   2  14   2   -3.30    2.60
  -2  14  -2   -0.40    2.50
  -2  14  -3    1.40    3.50
   2  14   3   16.50    3.80
   2  14   4  599.84   17.80
  -2  14  -4  595.74   18.90
  -2  14  -5   23.60    5.10
   2  14   5   25.20    4.30
   2 -14   5   19.30    7.00
   2  14   6  907.81   23.60
   2 -14   6  885.21   28.60
   2  14   7  651.33   19.80
   2 -14   7  666.73   23.60
   2 -14   7  665.23   17.70
   2 -14   8  279.27   14.40
   2 -14   8  289.27    9.30
  -2  15   9   48.70    3.90
  -2  15   8    5.30    2.80
  -2 -15   8   12.90    5.30
  -2  15   7   67.89    5.80
  -2 -15   7   76.49    8.10
  -2  15   6  237.58    6.50
   2  15  -6  226.18    9.20
  -2  15   6  238.18   10.30
  -2 -15   6  257.37   13.70
  -2  15   5    6.50    2.00
   2  15  -5   11.10    3.10
  -2  15   5    4.10    3.30
  -2  15   4   85.19    4.70
  -2  15   4   95.09    6.90
   2  15  -4   84.29    5.80
  -2  15   3   14.80    3.80
  -2  15   3   10.30    2.60
   2  15  -3   19.90    3.30
  -2  15   2   25.40    3.30
  -2  15   2   28.20    4.50
  -2  15   2   30.10    3.30
   2  15  -2   28.40    3.50
  -2  15   1  116.09    6.70
   2  15  -1  121.09    5.70
  -2  15   1  128.39    7.70
  -2  15   1  114.99    6.00
   2  15   0   66.99    6.60
  -2  15   0   75.69    5.90
  -2  15   0   82.89    6.60
  -2  15   0   66.09    4.90
   2  15   0   76.59    4.50
   2  15   1   30.20    4.70
  -2  15  -1   37.50    4.10
  -2  15  -1   20.80    4.20
   2  15   1   31.40    2.90
  -2  15  -1   30.90    4.90
  -2  15  -2  315.67   11.10
   2  15   2  318.87    8.00
  -2  15  -2  327.47   12.30
   2  15   2  318.27   12.20
   2  15   3  371.36   13.40
  -2  15  -3  387.26   14.00
   2  15   4  497.95   15.80
  -2  15  -4  514.45   16.90
   2  15   5  276.97   10.80
  -2  15  -5  259.47   12.20
   2  15   6    1.30    1.90
  -2  15  -6   -5.90    3.80
   2  15   6    0.90    2.70
   2 -15   7   31.40    3.70
   2 -15   8   36.00    3.50
  -2  16   8   14.70    3.00
  -2  16   7  254.97    9.70
   2  16  -7  243.08    9.10
  -2 -16   7  269.47   12.50
   2  16  -6   38.90    4.20
  -2  16   6   41.20    4.90
  -2 -16   6   29.90    6.60
  -2  16   5    2.00    3.10
  -2  16   5    0.10    1.60
   2  16  -5    2.90    2.70
  -2  16   4  434.96   11.70
  -2  16   4  429.86   14.80
   2  16  -4  438.66   13.20
  -2  16   3  243.88   10.60
   2  16  -3  225.78    8.90
  -2  16   3  236.98    8.10
   2  16  -2  166.98    7.10
  -2  16   2  160.78    6.80
  -2  16   2  144.39    8.40
  -2  16   1  348.57   13.00
  -2  16   1  361.66   11.10
  -2  16   1  342.77   10.80
   2  16  -1  346.57   10.60
   2  16   0   -1.80    1.90
  -2  16   0    0.20    2.40
  -2  16   0    5.40    3.20
   2  16   0   -0.40    3.20
  -2  16   0   -4.20    2.90
  -2  16  -1    1.50    3.30
   2  16   1    1.50    1.70
  -2  16  -1    1.70    2.70
   2  16   1    3.20    3.40
  -2  16  -2  193.78    8.40
   2  16   2  196.08    9.50
  -2  16  -2  196.88    9.60
  -2  16  -3   10.90    4.00
   2  16   3    9.10    3.60
  -2  16  -3    8.00    3.40
  -2  16  -4  872.11   24.00
   2  16   4  858.21   23.40
  -2  16  -5   69.19    6.50
   2  16   5   72.69    6.00
   2  16   6  529.05   15.00
  -2  16  -6  478.15   15.80
   2 -16   7  371.26   11.10
  -2  17   7   31.30    3.80
   2  17  -6  464.35   13.20
  -2  17   6  461.55   14.30
  -2 -17   6  469.95   16.80
  -2  17   5   30.00    2.10
  -2  17   5   35.60    4.70
   2  17  -5   29.30    3.70
  -2 -17   5   33.30    6.60
   2  17  -4  321.07   10.60
  -2  17   4  323.27    9.00
  -2  17   4  299.37   11.80
  -2  17   3  111.19    7.70
  -2  17   3  108.79    5.40
   2  17  -3  122.99    6.40
  -2  17   2  209.98   10.10
   2  17  -2  200.38    7.80
  -2  17   2  205.88    7.70
  -2  17   1  232.28    8.60
   2  17  -1  225.58    8.00
  -2  17   1  228.48   10.50
   2  17   0  290.67    8.70
  -2  17   0  289.27   10.00
  -2  17   0  290.27   12.00
  -2  17   0  283.67    9.90
  -2  17  -1    2.10    2.40
  -2  17  -1    1.00    3.10
   2  17   1    1.50    3.20
   2  17   1    2.70    1.50
  -2  17  -2  122.89    7.80
   2  17   2  112.99    7.60
  -2  17  -2  116.29    6.80
  -2  17  -3   11.00    3.80
  -2  17  -3    4.80    2.90
   2  17   3   10.20    3.30
   2  17   4    3.40    3.00
  -2  17  -4   10.70    3.80
   2  17   5   42.40    4.60
  -2  17  -5   42.00    5.10
   2  17   6   12.40    2.80
   2  17   6   16.20    2.00
   2  18  -6   28.20    3.10
  -2  18   6   23.10    3.50
  -2 -18   6   39.80    8.40
  -2  18   5  159.88    7.90
   2  18  -5  165.68    6.80
  -2 -18   5  166.38   10.70
  -2  18   4  192.38    5.80
   2  18  -4  188.18    7.40
  -2  18   4  195.58    9.10
   2  18  -3  579.74   15.50
  -2  18   3  597.64   14.70
  -2  18   3  577.74   17.60
  -2  18   2  142.29    8.30
  -2  18   2  138.49    6.00
   2  18  -2  138.09    6.20
  -2  18   1  463.65   13.10
  -2  18   1  476.15   15.70
   2  18  -1  456.05   12.40
  -2  18   0  192.98    7.60
   2  18   0  170.88    5.90
  -2  18  -1   48.10    4.30
  -2  18  -1   36.40    4.00
   2  18   2  509.05   16.50
  -2  18  -2  525.95   15.20
  -2  18  -2  572.34   15.30
  -2  18  -3    0.30    2.50
   2  18   3    2.30    2.90
  -2  18  -3   -0.40    3.30
  -2  18  -4  173.28    8.20
   2  18   4  174.58    8.10
   2  18   5   65.09    5.10
  -2  18  -5   64.19    5.40
  -2  19   6  222.18   11.10
  -2  19   5  211.78    8.20
   2  19  -5  206.28    7.00
   2  19  -4   31.10    3.10
  -2  19   4   31.00    4.10
   2  19  -3  403.86   11.10
  -2  19   3  400.46   10.10
  -2  19   3  397.96   13.30
  -2  19   2    9.90    3.60
   2  19  -2   11.80    2.30
  -2  19   2   13.50    2.30
   2  19  -1   69.29    3.80
  -2  19   1   66.09    4.40
  -2  19   0   99.09    5.40
   2  19   0  105.59    3.50
  -2  19  -1  113.89    5.80
  -2  19  -2    1.40    2.40
  -2  19  -3  176.58    7.00
   2  19   3  174.08    8.00
   2  19   4   99.59    5.90
  -2  19  -4  105.19    5.40
  -2  20   4  320.87   10.30
   2  20  -4  302.07    8.40
  -2  20   3   -1.30    2.60
   2  20  -3    1.70    1.70
  -2  20   2  228.98    6.60
   2  20  -2  231.08    6.50
  -2  20   1   16.40    2.30
  -2  20   0    4.10    2.10
  -2  20  -1   82.49    4.70
  -2  20  -2    5.90    2.20
  -2  20  -3  441.86   11.90
  -2  21   1    1.00    1.30
  -2  21   0  541.35   12.90
  -2  21  -1   74.49    3.80
  -2  21  -2  218.38    8.30
  -3   0  12   10.10    1.70
  -3   0  12   14.60    2.70
  -3   0  11    1.30    2.50
  -3   0  11   -1.00    2.20
  -3   0  11  -10.10    8.00
  -3   0  10   33.30    4.10
  -3   0  10   24.20   10.30
  -3   0  10   35.90    6.10
  -3   0  10   37.40    4.90
  -3   0   9    1.50    8.40
  -3   0   9    0.20    2.40
  -3   0   9    7.90    4.50
  -3   0   8 2350.96   57.19
  -3   0   8 2381.46   53.39
  -3   0   8 2477.35   64.99
  -3   0   7    2.70    1.70
  -3   0   7   -1.60    6.00
  -3   0   6 3799.72   80.89
  -3   0   6 3782.72   83.49
  -3   0   5    2.20    2.40
  -3   0   4  910.81   21.70
  -3   0   3   -1.80    2.20
  -3   0   2  363.86   10.00
  -3   0   1    4.70    2.20
   3   0   0 2042.30   42.10
  -3   0   0 1955.70   42.90
   3   0   1    0.00    1.70
   3   0   2 3428.26   72.39
   3   0   3   -1.80    2.10
   3   0   4   67.69    5.10
   3   0   5    2.50    2.50
   3   0   6  340.57   12.00
   3   0   6  333.87   10.30
   3   0   7   -0.70    1.30
   3   0   7   -3.00    2.10
   3   0   8   39.30    8.60
   3   0   8   41.10    4.20
   3   0   9    0.80    2.30
   3   0  10  873.31   21.60
   3   0  11    0.40    1.80
   3   0  11   -4.70    2.00
  -3   1  12  283.07    7.10
  -3   1  12  274.97    8.70
  -3  -1  12  276.17    7.70
  -3  -1  12  272.87    8.90
  -3   1  11  467.55   12.60
  -3   1  11  465.85   13.80
  -3  -1  11  454.65   23.50
  -3  -1  11  459.15   12.90
  -3  -1  11  449.76   13.90
  -3   1  10  264.27   12.60
  -3   1  10  252.67   10.10
  -3   1  10  248.68    9.10
  -3   1  10  248.28   20.00
  -3  -1  10  258.17   12.70
  -3  -1  10  240.88    9.40
  -3  -1  10  254.27   20.40
  -3  -1  10  229.48   10.30
  -3   1   9  274.27   13.20
  -3   1   9  287.87   20.90
  -3   1   9  299.57   10.30
  -3  -1   9  318.87   21.50
  -3  -1   9  269.87   13.60
  -3  -1   9  287.27   10.40
  -3   1   8   -3.20    7.30
  -3   1   8   -0.90    4.20
  -3   1   8    1.40    2.40
  -3  -1   8    0.90    2.30
  -3  -1   8    4.40    4.90
  -3  -1   8   -2.30    7.30
  -3   1   7  311.87   18.10
  -3   1   7  326.17   13.90
  -3  -1   7  304.77   18.10
  -3  -1   7  303.57    9.00
  -3  -1   7  276.77   12.80
  -3   1   6    2.70    2.30
  -3  -1   6   -0.60    2.50
  -3  -1   6   -0.70    4.10
  -3   1   5  274.47    8.80
  -3  -1   5  280.27    9.20
  -3   1   4  398.86   11.30
  -3  -1   4  404.76   11.50
  -3   1   3  854.21   20.20
  -3  -1   3  859.01   20.30
  -3   1   2  525.35   13.40
  -3  -1   2  527.05   13.30
   3   1  -1  263.67    7.20
  -3   1   1  252.87    7.90
  -3  -1   1  258.27    7.60
   3   1   0 1316.97   28.10
  -3   1   0 1303.27   29.40
   3  -1   0 1288.47   28.20
   3  -1   0 1343.07   28.60
  -3   1  -1  990.60   24.40
   3   1   1 1056.69   23.40
   3  -1   1 1124.59   23.70
   3   1   2  417.06   11.00
   3  -1   2  423.36   11.20
   3   1   3   96.09    5.00
   3  -1   3   92.39    5.20
   3   1   4  750.12   18.90
   3  -1   4  733.23   19.00
   3   1   5   57.49    4.50
   3   1   5   55.19    4.90
   3  -1   5   53.19    4.80
   3   1   6  964.20   23.40
   3   1   6  964.40   24.90
   3  -1   6  962.30   21.70
   3  -1   6  928.51   25.60
   3  -1   6  948.61   23.20
   3  -1   6 1001.70   25.20
   3   1   7  126.29    6.40
   3  -1   7  124.49    9.30
   3  -1   7  125.19    6.30
   3  -1   7  116.99    4.70
   3  -1   7  115.09    7.70
   3   1   8   37.40    4.10
   3  -1   8   45.30    7.00
   3  -1   8   49.80    4.50
   3  -1   8   44.80    2.70
   3   1   9    1.50    2.40
   3  -1   9    1.60    2.40
   3  -1   9    0.00    5.50
   3   1  10   -4.00    2.00
   3  -1  10   -2.60    7.90
   3  -1  10   -1.50    2.10
   3   1  11   50.79    3.70
   3   1  11   46.20    3.10
   3   1  11   58.99    4.60
   3  -1  11   46.50    4.20
   3  -1  11   50.19    3.60
  -3   2  12   48.30    3.60
  -3  -2  12   42.90    3.80
  -3  -2  12   46.40    3.20
  -3   2  11   38.40    5.90
  -3   2  11   40.40    3.50
  -3   2  11   43.90    4.30
  -3  -2  11   46.60    4.80
  -3  -2  11   39.30    4.00
  -3  -2  11   48.00   11.60
  -3   2  10    4.90    2.60
  -3   2  10    3.10    2.80
  -3   2  10   10.40    4.30
  -3   2  10   -2.00    9.20
  -3  -2  10    7.60    5.50
  -3  -2  10    5.10    3.00
  -3  -2  10    2.20    8.80
  -3   2   9   73.69   12.80
  -3   2   9   77.29    7.70
  -3   2   9   79.89    6.40
  -3   2   9   89.69    5.70
  -3  -2   9   76.49    5.80
  -3  -2   9   61.99    7.30
  -3  -2   9   95.29   13.10
  -3   2   8  264.67    9.40
  -3   2   8  284.87   13.00
  -3   2   8  263.17   19.20
  -3  -2   8  283.47   13.80
  -3  -2   8  281.67   19.00
  -3  -2   8  271.07   13.40
  -3  -2   8  262.47    9.80
  -3   2   7   97.59   11.90
  -3   2   7   91.79    5.30
  -3  -2   7  100.99   11.40
  -3  -2   7   97.29    8.30
  -3  -2   7   88.39    5.10
  -3   2   6 1649.04   35.70
  -3  -2   6 1622.34   37.50
  -3  -2   6 1598.14   39.50
  -3   2   5   20.90    2.80
  -3  -2   5   24.20    3.50
  -3   2   4 1498.95   33.80
  -3  -2   4 1535.55   34.40
  -3   2   3    1.80    2.30
  -3  -2   3   -1.20    2.40
  -3   2   2  379.76   10.60
  -3  -2   2  381.06   10.40
   3   2  -1  255.67    6.70
   3   2  -1  250.77    6.30
  -3   2   1  248.58    8.10
  -3  -2   1  246.08    7.30
  -3   2   0 1285.07   29.30
  -3   2  -1 2443.46   53.19
   3   2   2   80.59    4.40
   3  -2   2   85.09    4.70
   3   2   3 3220.48   68.89
   3  -2   3 3237.28   69.19
   3   2   4   97.09    5.50
   3  -2   4   86.89    5.80
   3   2   5  776.02   19.00
   3  -2   5  783.12   20.70
   3   2   6  103.69    5.40
   3  -2   6  108.59    5.60
   3  -2   6  110.99    8.30
   3  -2   6  107.29    4.70
   3  -2   6  108.29    7.00
   3   2   7    4.20    1.60
   3   2   7    1.50    2.30
   3  -2   7    4.40    3.40
   3  -2   7    4.50    2.00
   3  -2   7    6.20    4.50
   3  -2   7    1.40    2.10
   3   2   8  543.05   15.20
   3   2   8  530.55   13.30
   3  -2   8  525.45   13.00
   3  -2   8  541.05   19.50
   3  -2   8  494.65   16.70
   3  -2   8  528.05   15.00
   3   2   9  269.17    9.60
   3  -2   9  264.47    9.40
   3  -2   9  282.97   15.20
   3   2  10  265.67   10.20
   3   2  10  252.77    7.70
   3   2  10  258.67    8.90
   3  -2  10  263.47   15.50
   3  -2  10  250.67    8.60
   3   2  11    2.10    2.30
   3   2  11    3.50    1.90
   3   2  11    0.30    1.30
   3  -2  11    0.00    2.10
   3  -2  11   -0.40    1.70
  -3   3  12   48.10    3.60
  -3  -3  12   44.90    3.80
  -3  -3  12   44.00    3.20
  -3   3  11    6.40    2.70
  -3   3  11   11.50    2.20
  -3   3  11   10.90    3.90
  -3  -3  11   11.00    9.40
  -3  -3  11    9.90    2.90
  -3  -3  11   13.10    3.40
  -3   3  10   96.09    5.50
  -3   3  10  101.79    8.00
  -3   3  10  102.89    6.30
  -3  -3  10   94.09    6.60
  -3  -3  10   91.29   14.00
  -3   3   9  194.78   11.40
  -3   3   9  225.38    9.20
  -3   3   9  206.08    8.10
  -3   3   9  211.28   17.60
  -3  -3   9  197.98    8.80
  -3  -3   9  214.38   17.70
  -3  -3   9  228.18   12.60
  -3   3   8   68.49    7.30
  -3   3   8   74.69   12.00
  -3   3   8   72.49    5.10
  -3  -3   8   68.89   10.90
  -3  -3   8   75.59    7.90
  -3  -3   8   78.49    7.90
  -3   3   7  121.69    6.00
  -3   3   7  140.09   13.30
  -3   3   7  121.99   13.30
  -3  -3   7  137.99    9.70
  -3  -3   7  112.99   12.00
  -3  -3   7  126.69    6.20
  -3  -3   6  125.09    7.00
  -3  -3   6  112.39    8.70
  -3   3   5 1098.49   25.30
  -3  -3   5 1141.39   27.00
  -3   3   4    6.00    2.20
  -3  -3   4    5.10    2.80
  -3   3   3  526.65   13.70
  -3  -3   3  535.55   14.10
   3   3  -2  228.68    8.50
  -3   3   2  217.48    7.70
  -3  -3   2  222.28    7.40
  -3  -3   1 1390.66   30.40
  -3   3   0 4857.31  102.49
  -3   3  -1 3686.83   79.19
  -3   3  -2  271.47   10.90
   3  -3   3   33.50    3.80
   3  -3   4 3353.26   72.69
   3   3   5   39.60    3.40
   3  -3   5   38.60    4.50
   3   3   6 2191.88   47.30
   3  -3   6 2076.69   50.19
   3  -3   6 2182.18   49.40
   3  -3   6 2071.09   47.00
   3  -3   6 2116.99   46.10
   3   3   7  552.24   15.40
   3   3   7  553.24   13.40
   3  -3   7  556.34   15.20
   3  -3   7  559.14   14.20
   3  -3   7  551.74   19.20
   3  -3   7  579.34   17.70
   3   3   8  148.19    7.10
   3   3   8  155.28    5.50
   3  -3   8  161.88   11.70
   3  -3   8  152.28    5.90
   3  -3   8  156.08    7.00
   3  -3   8  135.59    8.60
   3   3   9  315.97    8.90
   3   3   9  306.47   11.80
   3   3   9  302.57   10.50
   3  -3   9  295.07   15.80
   3  -3   9  322.17    7.90
   3  -3   9  302.07   10.00
   3   3  10    4.80    1.80
   3   3  10    5.30    2.40
   3   3  10    2.60    3.00
   3  -3  10    3.30    6.20
   3  -3  10    5.90    2.40
   3   3  11   36.50    4.90
   3   3  11   38.60    3.20
   3   3  11   36.70    2.30
  -3  -4  12  526.75   12.90
  -3  -4  12  493.15   20.50
  -3  -4  12  516.05   13.70
  -3   4  11  786.62   19.90
  -3   4  11  850.01   22.00
  -3   4  11  800.92   18.30
  -3  -4  11  785.92   30.60
  -3  -4  11  769.42   20.80
  -3  -4  11  800.02   20.10
  -3   4  10    4.20    3.90
  -3   4  10    5.00    2.80
  -3   4  10    6.50    2.30
  -3  -4  10    0.50    8.60
  -3  -4  10    5.20    2.80
  -3   4   9  488.75   14.70
  -3   4   9  495.35   13.90
  -3   4   9  509.75   17.90
  -3  -4   9  535.75   25.90
  -3  -4   9  485.15   15.00
  -3  -4   9  477.45   18.60
  -3  -4   9  502.85   18.50
  -3   4   8  444.06   16.60
  -3   4   8  469.85   13.10
  -3   4   8  449.26   13.90
   3   4  -8  443.46   20.80
  -3  -4   8  456.95   23.10
  -3  -4   8  440.86   13.90
  -3  -4   8  445.16   17.50
  -3  -4   8  459.15   17.50
  -3   4   7   48.30    9.60
   3   4  -7   36.70    7.30
  -3   4   7   33.80    3.50
  -3   4   7   36.80    5.50
  -3  -4   7   38.90    8.40
  -3  -4   7   57.29    9.00
  -3  -4   7   35.00    3.80
  -3  -4   7   53.39    6.70
  -3  -4   7   36.20    4.70
  -3   4   6  469.75   21.40
  -3  -4   6  445.56   15.60
  -3  -4   6  457.35   14.00
  -3   4   5   25.10    2.50
  -3  -4   5   22.00    3.80
  -3   4   4    3.80    2.20
  -3  -4   4    7.10    3.00
  -3   4   3  556.84   14.20
   3   4  -3  540.25   16.00
  -3  -4   3  549.05   14.70
  -3   4   2   59.59    4.20
   3   4  -2   65.09    4.80
  -3  -4   2   57.19    4.60
  -3   4   1  654.53   16.60
  -3  -4   1  632.74   15.30
  -3   4   0 1626.64   37.00
  -3   4  -1 2623.34   57.99
  -3   4  -2  121.19    8.50
   3  -4   4  509.95   14.80
   3   4   5  144.79    5.80
   3  -4   5  147.89    9.40
   3  -4   5  154.78    7.70
   3   4   6   27.60    2.00
   3   4   6   24.70    3.00
   3  -4   6   22.70    2.80
   3  -4   6   29.50    5.50
   3  -4   6   20.00    3.90
   3  -4   6   27.80    3.40
   3   4   7   18.90    2.00
   3   4   7   15.10    2.90
   3  -4   7   17.70    2.80
   3  -4   7   15.80    3.00
   3  -4   7   13.80    3.90
   3  -4   7   14.40    5.20
   3   4   8   -2.70    2.60
   3   4   8    0.90    2.30
   3   4   8    0.80    1.40
   3  -4   8    2.80    3.40
   3  -4   8   -0.80    2.30
   3  -4   8    3.80    2.20
   3  -4   8   -0.90    5.00
   3   4   9   60.79    3.60
   3   4   9   73.49    5.30
   3   4   9   68.79    6.20
   3  -4   9   64.99    3.80
   3  -4   9   55.99    8.30
   3  -4   9   75.39    5.10
   3   4  10   17.50    3.50
   3   4  10   16.00    2.90
   3   4  10   16.80    2.10
   3  -4  10   22.30    6.90
   3  -4  10   16.60    2.80
   3   4  11   -0.60    1.70
  -3  -5  12   10.50    6.80
  -3  -5  12    2.40    2.10
  -3  -5  12    4.90    1.90
  -3   5  11   14.80    3.80
  -3   5  11   16.60    1.80
  -3  -5  11   14.10    3.10
  -3  -5  11   24.00    3.60
  -3  -5  11   16.60    9.20
  -3   5  10   21.80    3.50
  -3   5  10   31.00    4.90
  -3   5  10   29.80    3.10
  -3  -5  10   32.00    4.30
  -3  -5  10   22.20    9.90
  -3   5   9 1023.90   28.90
  -3   5   9 1017.90   24.80
  -3   5   9 1008.40   25.70
  -3  -5   9 1105.49   37.90
  -3  -5   9 1050.99   26.50
  -3  -5   9 1087.29   30.30
  -3  -5   9 1065.49   30.10
  -3   5   8    2.70    3.70
  -3   5   8    0.40    2.00
  -3   5   8    3.30    2.50
  -3  -5   8    2.10    5.10
  -3  -5   8    2.60    2.80
  -3  -5   8   -2.80    7.00
  -3  -5   8    1.60    5.00
   3   5  -7 1062.59   32.00
  -3   5   7 1043.10   24.80
  -3   5   7 1037.10   28.50
  -3  -5   7 1025.30   30.10
  -3  -5   7 1045.90   25.70
  -3  -5   7 1042.40   29.30
  -3  -5   7 1074.69   34.50
   3   5  -6    2.10    4.60
  -3  -5   6    3.90    6.10
  -3  -5   6    5.40    3.20
  -3  -5   6   -0.60    4.00
  -3   5   5  421.16   10.10
   3   5  -5  417.66   15.70
  -3  -5   5  395.76   14.00
  -3  -5   5  409.46   13.50
  -3   5   4   48.30    3.80
   3   5  -4   49.30    6.00
  -3  -5   4   35.20    4.20
   3   5  -3 7625.74  160.58
  -3   5   3 7554.54  158.58
  -3  -5   3 7718.33  159.38
  -3   5   2  984.50   23.20
   3   5  -2  979.60   22.80
  -3  -5   2  973.80   23.10
  -3   5   0   -0.40    3.10
  -3   5  -1  175.78    8.90
  -3   5  -2  420.76   14.70
   3   5   4  298.57    9.60
   3  -5   4  316.57   10.90
   3   5   5   31.60    3.70
   3   5   5   31.60    3.10
   3  -5   5   32.10    5.20
   3  -5   5   29.50    4.20
   3   5   6   19.80    1.70
   3   5   6   22.40    3.10
   3   5   6   19.00    3.30
   3  -5   6   18.00    2.80
   3  -5   6   20.60    4.10
   3  -5   6   16.80    5.00
   3   5   7   40.70    4.60
   3   5   7   39.40    2.60
   3   5   7   40.40    4.10
   3  -5   7   40.10    5.30
   3  -5   7   44.00    6.80
   3  -5   7   61.19    6.20
   3  -5   7   38.60    3.60
   3   5   8   80.19    3.80
   3   5   8   88.19    5.70
   3   5   8   81.69    6.80
   3  -5   8   84.89    5.20
   3  -5   8   74.89    8.70
   3  -5   8   93.39    5.50
   3   5   9    0.60    2.30
   3   5   9    3.50    1.60
   3   5   9    6.70    3.40
   3  -5   9    7.00    2.10
   3  -5   9    4.00    5.90
   3  -5   9    7.80    2.70
   3   5  10  500.85   14.70
   3   5  10  495.65   11.70
   3   5  10  469.15   13.40
   3  -5  10  508.95   19.50
  -3  -6  12    5.40    2.00
  -3  -6  12   17.20    8.10
  -3   6  11   85.79    6.60
  -3  -6  11   78.79    5.50
  -3  -6  11   80.59   11.90
  -3  -6  11   82.89    5.60
  -3   6  10   54.39    3.70
  -3   6  10   51.89    5.90
  -3  -6  10   39.10   11.00
  -3  -6  10   40.50    4.50
  -3   6   9  119.89    9.10
  -3   6   9  111.69    5.60
  -3  -6   9  128.99   14.80
  -3  -6   9  137.69   11.00
  -3  -6   9  117.79    7.50
  -3   6   8  228.58    8.00
  -3   6   8  233.88   11.70
  -3  -6   8  222.08    9.80
  -3  -6   8  217.58   13.10
  -3  -6   8  258.67   18.20
  -3  -6   8  232.78   12.80
  -3   6   7   75.69    4.60
  -3   6   7   64.79    6.40
   3   6  -7   77.39    9.40
  -3  -6   7   61.59    9.70
  -3  -6   7   74.99    7.90
  -3  -6   7   71.39    5.60
   3   6  -6 1626.74   42.20
  -3   6   6 1585.94   35.50
  -3  -6   6 1615.14   37.50
  -3  -6   6 1589.74   39.50
  -3  -6   6 1508.05   43.40
   3   6  -5 1572.34   39.60
  -3  -6   5 1511.65   37.70
  -3  -6   5 1544.75   37.10
   3   6  -4 1537.05   38.00
  -3   6   4 1541.55   33.60
  -3  -6   4 1520.55   36.20
   3   6  -3 5575.04  119.09
  -3   6   3 5658.13  117.29
  -3  -6   3 5585.74  118.39
  -3   6   2  241.08    8.30
   3   6  -2  233.88    7.20
  -3  -6   2  238.08    9.10
  -3   6   1  498.65   14.00
  -3   6   0  796.42   20.90
  -3   6  -1  986.10   25.60
  -3   6  -2   21.10    5.00
  -3   6  -3  303.97   13.70
   3   6   4  137.89    5.50
   3   6   4  152.58    6.30
   3   6   5  722.53   19.10
   3   6   5  718.63   17.80
   3  -6   5  716.93   20.30
   3  -6   5  728.03   21.90
   3  -6   5  704.53   17.90
   3   6   6  436.86   12.50
   3   6   6  440.36   13.80
   3   6   6  443.86   10.30
   3  -6   6  423.76   12.30
   3  -6   6  455.05   17.20
   3  -6   6  435.56   14.90
   3   6   7 1282.47   27.80
   3   6   7 1298.27   30.30
   3   6   7 1283.37   31.70
   3  -6   7 1289.47   35.70
   3  -6   7 1243.38   32.70
   3  -6   7 1259.47   29.60
   3   6   8  217.08    8.50
   3   6   8  221.68    6.50
   3   6   8  217.98    9.70
   3  -6   8  215.08    8.00
   3  -6   8  243.58   14.00
   3   6   9  237.38    9.80
   3   6   9  231.28    8.50
   3   6   9  229.08    6.50
   3  -6   9  228.88   14.00
   3  -6   9  226.08    7.50
   3   6  10   44.10    4.50
   3   6  10   44.20    3.80
   3  -6  10   30.20    7.00
  -3  -7  12   17.80    2.30
  -3   7  11   -3.90    2.60
  -3  -7  11    0.00    2.30
  -3  -7  11    8.00    8.50
  -3  -7  11    1.00    2.50
  -3   7  10   16.00    2.00
  -3   7  10   15.20    3.90
  -3  -7  10   16.20    3.70
  -3  -7  10   13.10    9.40
  -3   7   9   15.30    4.40
  -3   7   9   26.40    2.90
  -3  -7   9   23.80    6.50
  -3  -7   9   24.50    4.20
  -3  -7   9   15.60    9.10
  -3   7   8  613.34   15.60
  -3   7   8  597.84   19.60
  -3  -7   8  604.14   20.90
  -3  -7   8  577.04   21.00
  -3  -7   8  638.34   27.00
  -3   7   7    9.20    2.30
  -3   7   7    5.00    3.60
   3   7  -7    7.40    5.80
  -3  -7   7   15.60    7.40
  -3  -7   7    7.00    5.00
  -3  -7   7   15.30    4.20
  -3   7   6   84.99    4.70
  -3   7   6   89.59    7.10
   3   7  -6   84.89    9.00
  -3  -7   6   83.49    6.50
  -3  -7   6   88.99    7.80
  -3  -7   6   82.39   10.00
   3   7  -5    8.40    4.60
  -3  -7   5   10.60    3.80
  -3  -7   5    2.80    3.70
   3   7  -4 1378.46   35.00
  -3   7   4 1412.66   30.30
  -3  -7   4 1400.06   34.20
   3   7  -3    5.10    3.30
  -3   7   3    3.20    2.10
  -3   7   2 3828.72   81.49
  -3   7   1    3.40    2.90
  -3   7   0 1044.60   26.20
  -3   7  -1  449.36   15.10
  -3   7  -2  192.48   10.70
   3   7   3 1183.68   27.70
  -3   7  -3 1189.78   32.60
   3   7   4  319.47    9.20
   3   7   4  310.17   10.00
   3  -7   4  311.27   13.00
   3   7   5    9.40    1.20
   3   7   5   13.60    2.50
   3   7   5   11.20    1.20
   3   7   5    8.60    2.80
   3  -7   5   11.60    2.80
   3  -7   5   17.40    4.00
   3  -7   5   10.60    4.60
   3   7   6  840.82   22.10
   3   7   6  839.22   18.40
   3   7   6  842.02   20.90
   3  -7   6  832.82   20.80
   3  -7   6  802.22   23.20
   3  -7   6  866.01   26.10
   3   7   7    5.80    1.40
   3   7   7    8.70    2.70
   3   7   7    6.40    3.10
   3  -7   7    1.30    5.30
   3  -7   7    4.20    2.60
   3  -7   7    3.30    3.20
   3   7   8   23.60    2.10
   3   7   8   28.00    4.30
   3   7   8   28.30    3.60
   3  -7   8   25.40    3.40
   3  -7   8   24.90    6.80
   3   7   9  350.76   11.00
   3   7   9  344.67   12.10
   3  -7   9  352.16   17.00
   3  -7   9  365.06   10.20
   3   7  10  690.03   17.00
   3   7  10  676.23   18.00
   3  -7  10  668.73   22.70
  -3   8  11   20.50    3.40
  -3  -8  11   15.70    2.80
  -3  -8  11    0.50    7.80
  -3  -8  11   16.40    3.10
  -3   8  10  790.62   17.10
  -3   8  10  762.72   21.80
  -3  -8  10  761.92   20.30
  -3  -8  10  741.83   29.80
  -3   8   9  125.79    8.90
  -3   8   9  136.69    5.40
  -3  -8   9  147.69   11.50
  -3  -8   9  130.49   14.50
  -3  -8   9  125.29    7.60
  -3   8   8   19.10    2.70
  -3   8   8   13.70    4.20
  -3  -8   8   26.80    6.50
  -3  -8   8    5.70    5.60
  -3  -8   8   11.50    8.30
  -3   8   7  161.88    6.30
  -3   8   7  158.18    9.50
  -3  -8   7  168.48   11.40
  -3  -8   7  146.09   13.70
  -3   8   6  235.08   10.40
  -3   8   6  242.48    7.80
   3   8  -6  236.68   13.20
  -3  -8   6  230.38   10.00
  -3  -8   6  225.08   11.80
  -3   8   5  373.86   10.90
   3   8  -5  373.86   15.20
  -3  -8   5  390.76   13.50
   3   8  -4   45.40    5.50
  -3  -8   4   41.10    5.20
   3   8  -3  277.27    9.40
  -3   8   3  263.17    8.20
  -3   8   2  763.72   19.10
  -3   8   1  508.75   14.60
  -3   8   0 1914.61   44.20
  -3   8  -1 1454.65   36.00
  -3   8  -2  388.06   15.00
   3   8   2  368.56   10.90
  -3   8  -3  588.94   20.40
   3   8   3  578.24   15.50
   3   8   4    5.70    1.90
   3   8   4    7.00    2.60
   3  -8   4    7.10    4.50
   3   8   5  231.98    5.90
   3   8   5  243.48    8.00
   3   8   5  242.98    9.10
   3  -8   5  233.48   12.40
   3  -8   5  232.98    8.60
   3  -8   5  226.38   10.50
   3   8   6   12.30    2.50
   3   8   6    9.50    3.10
   3   8   6   11.50    1.70
   3  -8   6   11.00    3.90
   3  -8   6   11.50    3.10
   3  -8   6    9.70    5.40
   3   8   7  463.55   13.30
   3   8   7  483.25   14.90
   3  -8   7  475.05   19.50
   3  -8   7  427.76   15.60
   3  -8   7  459.85   13.50
   3   8   8   23.20    3.40
   3   8   8   22.60    4.00
   3  -8   8   25.90    3.50
   3  -8   8   23.30    7.00
   3   8   9   81.09    6.10
   3   8   9   65.99    4.70
   3  -8   9   79.99    4.80
   3  -8   9   67.49    8.60
   3   8  10   32.90    3.10
   3   8  10   28.70    3.60
   3  -8  10   30.80    6.80
   3  -8  10   29.90    1.90
  -3   9  11  113.99    5.90
  -3  -9  11   91.39   10.80
  -3  -9  11  101.99    5.50
  -3   9  10   47.30    5.10
  -3  -9  10   35.00    4.20
  -3  -9  10   55.69   10.40
  -3  -9  10   40.30    6.40
  -3  -9  10   31.80    4.20
  -3   9   9 1117.59   25.10
  -3   9   9 1138.19   29.90
  -3  -9   9 1149.89   32.00
  -3  -9   9 1081.79   37.90
  -3   9   8  553.54   18.20
  -3   9   8  570.54   14.30
  -3  -9   8  547.95   25.50
  -3  -9   8  550.14   20.70
  -3  -9   8  557.54   20.50
  -3   9   7   21.60    2.80
  -3   9   7   22.70    4.60
  -3  -9   7   27.60    6.30
  -3  -9   7   13.70   11.00
   3   9  -6   23.30    6.10
  -3   9   6   20.60    4.20
  -3   9   6   24.70    2.90
  -3   9   6   23.20    2.70
  -3  -9   6   27.20    5.90
  -3  -9   6   18.80    4.10
   3   9  -5    0.40    2.70
  -3   9   5   -1.80    1.70
  -3   9   5    0.40    2.90
   3   9  -5    2.20    4.10
  -3   9   5   -1.10    2.20
  -3  -9   5    1.10    3.60
  -3   9   4  423.66   12.10
   3   9  -4  408.86   13.80
  -3  -9   4  433.86   14.70
  -3   9   3  927.71   22.50
   3   9  -3  891.61   21.20
  -3   9   3  936.41   21.00
  -3   9   2    0.70    2.40
  -3   9   2    1.00    2.20
  -3   9   1  265.37    9.60
  -3   9   0 1137.49   28.60
  -3   9  -1  108.99    8.00
  -3   9  -2   19.80    5.20
   3   9   2   12.20    2.60
  -3   9  -3 1344.27   37.00
   3   9   3 1382.96   31.90
   3   9   3 1338.57   30.60
   3  -9   3 1391.66   35.70
   3   9   4  455.75   10.40
   3   9   4  442.46   12.30
  -3   9  -4  460.15   19.30
   3   9   4  465.45   13.50
   3  -9   4  451.95   13.40
   3  -9   4  478.55   17.00
   3   9   5 1422.46   33.90
   3   9   5 1399.56   30.10
   3   9   5 1401.56   32.40
   3  -9   5 1428.96   33.20
   3  -9   5 1453.65   38.40
   3   9   6   58.99    3.10
   3   9   6   62.09    4.50
   3   9   6   72.39    5.90
   3  -9   6   56.99    4.90
   3  -9   6   57.29    6.30
   3  -9   6   69.89    8.40
   3   9   7   32.80    4.60
   3   9   7   22.90    3.20
   3  -9   7   22.20    3.70
   3  -9   7   33.10    7.30
   3   9   8  654.43   17.40
   3   9   8  704.93   19.00
   3  -9   8  678.23   24.20
   3  -9   8  649.93   17.50
   3   9   9   65.79    4.50
   3   9   9   60.79    5.20
   3  -9   9   80.69    9.10
   3  -9   9   67.79    4.50
   3  -9  10   46.50    2.50
   3  -9  10   32.50    6.70
  -3  10  11    5.60    2.30
  -3 -10  11    7.50    2.30
  -3  10  10  142.99    7.50
  -3 -10  10  122.39    6.40
  -3 -10  10  141.19   16.10
  -3 -10  10  139.29    7.00
  -3 -10  10  133.49   10.70
  -3  10   9  113.49    8.20
  -3  10   9  109.59    3.90
  -3 -10   9   98.79    9.20
  -3 -10   9   93.29   15.10
  -3  10   8   70.59    4.00
  -3  10   8   63.89    6.50
  -3 -10   8   74.39    8.60
  -3  10   7   -1.70    2.80
  -3  10   7    0.80    1.80
  -3 -10   7    2.50    5.20
  -3  10   6   66.19    6.20
  -3  10   6   68.09    4.20
  -3 -10   6   54.79    7.40
  -3  10   5 1581.64   35.40
  -3  10   5 1630.24   35.60
  -3  10   5 1588.64   38.60
   3  10  -5 1592.24   37.00
   3  10  -5 1564.04   39.00
  -3 -10   5 1586.54   38.80
  -3  10   4   72.99    4.40
  -3  10   4   77.39    5.00
  -3  10   4   83.99    6.10
   3  10  -4   77.49    5.80
   3  10  -4   76.69    5.30
  -3  10   3  793.82   19.90
  -3  10   2  153.18    7.00
  -3  10   2  151.98    6.20
  -3  10   1    2.70    2.70
  -3  10   1    1.50    2.50
  -3  10   0 1832.02   41.80
  -3  10   0 1720.13   40.50
  -3  10  -1  252.67   11.10
  -3  10  -1  239.48    9.60
  -3  10  -2 1258.17   34.00
   3  10   2 1300.37   30.10
   3 -10   2 1262.77   33.50
   3  10   3   62.39    4.90
  -3  10  -3   69.29    8.20
   3  10   3   57.39    3.80
   3 -10   3   63.59    7.40
   3  10   4  461.85   13.80
   3  10   4  452.05   10.60
   3  10   4  440.76   12.30
  -3  10  -4  449.76   19.30
   3 -10   4  434.96   13.40
   3 -10   4  487.75   17.90
   3  10   5  113.59    6.60
   3  10   5   97.59    3.70
   3  10   5  100.89    5.10
   3 -10   5   97.69    6.40
   3 -10   5   95.89    9.30
   3  10   6    9.80    2.50
   3  10   6    8.90    1.60
   3  10   6    5.60    3.00
   3 -10   6   12.80    6.10
   3 -10   6   15.00    4.30
   3 -10   6   10.50    3.30
   3  10   7  561.14   15.40
   3  10   7  581.54   17.00
   3 -10   7  587.34   16.30
   3 -10   7  606.64   22.50
   3  10   8   17.30    3.70
   3  10   8   17.90    3.00
   3 -10   8   15.30    3.30
   3 -10   8   11.60    6.50
   3  10   9  364.36   11.50
   3  10   9  359.96   10.40
   3 -10   9  366.86   16.60
   3 -10   9  370.86   10.30
  -3  11  10   40.30    4.20
  -3 -11  10   44.80    4.20
  -3  11   9   40.90    4.80
  -3 -11   9   50.29    7.30
  -3  11   8   67.19    3.60
  -3  11   8   71.99    6.50
  -3 -11   8   72.19    8.40
  -3  11   7  125.69    5.40
  -3  11   7  132.69    8.80
  -3 -11   7  125.79   10.30
  -3  11   6  228.48   10.80
  -3  11   6  224.58    7.60
  -3 -11   6  233.88   13.40
  -3  11   5   19.60    2.80
  -3  11   5   15.70    3.70
  -3  11   5   25.00    2.90
   3  11  -5   23.10    4.80
   3  11  -5   27.80    4.00
  -3 -11   5   25.50    5.00
  -3  11   4   39.80    4.60
  -3  11   4   38.60    3.40
  -3  11   4   45.60    4.10
   3  11  -4   43.60    4.20
  -3  11   3  120.39    6.20
  -3  11   3  119.99    7.20
  -3  11   3  109.39    5.20
   3  11  -3  119.89    6.00
  -3  11   2 1105.09   25.40
  -3  11   2 1121.49   27.00
   3  11  -2 1121.99   26.10
  -3  11   2 1126.09   27.50
   3  11  -1   17.00    6.10
  -3  11   1   13.20    3.20
  -3  11   1   13.20    3.00
   3  11  -1    9.70    2.10
  -3  11   0 4832.92  101.79
  -3  11   0 4752.82  100.99
   3  11   0 4537.25  101.49
   3  11   1    5.90    3.50
  -3  11  -1    2.60    3.50
  -3  11  -1    6.30    3.40
   3 -11   1   11.90    4.90
  -3  11  -2   18.70    5.00
   3  11   2   21.60    3.60
   3 -11   2   15.50    5.20
   3  11   3   62.99    5.10
  -3  11  -3   63.39    8.10
   3  11   3   65.39    5.30
   3 -11   3   50.09    6.70
   3  11   4  374.36    9.30
   3  11   4  369.76   12.20
   3 -11   4  374.76   16.40
   3 -11   4  379.76   12.30
   3  11   5  502.55   14.50
   3  11   5  506.75   12.10
   3  11   5  516.25   15.40
   3 -11   5  548.35   20.50
   3 -11   5  496.65   15.10
   3  11   6   62.29    4.50
   3  11   6   66.59    5.70
   3  11   6   64.99    3.20
   3 -11   6   68.69    5.40
   3 -11   6   70.09    9.00
   3  11   7  207.78    7.80
   3  11   7  221.28    9.30
   3 -11   7  217.88    8.90
   3 -11   7  233.48   14.50
   3  11   8  380.36   12.40
   3 -11   8  404.76   17.80
   3 -11   8  402.16   11.80
   3  11   9   15.50    3.20
   3 -11   9   24.60    6.50
   3 -11   9   23.70    2.80
  -3  12   9  215.28    9.30
  -3 -12   9  218.58   12.00
  -3  12   8    9.80    1.70
  -3  12   8   13.10    3.60
  -3 -12   8   12.30    5.90
  -3  12   7  883.01   20.90
  -3  12   7  913.21   24.90
  -3 -12   7  908.21   27.70
   3  12  -6  803.22   21.40
  -3  12   6  798.52   19.30
  -3  12   6  787.92   22.70
  -3 -12   6  842.12   26.00
  -3  12   5 1385.96   31.30
   3  12  -5 1362.66   32.90
  -3  12   5 1394.76   34.50
  -3  12   4   52.19    4.20
  -3  12   4   54.09    4.00
  -3  12   4   49.00    4.90
   3  12  -4   51.99    4.50
   3  12  -3  174.78    7.30
  -3  12   3  170.08    6.60
  -3  12   3  191.68    8.30
  -3  12   3  190.78    7.80
  -3  12   2   17.10    2.60
   3  12  -2   24.20    3.20
  -3  12   2   23.90    3.80
  -3  12   2   26.80    3.60
  -3  12   2   19.50    3.60
   3  12  -1   78.59    4.50
  -3  12   1   83.39    6.10
  -3  12   1   88.19    4.90
  -3  12   1   80.69    5.40
   3  12  -1  101.99    6.50
  -3  12   1   93.09    5.80
  -3  12   0   66.99    5.90
   3  12   0   81.29    5.70
  -3  12   0   76.49    4.80
  -3  12   0   71.09    5.50
   3  12   0   78.09    4.20
  -3  12   0   83.79    6.30
  -3  12  -1   -0.70    3.50
   3  12   1    2.30    1.50
  -3  12  -1   -2.30    2.70
  -3  12  -1    4.40    3.60
   3  12   1    0.60    2.80
  -3  12  -2    0.40    3.70
  -3  12  -2   -2.20    3.30
   3  12   2    1.30    2.60
   3 -12   2    8.70    4.90
   3  12   3   16.00    3.60
   3 -12   3    3.40    5.00
   3  12   4   25.10    2.30
   3  12   4   29.70    4.20
   3 -12   4   29.20    6.60
   3  12   5   21.80    2.10
   3  12   5   23.50    4.00
   3 -12   5   23.40    4.00
   3 -12   5   20.00    6.50
   3  12   6   30.70    4.30
   3  12   6   27.90    2.30
   3 -12   6   39.10    7.70
   3 -12   6   33.30    4.20
   3  12   7  191.78    8.50
   3 -12   7  190.28    8.20
   3 -12   7  196.28   13.50
   3 -12   8    3.80    5.70
   3 -12   8   -1.70    2.20
   3 -12   9  372.86   15.60
   3 -12   9  383.16   10.10
  -3  13  10  193.38    7.30
  -3  13   9  234.28    9.10
  -3 -13   9  225.98   11.70
  -3  13   8   38.00    2.10
  -3  13   8   24.00    3.90
  -3 -13   8   30.30    6.70
  -3  13   7   48.90    5.10
  -3  13   7   61.59    3.60
  -3 -13   7   58.09    8.00
  -3  13   6   70.29    4.10
   3  13  -6   62.59    5.50
  -3  13   6   58.69    5.70
  -3 -13   6   66.59    8.50
   3  13  -5    1.70    2.70
  -3  13   5    2.30    1.80
  -3  13   5    1.80    2.70
   3  13  -4  126.99    6.80
  -3  13   4  133.39    5.70
  -3  13   4  126.19    7.50
  -3  13   4  132.69    6.20
  -3  13   3   73.59    4.60
   3  13  -3   72.29    5.10
  -3  13   3   68.39    5.90
  -3  13   3   74.89    5.90
  -3  13   3   75.89    5.50
  -3  13   2  156.58    7.70
  -3  13   2  149.79    7.70
   3  13  -2  148.99    6.60
  -3  13   2  147.49    6.40
   3  13  -1    4.10    2.10
  -3  13   1   -4.80    3.00
   3  13  -1   -1.70    2.80
  -3  13   1    1.60    2.50
  -3  13   1    3.40    2.10
   3  13   0  269.87   10.80
  -3  13   0  288.57   11.40
  -3  13   0  286.27   10.70
  -3  13   0  281.57    9.40
  -3  13   0  263.47    9.90
   3  13   0  269.87    8.30
   3  13   1   19.00    2.20
   3  13   1   11.70    3.60
  -3  13  -1   20.10    4.40
  -3  13  -1   20.00    4.00
  -3  13  -2    2.90    3.50
   3  13   2    7.20    3.00
   3  13   3  137.79    7.50
  -3  13  -3  122.49    9.10
   3 -13   3  141.19   11.60
   3  13   4  137.69    7.50
   3 -13   4  126.59   10.70
   3  13   5   91.49    4.00
   3 -13   5   96.69    9.80
   3 -13   5   86.69    6.10
   3 -13   6  202.58    8.90
   3 -13   6  217.08   14.20
   3 -13   7   22.40    6.80
   3 -13   7   12.30    3.00
   3 -13   8  159.28    6.60
   3 -13   8  163.18   11.70
   3 -13   9  141.09    5.00
  -3  14   9    0.80    2.30
  -3 -14   8   -2.10    5.30
   3  14  -7  427.76   13.50
  -3  14   7  446.26   14.50
  -3  14   7  437.06   10.80
  -3 -14   7  445.36   17.50
  -3  14   6   28.00    4.10
   3  14  -6   22.90    3.50
  -3  14   6   24.40    2.60
  -3 -14   6   20.50    6.60
  -3  14   5  386.86   13.90
  -3  14   5  417.06   14.10
  -3  14   5  422.26   11.50
   3  14  -5  417.06   13.00
  -3  14   4  159.88    8.20
   3  14  -4  155.58    7.40
  -3  14   4  163.58    6.50
  -3  14   3   19.80    2.80
  -3  14   3   21.60    3.50
  -3  14   3   19.80    3.80
   3  14  -3   21.00    3.30
  -3  14   2  495.85   15.70
  -3  14   2  493.85   14.90
   3  14  -2  518.95   14.00
  -3  14   2  495.75   13.80
  -3  14   1   14.60    4.00
   3  14  -1   15.30    2.70
  -3  14   1   25.80    4.30
  -3  14   1   16.30    3.00
  -3  14   0  510.75   14.50
  -3  14   0  542.85   16.20
  -3  14   0  507.65   15.90
   3  14   0  503.65   16.20
   3  14   0  496.35   13.10
  -3  14  -1  305.17   11.80
   3  14   1  305.87    8.00
  -3  14  -1  286.47   11.30
  -3  14  -1  315.57   12.30
   3  14   1  291.17   11.40
  -3  14  -2  329.57   13.00
   3  14   2  319.07   12.00
  -3  14  -3  932.31   25.80
   3  14   3  941.31   24.90
  -3  14  -4  345.57   17.60
   3  14   4  388.46   13.00
   3 -14   4  383.86   17.60
   3  14   5    0.80    1.50
   3 -14   5    1.60    5.80
   3  14   6   99.09    3.90
   3 -14   6   79.59    9.30
   3 -14   6  107.19    6.60
   3 -14   7    6.00    2.70
   3 -14   7   15.10    6.30
   3 -14   8    6.90    5.50
   3 -14   8    1.40    2.10
  -3  15   9   10.40    2.60
  -3  15   8  101.99    6.10
  -3 -15   8  105.09    8.10
  -3  15   7    9.30    3.30
   3  15  -7   10.60    3.10
  -3 -15   7    4.40    5.30
  -3  15   6  125.69    4.90
   3  15  -6  132.19    6.90
  -3  15   6  128.89    7.60
  -3 -15   6  145.99   10.80
   3  15  -5   48.00    4.70
  -3  15   5   35.70    3.30
  -3  15   5   44.40    5.20
   3  15  -4    3.00    2.70
  -3  15   4    1.00    2.90
  -3  15   4    3.20    2.10
  -3  15   3   72.69    4.90
  -3  15   3   71.49    5.00
   3  15  -3   76.09    5.30
  -3  15   3   75.69    6.50
   3  15  -2    2.80    2.30
  -3  15   2    1.70    2.20
  -3  15   2    4.00    3.00
  -3  15   2   -0.50    2.80
  -3  15   1  184.48    7.70
  -3  15   1  190.38    9.30
  -3  15   1  203.78    9.00
   3  15  -1  202.58    7.30
  -3  15   0   33.20    4.10
   3  15   0   32.00    3.00
   3  15   0   22.90    4.40
  -3  15   0   28.30    4.60
  -3  15   0   32.00    4.70
   3  15   1  201.18    5.50
  -3  15  -1  208.78    9.90
   3  15   1  182.18    9.30
  -3  15  -1  194.08    8.50
   3  15   2    1.60    2.80
  -3  15  -2    6.50    3.80
  -3  15  -3  363.76   14.00
   3  15   3  386.36   13.30
   3  15   4    3.40    3.10
  -3  15  -4    4.00    4.00
   3  15   5  817.82   18.60
   3  15   6  191.48    5.40
   3 -15   6  187.78    8.00
   3 -15   6  179.38   12.90
   3 -15   7  109.19    5.60
   3 -15   7   94.29    9.00
  -3  16   8  358.56   11.00
  -3  16   7   73.39    5.40
  -3 -16   7   74.09    7.40
  -3  16   6   62.59    3.20
   3  16  -6   60.09    4.70
  -3  16   6   57.49    5.40
  -3 -16   6   56.39    7.30
   3  16  -5  112.29    6.40
  -3  16   5  107.49    7.10
  -3  16   5  102.89    4.90
  -3 -16   5   98.69    9.10
  -3  16   4   50.99    3.90
  -3  16   4   42.90    5.20
   3  16  -4   46.20    4.50
  -3  16   3   85.69    5.30
   3  16  -3   85.79    5.70
  -3  16   3   93.49    6.90
  -3  16   2   19.90    3.30
  -3  16   2   25.00    4.40
   3  16  -2   17.50    3.10
  -3  16   2   18.40    3.20
  -3  16   1   31.10    4.80
  -3  16   1   32.90    4.00
  -3  16   1   33.10    4.30
   3  16  -1   34.80    3.40
  -3  16   0  275.77   11.40
   3  16   0  266.47    7.80
  -3  16   0  265.07    9.80
  -3  16   0  274.07   10.60
   3  16   1   77.99    6.70
  -3  16  -1   74.19    5.70
  -3  16  -1   77.39    6.50
   3  16   2  588.04   17.70
  -3  16  -2  569.84   17.70
  -3  16  -3  308.77   12.40
   3  16   3  306.97   11.60
  -3  16  -4  297.47   12.40
   3  16   4  339.47   11.60
   3  16   5    4.00    1.60
  -3  16  -5    5.30    4.00
   3  16   6    1.20    1.30
   3 -16   6   -0.90    2.40
   3 -16   7    5.20    2.30
  -3  17   7   15.80    3.10
  -3  17   6   31.00    4.00
   3  17  -6   34.40    3.60
  -3 -17   6   38.90    6.40
  -3  17   5  245.08    7.20
   3  17  -5  257.27    8.80
  -3  17   5  227.28    9.70
  -3 -17   5  258.87   13.20
  -3  17   4  678.73   16.50
   3  17  -4  663.73   17.40
  -3  17   4  661.03   19.30
  -3  17   3  116.19    7.60
   3  17  -3  118.79    6.00
  -3  17   3  120.39    5.80
  -3  17   2  622.64   18.60
   3  17  -2  623.84   15.90
  -3  17   2  602.94   16.30
  -3  17   1  163.98    8.90
  -3  17   1  164.58    7.30
   3  17  -1  166.78    6.20
  -3  17   1  163.38    7.30
  -3  17   0   10.80    3.50
   3  17   0    9.30    1.70
  -3  17   0   12.70    3.10
  -3  17  -1   -2.40    2.50
  -3  17  -1   -2.70    3.10
  -3  17  -2    3.00    2.70
  -3  17  -2    4.90    3.60
   3  17   2   -3.50    2.80
  -3  17  -3  582.54   17.60
   3  17   3  612.64   17.60
  -3  17  -4   -2.90    3.30
   3  17   4    4.80    3.00
  -3  17  -5  292.07   11.10
  -3  18   6  154.28    7.00
   3  18  -5  606.64   15.70
  -3  18   5  602.54   17.30
  -3  18   5  640.64   13.80
  -3 -18   5  627.34   20.00
   3  18  -4  342.67   10.10
  -3  18   4  337.27    9.30
  -3  18   4  342.37   12.00
  -3  18   3  111.89    5.30
   3  18  -3  110.39    5.40
  -3  18   3  110.29    7.10
  -3  18   2  145.09    8.20
   3  18  -2  158.18    6.00
  -3  18   2  150.08    6.50
  -3  18   1   16.80    3.20
  -3  18   1   13.40    3.90
   3  18  -1   10.80    1.90
  -3  18   0    5.50    2.70
  -3  18   0   -0.60    2.60
  -3  18  -1   39.80    4.30
  -3  18  -1   37.90    4.10
  -3  18  -2   -1.70    3.10
  -3  18  -2    5.90    2.70
   3  18   3   61.39    5.50
  -3  18  -3   63.29    5.30
  -3  18  -3   59.29    5.10
  -3  18  -4   27.90    4.20
   3  18   5  161.68    4.60
  -3  19   5   52.09    4.40
  -3  19   4  221.68    5.80
  -3  19   4  193.88    8.30
  -3 -19   4  212.78   11.00
  -3  19   3  555.94   16.20
  -3  19   3  561.64   13.70
  -3  19   2   92.79    4.80
  -3  19   2   89.89    6.50
  -3  19   1  300.07    9.30
  -3  19   0   15.60    2.90
  -3  19  -1   54.59    3.70
  -3  19  -1   52.09    4.20
  -3  19  -2   -0.10    2.50
  -3  19  -2   -0.80    2.20
  -3  19  -3    9.50    2.50
  -3  19  -3   14.10    3.60
  -3  20   3   41.40    2.60
  -3  20   2  334.97    8.90
  -3  20   1  132.69    5.30
  -3  20   0   29.50    3.00
  -3  20  -1  514.35   13.40
  -3  20  -2  492.95   12.80
  -3  21   1    0.10    1.30
  -3  21   0   17.80    2.00
  -4   0  12  989.30   22.40
  -4   0  12  998.20   23.50
  -4   0  11    3.10    2.70
  -4   0  11    1.90    2.40
  -4   0  11   -5.80    3.60
  -4   0  10 1817.32   54.99
  -4   0  10 1920.91   43.00
  -4   0  10 1859.71   46.40
  -4   0   9    1.20    2.90
  -4   0   9   -2.20    4.40
  -4   0   9    2.10    9.00
  -4   0   8   10.20    3.00
  -4   0   8   12.90    8.90
  -4   0   8   15.10    5.30
  -4   0   7   -0.20    4.50
  -4   0   7    0.60    2.80
  -4   0   7   -1.90    2.50
  -4   0   7    5.80    7.70
  -4   0   6 2674.53   57.79
  -4   0   6 2568.64   60.19
  -4   0   5   -0.20    2.40
  -4   0   4  725.53   18.60
  -4   0   3    3.00    2.60
  -4   0   2  300.47    9.50
   4   0  -1    0.40    2.10
  -4   0   1   -0.70    2.40
   4   0   0  481.15   11.60
   4   0   1   -2.60    1.80
   4   0   2   14.90    2.90
   4   0   3    0.30    2.30
   4   0   4    6.20    2.70
   4   0   5    0.40    1.70
   4   0   5   -2.00    2.50
   4   0   6   32.50    4.80
   4   0   6   30.70    3.50
   4   0   6   45.00    6.90
   4   0   7   -0.80    2.10
   4   0   8  270.87    9.60
   4   0   9    1.00    2.30
   4   0  10    3.60    2.10
   4   0  10    0.10    2.50
   4   0  11   -0.50    1.10
  -4   1  12    1.80    2.10
  -4   1  12   -0.20    1.50
  -4  -1  12    1.30    2.10
  -4  -1  12    3.50    1.90
  -4   1  11   53.89    4.70
  -4   1  11   61.39    4.50
  -4   1  11   55.79    6.20
  -4  -1  11   45.70    5.70
  -4  -1  11   54.59    5.00
  -4  -1  11   49.60    4.20
  -4   1  10    4.00    4.60
  -4   1  10    3.20    2.60
  -4   1  10    3.10    3.10
  -4  -1  10    0.70    9.80
  -4  -1  10   -7.10    4.20
  -4  -1  10    1.10    2.80
  -4   1   9 1253.67   42.80
  -4   1   9 1270.17   30.70
  -4   1   9 1299.57   34.90
  -4  -1   9 1269.87   43.50
  -4  -1   9 1232.28   34.70
  -4   1   8    8.30    3.10
  -4   1   8    0.90    8.10
  -4   1   8    5.60    4.70
  -4  -1   8   10.20    8.50
  -4  -1   8   14.50    5.50
  -4  -1   8    5.80    3.00
  -4   1   7 3470.45   75.99
  -4   1   7 3598.14   87.29
  -4   1   7 3462.35   80.19
  -4   1   7 3515.75   75.19
  -4  -1   7 3544.75   79.89
  -4  -1   7 3571.14   76.39
  -4  -1   7 3364.76   79.19
  -4  -1   7 3544.65   87.19
  -4  -1   7 3617.24   80.59
  -4   1   6    5.50    2.50
  -4  -1   6    4.20    3.80
  -4  -1   6    0.00    2.50
  -4   1   5  562.34   15.30
  -4  -1   5  558.14   15.60
  -4   1   4  262.57    9.10
  -4  -1   4  263.47    9.30
  -4   1   3   -1.60    2.50
  -4  -1   3    2.40    2.60
  -4   1   2 1330.37   30.00
  -4  -1   2 1290.97   29.70
  -4   1   1   45.90    4.10
   4  -1  -1   37.60    2.50
  -4  -1   1   45.50    3.70
  -4   1   0  548.75   14.80
   4  -1   0  564.34   13.20
   4   1   1  979.60   22.20
   4  -1   1  968.90   22.30
   4   1   2   59.29    4.40
   4  -1   2   61.09    4.50
   4   1   3  148.99    6.60
   4  -1   3  154.68    6.80
   4   1   4  130.49    6.60
   4  -1   4  128.39    6.70
   4   1   5    7.80    3.00
   4   1   5    9.20    2.30
   4  -1   5    9.70    3.20
   4  -1   5    6.40    2.10
   4   1   6    8.70    2.40
   4   1   6    9.60    1.60
   4  -1   6   11.20    5.20
   4  -1   6   10.60    1.80
   4  -1   6   12.70    3.60
   4  -1   6   10.60    2.50
   4   1   7  405.56   10.30
   4   1   7  407.76   12.20
   4  -1   7  386.36   14.10
   4  -1   7  370.66   16.90
   4  -1   7  387.46   11.90
   4   1   8   24.10    3.60
   4   1   8   17.80    2.40
   4  -1   8   20.60    3.20
   4   1   9   90.79    4.40
   4   1   9   92.79    5.80
   4   1   9  101.79    6.90
   4  -1   9  106.79    5.80
   4   1  10    2.90    1.60
   4   1  10    3.90    2.10
   4   1  10    1.30    2.70
   4  -1  10    6.20    2.20
   4  -1  10    0.00    2.40
   4   1  11  185.58    5.00
  -4   2  12  114.39    5.00
  -4   2  12  107.69    4.00
  -4  -2  12  106.19    4.90
  -4  -2  12  112.19    5.50
  -4   2  11  296.47   10.20
  -4   2  11  319.67   12.50
  -4   2  11  314.57    9.50
  -4  -2  11  300.07   12.60
  -4  -2  11  304.87   10.20
  -4  -2  11  292.37   19.50
  -4  -2  11  288.17   10.80
  -4   2  10  207.78    9.20
  -4   2  10  222.38    8.80
  -4   2  10  227.58   12.00
  -4  -2  10  221.18   18.90
  -4  -2  10  215.78   12.20
  -4  -2  10  236.18    9.30
  -4   2   9   55.59    7.30
  -4   2   9   61.99    5.00
  -4   2   9   85.99   13.40
  -4  -2   9   73.29    8.10
  -4  -2   9   62.79    5.80
  -4  -2   9   54.09   11.90
  -4   2   8   56.09    4.90
  -4   2   8   62.69    7.10
  -4   2   8   62.79   11.60
  -4  -2   8   47.50   11.30
  -4  -2   8   55.39    7.60
  -4  -2   8   46.80    7.10
  -4  -2   8   63.89    5.80
  -4  -2   8   40.40    4.10
  -4   2   7   71.69    4.30
  -4   2   7   73.39   11.00
  -4   2   7   66.69    5.00
  -4   2   7   72.69    7.40
  -4  -2   7   83.89    8.40
  -4  -2   7   68.79    7.40
  -4  -2   7   68.19    5.50
  -4  -2   7   75.29   11.30
  -4   2   6   13.40    2.70
  -4   2   6   19.50    8.50
  -4  -2   6   11.60    3.20
  -4  -2   6   19.80    4.80
  -4   2   5   29.40    3.50
  -4  -2   5   25.10    3.70
  -4   2   4  410.36   11.50
  -4  -2   4  343.27   11.60
  -4   2   3  151.38    6.80
  -4  -2   3  154.18    6.80
  -4   2   2  743.63   18.60
  -4  -2   2  742.63   18.20
  -4   2   1  260.77    8.80
  -4  -2   1  235.68    8.10
   4  -2  -1  243.58    6.60
  -4   2   0 2810.82   60.99
   4  -2   0 2857.01   59.39
   4  -2   0 2762.72   60.19
   4  -2   1   76.29    3.60
   4  -2   1   75.49    4.40
   4  -2   2   39.10    3.60
   4   2   3 2615.04   57.09
   4  -2   3 2630.14   57.49
   4  -2   4  347.07   11.40
   4   2   5 2853.71   61.29
   4  -2   5 2833.32   63.69
   4  -2   5 2702.43   60.99
   4  -2   5 2948.51   63.59
   4   2   6   73.89    3.20
   4   2   6   71.79    4.70
   4  -2   6   93.09    8.90
   4  -2   6   71.49    6.40
   4  -2   6   72.89    4.70
   4  -2   6   77.39    3.90
   4  -2   6   73.39    6.70
   4   2   7  126.29    4.60
   4   2   7  124.19    6.30
   4  -2   7  113.09    4.50
   4  -2   7  125.49    6.10
   4  -2   7  122.69    9.60
   4  -2   7  125.99    8.20
   4   2   8 1114.29   25.10
   4   2   8 1101.09   27.20
   4  -2   8 1106.39   26.80
   4  -2   8 1134.99   31.30
   4   2   9    4.60    1.70
   4   2   9   10.60    2.90
   4   2   9    4.30    3.10
   4  -2   9    8.00    2.50
   4  -2   9   14.70    6.30
   4   2  10   38.80    4.10
   4   2  10   38.10    2.70
   4   2  10   35.90    3.50
   4  -2  10   44.10    3.60
  -4   3  12  209.58    5.40
  -4  -3  12  203.98    7.40
  -4  -3  12  195.18    6.70
  -4   3  11    2.40    2.00
  -4   3  11   -1.00    2.20
  -4   3  11   -1.90    3.60
  -4  -3  11    9.80    9.30
  -4  -3  11   -3.10    5.80
  -4  -3  11    3.90    2.60
  -4  -3  11    1.20    2.80
  -4   3  10  206.08   11.60
  -4   3  10  211.78    8.10
  -4   3  10  193.68    8.50
  -4  -3  10  204.08   12.00
  -4  -3  10  208.18    8.90
  -4  -3  10  211.08   18.80
  -4   3   9  414.46   16.80
  -4   3   9  400.76   13.70
  -4   3   9  436.56   13.00
  -4  -3   9  409.46   17.20
  -4  -3   9  451.95   25.20
  -4   3   8  135.89   10.10
  -4   3   8  160.48    7.20
  -4  -3   8  163.68   11.40
  -4  -3   8  147.99    7.80
  -4  -3   8  148.99   11.20
  -4  -3   8  155.78   15.60
  -4   3   7  209.38   16.10
  -4   3   7  207.58    7.90
  -4   3   7  189.18   10.60
  -4  -3   7  187.28    8.80
  -4  -3   7  174.18   11.40
  -4  -3   7  183.98   12.00
  -4  -3   7  182.18   15.70
  -4   3   6   30.90    3.20
  -4  -3   6   26.30    4.10
  -4  -3   6   25.90    4.90
  -4   3   5  153.48    6.60
  -4  -3   5  146.39    9.10
  -4  -3   5  153.48    7.60
  -4   3   4    4.50    2.40
  -4  -3   4   -1.30    2.60
  -4   3   3  353.26   10.90
  -4  -3   3  360.86   11.10
   4   3  -2 2512.95   53.29
  -4   3   2 2509.65   54.39
  -4  -3   2 2449.55   53.79
  -4   3   1 1240.98   29.10
  -4   3   0 3598.54   77.59
  -4   3  -1    5.20    3.80
   4  -3   1    3.20    1.70
   4  -3   1    0.10    2.10
   4  -3   2 5027.70  106.09
   4  -3   3   27.70    3.60
   4   3   4  603.54   15.30
   4  -3   4  620.04   17.30
   4   3   5    2.30    2.00
   4  -3   5    1.20    3.60
   4  -3   5    1.40    1.80
   4  -3   5    3.40    2.10
   4  -3   5   -0.50    2.60
   4  -3   5    0.80    4.80
   4   3   6   23.30    1.90
   4   3   6   19.60    3.10
   4  -3   6   27.20    4.50
   4  -3   6   19.00    4.90
   4  -3   6   17.30    2.90
   4  -3   6   19.70    2.60
   4   3   7  157.28    7.10
   4   3   7  163.28    5.20
   4  -3   7  160.48    6.90
   4  -3   7  149.99    8.90
   4  -3   7  144.19   10.30
   4  -3   7  157.88    5.70
   4   3   8  585.94   16.50
   4   3   8  574.64   17.80
   4   3   8  578.64   14.20
   4  -3   8  615.54   16.00
   4  -3   8  583.94   20.50
   4  -3   8  593.64   13.50
   4   3   9   23.50    3.40
   4   3   9   20.40    4.00
   4   3   9   24.90    2.40
   4  -3   9   27.00    6.80
   4  -3   9   23.20    3.20
   4   3  10    3.20    1.40
   4   3  10    7.60    2.90
   4   3  10    3.40    2.20
   4  -3  10   -2.20    6.10
   4  -3  10   10.90    2.30
  -4   4  12   32.20    3.70
  -4  -4  12   32.90    3.00
  -4  -4  12   26.60    3.10
  -4   4  11   15.50    3.20
  -4   4  11   15.20    2.30
  -4   4  11   18.00    4.20
  -4  -4  11   12.00    3.40
  -4  -4  11    6.60    8.80
  -4  -4  11   15.40    3.10
  -4   4  10  172.08    7.80
  -4   4  10  193.18    7.50
  -4   4  10  162.18   10.50
  -4  -4  10  192.48    8.50
  -4  -4  10  188.18   11.40
  -4  -4  10  197.88   18.00
  -4   4   9   95.19    8.60
  -4   4   9  117.09    6.50
  -4   4   9  112.79    6.20
  -4  -4   9  125.79   15.20
  -4  -4   9  116.39   10.10
  -4  -4   9  107.39    9.40
  -4   4   8  688.83   18.20
  -4   4   8  654.23   22.00
  -4  -4   8  702.23   23.20
  -4  -4   8  632.34   20.10
  -4  -4   8  723.33   29.80
  -4  -4   8  721.63   23.00
   4   4  -7   64.99    8.50
  -4   4   7   60.79    4.80
  -4   4   7   70.09    7.00
  -4  -4   7   49.20    5.10
  -4  -4   7   50.99   10.20
  -4  -4   7   60.19    7.40
  -4  -4   7   65.39    7.80
  -4   4   6  168.38    6.20
   4   4  -6  164.48   10.90
  -4  -4   6  165.88    9.80
  -4  -4   6  171.88    8.90
  -4  -4   6  166.58   15.10
  -4   4   5   85.69    5.00
   4   4  -5   77.59    7.30
  -4  -4   5   88.69    6.30
  -4  -4   5   76.79    6.60
   4   4  -4 5392.46  116.39
  -4   4   4 5467.25  114.19
  -4  -4   4 5386.36  114.99
  -4   4   3   54.09    4.40
   4   4  -3   55.69    5.20
  -4  -4   3   55.09    4.80
  -4   4   2 1594.54   36.30
  -4   4   1  486.05   14.10
  -4   4   0  669.43   18.10
   4  -4   0  642.84   15.30
  -4   4  -1   49.00    5.50
   4  -4   1   46.20    3.10
   4  -4   3 1376.56   32.50
   4   4   4   71.69    4.80
   4   4   4   75.89    4.10
   4  -4   4   81.19    5.90
   4   4   5 1296.67   29.70
   4   4   5 1277.47   30.70
   4   4   5 1272.97   27.10
   4  -4   5 1285.77   28.90
   4  -4   5 1313.57   32.10
   4  -4   5 1271.77   35.00
   4  -4   5 1272.67   33.10
   4   4   6  201.48    7.60
   4   4   6  204.18    8.70
   4   4   6  193.68    5.30
   4  -4   6  193.18    6.90
   4  -4   6  196.88   11.00
   4  -4   6  182.58    9.50
   4   4   7  165.28    5.10
   4   4   7  167.58    8.60
   4   4   7  172.18    7.50
   4  -4   7  159.08    6.20
   4  -4   7  188.18    7.10
   4  -4   7  152.18   11.00
   4  -4   7  149.69    9.00
   4   4   8  779.12   17.90
   4   4   8  779.32   21.90
   4   4   8  757.32   20.30
   4  -4   8  775.62   24.70
   4  -4   8  821.72   19.80
   4  -4   8  769.62   18.10
   4   4   9    0.60    2.20
   4   4   9    2.90    1.50
   4   4   9    2.20    2.80
   4  -4   9    2.10    5.70
   4   4  10   48.60    4.60
   4   4  10   49.30    3.90
   4   4  10   53.19    2.50
   4  -4  10   53.59    7.60
  -4   5  12   66.49    4.80
  -4  -5  12   73.29    4.10
  -4   5  11   -0.90    1.50
  -4   5  11    0.20    3.20
  -4  -5  11   -1.80    2.50
  -4  -5  11    1.10    2.50
  -4  -5  11   -8.00    8.60
  -4   5  10  351.26   14.00
  -4   5  10  341.37   10.40
  -4  -5  10  350.06   23.10
  -4  -5  10  364.36   15.20
  -4  -5  10  339.37   11.80
  -4   5   9  202.68   11.60
  -4   5   9  202.18    7.90
  -4  -5   9  186.18   12.40
  -4  -5   9  191.88   17.60
  -4  -5   9  167.28   12.20
  -4   5   8  310.07   13.70
  -4   5   8  316.47   10.30
  -4  -5   8  300.77   15.40
  -4  -5   8  320.77   21.40
  -4  -5   8  305.37   15.10
  -4   5   7  991.60   23.40
   4   5  -7  983.40   29.90
  -4   5   7  941.91   27.00
  -4  -5   7  941.21   33.70
  -4  -5   7  963.90   24.80
  -4  -5   7  954.80   27.70
  -4  -5   7  864.01   28.30
   4   5  -6 1132.29   31.20
  -4  -5   6 1098.29   29.50
  -4  -5   6  979.80   34.30
  -4  -5   6 1110.79   28.50
  -4   5   5  192.38    6.90
   4   5  -5  188.68   10.60
  -4  -5   5  176.98    9.40
  -4  -5   5  180.18    8.90
   4   5  -4  838.12   23.40
  -4   5   4  840.92   21.00
  -4  -5   4  875.31   22.10
  -4   5   3  390.66   11.60
   4   5  -3  377.46   12.20
  -4  -5   3  375.26   12.00
  -4   5   2 1120.39   26.90
  -4   5   1   47.40    4.90
   4  -5  -1   43.30    3.00
  -4   5   0  111.69    7.40
   4  -5   0  102.79    4.20
  -4   5  -1  223.48   10.40
   4   5   3   83.59    4.80
   4  -5   3   91.49    6.10
   4   5   4 1042.90   24.10
   4   5   4 1036.80   25.10
   4  -5   4 1010.60   27.20
   4   5   5  495.25   14.70
   4   5   5  495.75   10.80
   4   5   5  499.45   13.60
   4  -5   5  486.15   13.00
   4  -5   5  507.25   16.00
   4  -5   5  500.15   17.40
   4   5   6  474.95   13.60
   4   5   6  470.75   10.80
   4   5   6  467.95   14.80
   4  -5   6  453.95   17.20
   4  -5   6  467.35   12.70
   4  -5   6  481.35   15.80
   4   5   7  825.02   21.10
   4   5   7  834.62   18.30
   4   5   7  819.22   22.40
   4  -5   7  813.42   19.80
   4  -5   7  822.72   25.60
   4  -5   7  802.72   23.60
   4   5   8   61.69    5.20
   4   5   8   61.19    5.60
   4   5   8   76.39    3.30
   4  -5   8   60.39    7.70
   4  -5   8   62.49    4.10
   4   5   9  250.17    8.90
   4   5   9  248.88    6.60
   4   5   9  238.38    9.80
   4  -5   9  240.18   13.70
   4   5  10    6.20    2.20
   4   5  10    3.80    2.60
   4  -5  10    9.60    5.80
  -4  -6  12    6.80    1.90
  -4   6  11    7.60    1.60
  -4   6  11    8.30    3.40
  -4  -6  11    3.10    2.80
  -4  -6  11    8.10    2.80
  -4  -6  11    8.90    8.60
  -4   6  10   -2.30    1.80
  -4   6  10    1.20    3.70
  -4  -6  10    5.50    5.10
  -4  -6  10  -10.00    8.40
  -4  -6  10    7.20    3.10
  -4   6   9   69.79    7.10
  -4   6   9   88.69    5.40
  -4  -6   9   76.99    8.60
  -4  -6   9   62.49   11.90
  -4  -6   9   81.69    8.40
  -4  -6   9   81.79    6.60
  -4   6   8  109.09    8.70
  -4   6   8  106.29    5.70
  -4  -6   8   99.99    9.80
  -4  -6   8  102.09    9.60
  -4  -6   8   87.29   12.80
   4   6  -7  598.74   22.60
  -4   6   7  607.14   20.00
  -4   6   7  616.94   16.40
  -4  -6   7  617.44   18.20
  -4  -6   7  654.23   21.50
  -4  -6   7  620.64   26.80
  -4   6   6    1.90    2.30
  -4   6   6    6.50    3.60
   4   6  -6    3.20    4.50
  -4  -6   6    6.20    4.40
  -4  -6   6    1.80    3.70
  -4   6   5  136.79    5.70
   4   6  -5  143.79    9.90
  -4  -6   5  156.08    8.70
  -4  -6   5  130.99    8.50
  -4   6   4  301.07    9.50
   4   6  -4  290.27   11.80
  -4  -6   4  284.77   11.60
  -4  -6   4  290.97   10.90
  -4   6   3 2166.58   47.70
   4   6  -3 2134.99   47.10
  -4   6   2 1412.96   33.00
  -4   6   1 2760.02   59.39
   4  -6  -1 2611.84   56.79
  -4   6   0  203.48    9.40
   4  -6   0  203.68    6.30
  -4   6  -1  189.58   10.00
  -4   6  -2  186.38   10.60
   4   6   3  166.58    6.70
   4   6   3  162.68    6.00
   4   6   4   70.69    4.80
   4   6   4   66.29    4.00
   4  -6   4   78.89    5.20
   4  -6   4   69.09    6.70
   4  -6   4   75.99    6.20
   4   6   5  162.48    6.50
   4   6   5  155.88    7.30
   4  -6   5  151.78   10.00
   4  -6   5  163.88    8.60
   4  -6   5  158.68    6.50
   4   6   6   44.10    4.00
   4   6   6   39.40    2.00
   4   6   6   37.10    4.40
   4  -6   6   37.40    6.20
   4  -6   6   43.20    3.70
   4  -6   6   38.60    5.20
   4   6   7   10.20    3.50
   4   6   7    8.40    2.70
   4   6   7   11.20    1.50
   4  -6   7   10.40    5.50
   4  -6   7    7.70    2.50
   4  -6   7    6.20    3.80
   4   6   8   98.69    7.00
   4   6   8  102.19    3.60
   4   6   8   93.09    5.90
   4  -6   8  101.49    5.10
   4  -6   8   89.29    8.90
   4   6   9  399.46   12.00
   4   6   9  392.86   13.10
   4  -6   9  372.56   16.40
   4  -6   9  420.66    9.50
   4   6  10  449.56   13.10
   4   6  10  471.05   12.30
   4  -6  10  462.95   17.10
  -4   7  11  325.47   11.60
  -4   7  11  345.77    7.60
  -4  -7  11  312.87   10.60
  -4  -7  11  293.57   17.70
  -4  -7  11  323.97   10.40
  -4   7  10  125.69    8.70
  -4   7  10  144.39    5.60
  -4  -7  10  137.79    7.40
  -4  -7  10  132.79   11.20
  -4  -7  10  138.39   15.00
  -4   7   9  193.68    7.50
  -4   7   9  200.38   11.00
  -4  -7   9  217.28   18.20
  -4  -7   9  194.08   12.90
  -4  -7   9  195.68   12.40
  -4   7   8   20.60    4.90
  -4   7   8   18.30    3.00
  -4  -7   8   10.70    9.40
  -4  -7   8   20.20    6.20
  -4  -7   8   12.50    6.00
  -4   7   7  309.97    9.80
  -4   7   7  296.97   12.90
  -4  -7   7  289.87   20.60
  -4  -7   7  311.37   14.60
  -4   7   6  605.14   19.30
  -4   7   6  640.44   16.50
   4   7  -6  625.74   21.80
  -4  -7   6  633.44   19.40
  -4  -7   6  666.23   20.90
  -4   7   5 1102.29   25.10
   4   7  -5 1146.49   30.60
  -4  -7   5 1138.49   30.20
  -4  -7   5 1144.19   29.90
   4   7  -4 1921.91   45.10
  -4   7   4 1939.71   43.20
  -4  -7   4 2007.20   45.70
  -4   7   3 2774.32   60.49
  -4   7   2  498.35   14.20
   4  -7  -2  466.65   12.10
  -4   7   1 1045.90   25.60
   4  -7  -1  979.00   22.70
  -4   7   0 1027.60   26.00
   4  -7   0  963.40   22.40
  -4   7  -1   44.10    6.00
  -4   7  -2 3939.01   88.69
   4   7   2 3960.30   84.09
   4   7   3   48.00    3.60
   4   7   3   48.60    4.20
   4  -7   3   58.79    6.00
   4   7   4    1.90    2.20
   4   7   4    2.30    1.90
   4  -7   4    1.20    2.40
   4  -7   4   -1.60    2.90
   4  -7   4    4.90    4.10
   4   7   5  463.75   14.10
   4   7   5  442.66   12.90
   4  -7   5  468.15   17.30
   4  -7   5  478.45   15.60
   4  -7   5  451.65   12.90
   4   7   6  814.92   17.50
   4   7   6  826.82   21.90
   4   7   6  787.52   20.50
   4  -7   6  802.52   20.30
   4  -7   6  808.02   23.40
   4  -7   6  837.82   25.80
   4   7   7  185.28    9.00
   4   7   7  197.78    5.10
   4   7   7  184.78    7.70
   4  -7   7  197.38    7.50
   4  -7   7  193.68   12.70
   4   7   8  665.33   18.00
   4   7   8  688.63   19.40
   4  -7   8  669.43   23.30
   4  -7   8  682.33   16.80
   4   7   9   33.70    4.30
   4   7   9   32.70    3.60
   4  -7   9   35.30    6.80
   4  -7   9   41.00    2.60
   4   7  10   46.90    3.60
   4  -7  10   51.19    7.00
  -4   8  11   -0.60    2.60
  -4  -8  11    1.40    2.30
  -4  -8  11   -1.90    2.20
  -4  -8  11  -10.30    7.50
  -4   8  10   95.69    4.20
  -4   8  10   97.89    7.40
  -4  -8  10   86.79   12.70
  -4  -8  10  104.89    6.70
  -4   8   9  117.09    8.80
  -4   8   9  125.99    5.60
  -4  -8   9  129.59   10.60
  -4  -8   9  121.19   14.60
  -4  -8   9  147.39   11.00
  -4   8   8   42.40    3.70
  -4   8   8   31.30    5.30
  -4  -8   8   20.10   16.40
  -4  -8   8   43.10    7.10
  -4  -8   8   48.90    7.70
  -4   8   7  517.45   17.40
  -4   8   7  496.75   13.80
  -4  -8   7  494.95   19.00
   4   8  -6    2.00    4.40
  -4   8   6    1.60    3.00
  -4   8   6    4.50    2.30
  -4  -8   6    6.80    3.80
  -4  -8   6    6.20    4.90
  -4   8   5  487.15   13.30
  -4   8   5  487.55   15.60
   4   8  -5  470.75   14.00
   4   8  -5  474.75   16.30
  -4  -8   5  500.35   17.00
  -4  -8   5  508.25   17.00
   4   8  -4  284.97   10.10
  -4   8   4  296.27    9.00
  -4   8   3  932.21   22.90
  -4   8   2   51.19    4.70
  -4   8   1  177.18    8.40
  -4   8   0   13.40    4.10
  -4   8  -1    7.90    4.40
   4   8   1    4.50    2.30
   4   8   2  508.55   14.00
   4   8   2  506.45   13.00
  -4   8  -2  487.35   18.20
   4  -8   2  497.75   16.20
   4   8   3   68.89    4.20
   4  -8   3   78.79    6.90
   4   8   4  322.37   10.90
   4   8   4  323.17    9.90
   4  -8   4  338.07   10.60
   4  -8   4  344.87   14.50
   4   8   5  223.08    7.90
   4   8   5  228.88    9.30
   4  -8   5  219.98   10.70
   4  -8   5  213.88    8.30
   4  -8   5  225.78   12.60
   4   8   6  469.75   13.30
   4   8   6  453.25   14.50
   4  -8   6  459.75   18.50
   4  -8   6  437.96   15.90
   4  -8   6  457.05   13.30
   4   8   7  630.04   16.60
   4   8   7  610.64   17.90
   4  -8   7  606.34   22.00
   4  -8   7  585.44   16.10
   4   8   8  181.68    8.70
   4   8   8  186.08    7.60
   4  -8   8  184.98   12.70
   4  -8   8  192.18    7.20
   4   8   9   13.80    3.40
   4   8   9   13.10    2.70
   4  -8   9   15.30    6.00
   4  -8   9   16.20    2.00
  -4   9  11  321.57   10.30
  -4  -9  11  300.57    9.50
  -4   9  10  108.29    7.60
  -4   9  10  103.69    3.80
  -4  -9  10  112.99    9.10
  -4  -9  10   92.19    6.60
  -4   9   9  492.65   12.90
  -4   9   9  510.25   16.90
  -4  -9   9  490.55   19.10
  -4  -9   9  498.35   18.60
  -4   9   8   60.69    4.40
  -4   9   8   55.79    6.30
  -4  -9   8   57.89    8.20
  -4  -9   8   59.99    8.10
  -4   9   7   31.30    3.30
  -4   9   7   31.80    5.10
  -4   9   7   26.40    2.90
  -4  -9   7   24.80    6.40
  -4   9   6   40.80    3.80
  -4   9   6   33.40    4.90
   4   9  -6   40.30    4.70
  -4  -9   6   42.10    6.90
   4   9  -5    8.60    2.90
  -4   9   5    6.50    2.30
  -4   9   5    7.60    3.40
   4   9  -5    6.80    3.70
  -4  -9   5    2.40    4.20
  -4  -9   5    3.20    4.30
  -4   9   4  317.77    9.80
  -4   9   4  325.07    9.00
   4   9  -4  327.67   10.50
  -4   9   3  482.15   13.60
  -4   9   2   47.10    4.60
  -4   9   1 2752.12   61.19
  -4   9   1 2796.32   61.99
  -4   9   0   92.59    7.30
  -4   9  -1 3329.37   75.49
   4  -9   1 3322.07   77.29
   4   9   2  188.48    7.40
  -4   9  -2  178.58   11.40
   4  -9   2  177.48   10.10
   4   9   3  623.94   17.00
   4   9   3  639.94   16.00
   4   9   3  634.04   13.70
  -4   9  -3  620.74   22.40
   4  -9   3  645.34   20.80
   4  -9   3  580.44   16.40
   4   9   4   23.20    3.70
   4   9   4   19.70    1.30
   4   9   4   17.10    2.80
   4  -9   4   17.80    5.50
   4  -9   4   13.40    3.30
   4   9   5  260.27    9.90
   4   9   5  249.18    8.50
   4  -9   5  243.78    9.20
   4  -9   5  276.27   14.10
   4  -9   5  234.78   11.20
   4   9   6   23.30    3.90
   4   9   6   14.00    2.80
   4  -9   6   10.50    3.20
   4  -9   6   14.20    4.20
   4  -9   6    4.00    5.30
   4   9   7    7.40    3.30
   4   9   7   13.70    2.90
   4  -9   7   14.60    6.30
   4  -9   7   11.80    3.10
   4   9   8   14.00    2.90
   4   9   8   12.10    3.40
   4  -9   8   15.00    6.10
   4  -9   8   11.00    2.80
   4   9   9   75.49    4.50
   4   9   9   77.79    5.60
   4  -9   9   81.09    3.80
   4  -9   9   59.69    7.70
  -4  10  11    9.70    2.50
  -4  10  10  146.69    7.80
  -4 -10  10  154.18   10.60
  -4  10   9    5.70    1.90
  -4  10   9    4.10    3.70
  -4 -10   9    4.40    5.70
  -4 -10   9    7.20    5.60
  -4  10   8   81.69    4.70
  -4  10   8   86.39    7.30
  -4 -10   8   74.19    8.80
  -4 -10   8   90.39    9.50
  -4  10   7   55.59    4.20
  -4  10   7   55.39    5.90
  -4 -10   7   50.09    7.60
  -4  10   6   29.00    3.40
   4  10  -6   31.80    4.30
  -4  10   6   35.00    4.90
  -4  10   6   25.70    3.30
  -4 -10   6   33.00    6.50
  -4  10   5  108.89    6.20
  -4  10   5   90.69    5.10
  -4  10   5   97.09    7.30
   4  10  -5   94.39    6.10
  -4 -10   5  102.09    8.60
  -4  10   4  213.68    7.60
  -4  10   4  188.48    8.80
  -4  10   4  211.58    8.50
   4  10  -4  203.78    8.10
   4  10  -3   56.19    4.40
  -4  10   3   52.19    4.10
  -4  10   3   51.89    4.90
  -4  10   3   60.59    4.20
   4  10  -2   72.49    4.30
  -4  10   2   68.19    5.40
  -4  10   2   62.99    5.20
  -4  10   1 3000.00   67.29
  -4  10   1 3048.69   66.49
  -4  10   0   25.30    4.10
  -4  10   0   22.10    4.30
   4 -10   0   18.40    4.60
  -4  10  -1 1406.06   36.60
   4 -10   1 1446.16   36.30
  -4  10  -2  988.60   29.00
   4 -10   2  975.90   27.90
   4  10   3  584.94   16.00
  -4  10  -3  523.05   20.90
   4  10   3  547.85   12.50
   4 -10   3  585.04   20.10
   4 -10   3  554.24   15.60
   4  10   4 1171.28   27.90
   4  10   4 1190.18   25.40
   4  10   4 1231.58   29.60
   4 -10   4 1172.18   28.70
   4 -10   4 1220.68   33.60
   4  10   5  509.15   11.30
   4  10   5  492.75   14.00
   4  10   5  500.95   15.40
   4 -10   5  521.15   14.80
   4 -10   5  524.95   20.10
   4 -10   5  499.65   17.20
   4  10   6  513.55   14.20
   4  10   6  504.85   15.60
   4 -10   6  491.05   20.00
   4 -10   6  504.05   14.70
   4  10   7  486.95   13.40
   4  10   7  469.15   14.70
   4 -10   7  453.65   13.50
   4 -10   7  463.95   19.20
   4  10   8    9.40    3.30
   4  10   8   12.70    2.70
   4 -10   8   12.40    6.00
   4 -10   8   13.90    2.80
   4  10   9  509.95   14.60
   4 -10   9  530.25   12.40
   4 -10   9  514.45   18.30
  -4  11  10   11.90    3.00
  -4 -11  10   19.00    5.90
  -4  11   9    3.00    3.00
  -4  11   9   -1.50    1.30
  -4 -11   9   -6.20    5.20
  -4  11   8  657.43   16.10
  -4  11   8  649.83   19.90
  -4 -11   8  646.24   22.60
  -4 -11   8  647.94   22.70
  -4  11   7   30.30    3.20
  -4  11   7   37.10    5.20
  -4 -11   7   13.20    6.40
   4  11  -6 1843.42   42.60
  -4  11   6 1850.81   44.50
  -4  11   6 1832.32   41.00
  -4  11   6 1828.82   40.20
  -4 -11   6 1836.22   46.90
   4  11  -5    1.70    2.50
  -4  11   5    1.50    2.10
  -4  11   5    0.20    2.70
  -4  11   5   -0.40    2.50
  -4 -11   5   -1.90    4.70
  -4  11   4 1991.60   44.30
  -4  11   4 1954.30   45.90
   4  11  -4 1954.90   44.20
  -4  11   4 1927.31   43.40
  -4  11   3  147.09    7.40
  -4  11   3  151.98    7.40
  -4  11   3  143.39    6.30
  -4  11   3  151.48    6.70
   4  11  -3  161.98    6.80
  -4  11   2   45.70    4.30
  -4  11   2   46.20    4.70
  -4  11   2   42.80    4.70
  -4  11   2   46.70    3.90
   4  11  -2   44.90    3.80
   4  11  -1  573.14   14.50
  -4  11   1  581.84   17.10
  -4  11   1  598.14   16.90
  -4  11   0    6.40    3.20
   4  11   0    1.90    3.10
   4  11   0    1.70    1.40
  -4  11   0    2.10    3.30
   4 -11   0    4.30    4.30
  -4  11  -1  831.52   24.70
   4 -11   1  848.42   25.10
  -4  11  -2  136.79   10.20
   4 -11   2  114.09    9.70
   4  11   3  183.78    5.20
   4 -11   3  182.98    8.20
   4 -11   3  189.88   12.30
   4  11   4   84.19    3.20
   4  11   4   87.99    6.30
   4 -11   4   80.79    8.60
   4 -11   4   87.09    6.00
   4  11   5   53.79    4.30
   4  11   5   57.09    5.40
   4  11   5   55.69    2.50
   4 -11   5   63.29    9.00
   4 -11   5   66.89    8.50
   4 -11   5   60.89    5.10
   4  11   6  489.25   14.00
   4  11   6  500.65   15.70
   4 -11   6  537.85   15.00
   4 -11   6  544.15   20.80
   4  11   7    7.80    2.50
   4  11   7   11.00    3.30
   4 -11   7    1.10    5.60
   4 -11   7    6.10    2.80
   4  11   8  654.93   17.90
   4 -11   8  684.03   16.70
   4 -11   8  667.23   22.40
   4 -11   9   12.10    5.30
   4 -11   9   15.80    1.90
  -4  12  10   36.20    3.70
  -4  12   9  248.98    9.90
  -4  12   9  255.17    6.20
  -4 -12   9  228.88   12.60
  -4  12   8    7.60    3.40
  -4  12   8    9.60    2.00
  -4 -12   8   10.40    6.60
  -4 -12   8    2.70    5.90
  -4  12   7  126.69    5.40
  -4  12   7  117.09    7.70
  -4 -12   7  111.09   10.00
   4  12  -6   -3.30    2.50
  -4  12   6    1.10    2.90
  -4  12   6    2.50    2.00
  -4 -12   6    0.60    5.30
  -4  12   5  215.28    8.20
   4  12  -5  235.18    9.10
  -4  12   5  218.78    9.80
  -4  12   5  219.18    7.80
  -4 -12   5  195.08   12.50
   4  12  -4   25.70    3.60
  -4  12   4   28.00    4.10
  -4  12   4   34.70    4.20
  -4  12   4   28.20    3.20
  -4  12   3  284.57   10.40
  -4  12   3  286.37   10.60
  -4  12   3  264.37    8.90
  -4  12   3  260.87   10.20
   4  12  -3  266.17    9.30
   4  12  -2    5.00    2.30
  -4  12   2    7.10    2.90
  -4  12   2    7.70    2.50
  -4  12   2    9.90    2.40
  -4  12   2    6.90    3.30
  -4  12   1  265.37   10.40
  -4  12   1  256.57   10.00
   4  12  -1  255.77    8.00
  -4  12   1  240.58    8.60
   4  12   0  145.29    5.00
   4  12   0  128.89    7.40
  -4  12   0  154.68    8.40
  -4  12   0  135.99    8.30
  -4  12  -1   59.49    6.20
  -4  12  -1   47.70    6.30
   4 -12   1   58.69    7.60
   4 -12   2    0.40    4.90
   4  12   3  322.77    8.20
   4 -12   3  324.37   15.30
   4  12   4    8.40    1.50
   4 -12   4    6.00    5.30
   4 -12   4    5.80    3.10
   4  12   5    7.70    1.40
   4 -12   5    4.90    3.20
   4 -12   5    2.10    5.40
   4 -12   6   -2.30    5.40
   4 -12   6   -0.10    2.70
   4 -12   7  159.78    7.10
   4 -12   7  176.58   12.10
   4 -12   8    0.80    5.10
   4 -12   8    3.80    2.10
  -4  13   9   42.30    4.30
  -4 -13   9   46.30    6.50
  -4  13   8 1536.65   33.50
  -4  13   8 1560.34   37.20
  -4 -13   8 1540.45   40.00
  -4 -13   8 1569.44   39.80
  -4  13   7  578.54   14.60
  -4  13   7  591.54   17.80
  -4 -13   7  586.84   20.90
  -4  13   6 1226.18   28.50
   4  13  -6 1246.98   30.20
  -4  13   6 1232.48   31.50
  -4 -13   6 1259.47   34.90
  -4  13   5   61.19    4.50
  -4  13   5   51.99    4.00
  -4  13   5   56.79    5.40
   4  13  -5   55.59    4.90
  -4 -13   5   52.09    7.50
  -4  13   4   30.50    3.30
   4  13  -4   23.80    3.60
  -4  13   4   32.90    4.50
  -4  13   4   29.40    3.90
  -4  13   4   25.90    3.90
  -4  13   3  233.88    9.60
   4  13  -3  243.18    8.60
  -4  13   3  229.18    9.40
  -4  13   3  223.28    9.60
  -4  13   3  227.08    8.10
   4  13  -2    6.50    2.40
  -4  13   2    0.90    2.70
  -4  13   2    3.30    2.20
  -4  13   2    5.20    3.40
  -4  13   1 1017.60   26.30
   4  13  -1  991.80   23.40
  -4  13   1 1010.80   24.50
  -4  13   1  995.80   25.90
   4  13   0  642.44   18.90
  -4  13   0  676.83   19.60
   4  13   0  646.84   15.30
  -4  13  -1   18.20    4.70
   4  13   1   29.20    4.40
  -4  13  -2  381.86   14.80
   4 -13   2  383.76   16.60
   4  13   3    3.30    1.90
   4 -13   3    5.20    5.40
   4  13   4  200.68    5.70
   4 -13   4  190.18   13.00
   4 -13   4  191.58    8.80
   4  13   5  122.09    3.90
   4 -13   5  119.89    7.30
   4 -13   5  127.29   10.70
   4 -13   6    0.60    2.70
   4 -13   6    0.60    5.50
   4 -13   7   -2.90    2.20
   4 -13   7    4.00    5.30
   4 -13   8  128.99    5.20
   4 -13   8  120.89    9.50
  -4  14   9   14.70    2.90
  -4  14   8   32.90    4.00
  -4  14   8   30.00    4.00
  -4  14   8   27.10    1.90
  -4 -14   8   28.20    6.00
  -4  14   7  344.07    9.30
  -4  14   7  328.77   12.00
  -4 -14   7  340.57   15.30
  -4  14   6  252.17   10.70
   4  14  -6  278.27   10.10
  -4  14   6  269.57   10.80
  -4  14   6  265.77    8.40
  -4 -14   6  292.37   14.90
  -4  14   5   58.39    5.40
   4  14  -5   70.99    5.50
  -4  14   5   59.59    4.30
  -4  14   5   67.79    6.10
  -4 -14   5   67.39    7.90
  -4  14   4  254.37   10.40
  -4  14   4  258.87    9.10
  -4  14   4  257.27    8.70
   4  14  -4  257.07    9.50
  -4  14   3    3.40    2.30
  -4  14   3    8.10    3.60
  -4  14   3    2.40    2.90
   4  14  -3    9.10    2.80
  -4  14   2  147.59    7.80
  -4  14   2  140.09    6.40
   4  14  -2  139.09    6.30
  -4  14   2  137.69    8.30
  -4  14   1    4.00    2.50
  -4  14   1    3.00    3.00
  -4  14   1    0.60    3.70
   4  14  -1    1.70    1.90
  -4  14   0  170.18    9.00
  -4  14   0  188.38    9.90
   4  14   1  347.57   12.70
  -4  14  -1  352.76   13.70
  -4  14  -2  552.34   18.10
   4 -14   3   30.50    7.10
   4  14   4  370.86    9.10
   4 -14   4  339.47   16.60
   4 -14   4  344.97   13.20
   4  14   5  129.29    4.00
   4 -14   5  130.09    7.10
   4 -14   5  124.99   10.70
   4 -14   6   77.59    5.40
   4 -14   6   79.39    8.70
   4 -14   7  123.69    5.80
   4 -14   7  111.59    9.00
   4 -14   8   48.00    3.30
  -4  15   8   11.00    2.80
  -4 -15   8   13.70    4.90
  -4  15   7    2.10    2.70
  -4  15   7    1.80    1.40
  -4 -15   7   12.00    5.60
  -4  15   6   35.50    4.60
  -4  15   6   34.20    3.00
  -4 -15   6   31.30    6.80
   4  15  -5    1.80    2.70
  -4  15   5   -2.20    1.70
  -4  15   5   -6.10    2.40
  -4 -15   5    9.70    5.70
   4  15  -4   57.99    4.70
  -4  15   4   53.79    5.60
  -4  15   4   52.19    4.10
  -4  15   3  341.87   11.10
  -4  15   3  350.86   10.70
  -4  15   3  331.27   12.30
   4  15  -3  324.87   10.60
   4  15  -2   42.40    3.80
  -4  15   2   49.90    5.40
  -4  15   2   45.30    4.20
  -4  15   2   40.60    4.90
   4  15  -1 1979.60   43.50
  -4  15   1 2035.50   46.70
  -4  15   1 2048.30   45.40
  -4  15   1 1963.00   46.90
  -4  15   0  230.58    9.10
  -4  15   0  232.78   10.80
  -4  15  -1  342.07   13.10
   4  15   1  314.27   12.20
  -4  15  -2  294.27   12.60
  -4  15  -3   40.50    5.80
   4  15   4   85.19    3.60
   4 -15   4   69.99    9.10
   4  15   5   17.70    1.60
   4 -15   5   10.50    3.30
   4 -15   5   15.00    6.40
   4 -15   6   16.80    5.80
   4 -15   6   12.10    2.90
   4 -15   7    7.20    2.30
  -4  16   8    1.60    2.10
  -4  16   7    6.40    2.70
  -4 -16   7    4.30    5.00
  -4  16   6   25.90    3.90
  -4  16   6   19.20    2.40
  -4 -16   6   25.50    6.20
  -4  16   5  278.67   10.80
  -4  16   5  283.57    8.60
   4  16  -5  302.67    9.80
  -4 -16   5  262.87   14.20
   4  16  -4   36.60    3.90
  -4  16   4   35.70    3.50
  -4  16   4   40.10    4.90
  -4  16   3  325.27    9.80
  -4  16   3  349.77   12.60
  -4  16   3  349.57   10.70
   4  16  -3  348.67   10.60
  -4  16   2  312.07   11.80
   4  16  -2  301.67    9.40
  -4  16   2  307.17   10.30
  -4  16   2  309.17   10.70
  -4  16   1   66.29    6.30
  -4  16   1   65.29    5.90
  -4  16   1   65.89    5.10
  -4  16   0   98.99    6.30
  -4  16   0  101.49    7.30
  -4  16  -1  443.06   15.00
  -4  16  -2  264.07   11.30
  -4  16  -3   12.30    4.20
  -4  16  -4  714.13   21.20
   4  16   4  770.12   16.90
  -4  16  -5   11.20    4.00
   4 -16   5   13.50    3.20
   4 -16   6  152.48    6.20
  -4  17   7  409.06   11.90
  -4  17   6  161.08    7.20
  -4  17   6  163.08    4.90
  -4 -17   6  155.38   10.00
  -4  17   5   39.10    3.10
  -4  17   5   48.20    4.80
  -4 -17   5   45.20    6.70
  -4  17   4   -0.10    2.80
  -4  17   4    2.90    2.10
  -4 -17   4   -7.80    4.60
  -4  17   3   24.20    3.20
  -4  17   3   32.50    4.70
  -4  17   2   48.60    4.30
  -4  17   2   42.20    5.10
  -4  17   2   41.30    3.70
  -4  17   1  109.59    6.60
  -4  17   1  110.59    6.10
  -4  17   1  103.99    7.20
  -4  17   0  203.58    9.10
  -4  17   0  208.88    8.60
  -4  17  -1  118.19    6.70
  -4  17  -1  113.19    7.50
  -4  17  -2   72.09    6.20
  -4  17  -3  154.78    8.60
   4  17   4    9.00    1.70
  -4  17  -4   -0.70    3.40
   4 -17   5   88.29    7.50
  -4  18   6   78.09    5.10
  -4  18   5  116.39    4.30
  -4  18   5  114.19    6.30
  -4 -18   5  111.39    8.90
  -4  18   4  488.65   14.70
  -4  18   4  509.65   12.80
  -4 -18   4  500.15   17.60
  -4  18   3  457.05   12.30
  -4  18   3  440.16   14.00
  -4  18   2  188.88    7.30
  -4  18   2  176.08    8.50
  -4  18   1  108.29    5.40
  -4  18   1   98.79    5.90
  -4  18   0   40.30    4.00
  -4  18   0   40.10    4.10
  -4  18  -1   17.00    3.30
  -4  18  -1   14.40    3.50
  -4  18  -2   -1.60    2.80
  -4  18  -2    3.60    3.10
  -4  18  -3   41.90    4.70
   4  18   3   52.39    3.90
   4  18   4   -0.20    1.20
  -4  19   4   46.60    2.90
  -4  19   4   47.10    4.40
  -4  19   3  420.56   10.90
  -4  19   3  417.66   12.70
  -4 -19   3  391.86   14.70
  -4  19   2   80.59    4.60
  -4  19   1   48.50    3.80
  -4  19   0  120.09    5.70
  -4  19  -1  413.96   11.90
  -4  19  -1  422.96   11.30
  -4  19  -2  224.28    7.80
   4  19   3   69.59    3.10
  -4  20   3   86.99    3.50
  -4  20   2  343.47    9.10
  -4  20   1   53.19    3.70
  -4  20   0    1.50    1.80
  -4  20  -1    2.30    2.00
  -5   0  12   53.99    4.00
  -5   0  12   55.99    3.60
  -5   0  12   53.59    4.70
  -5   0  11    0.40    2.50
  -5   0  11    4.40    2.50
  -5   0  11    3.00    3.80
  -5   0  10  419.26   16.60
  -5   0  10  411.36   13.10
  -5   0   9   -6.30    9.50
  -5   0   9    4.90    3.00
  -5   0   9   -3.30    4.70
  -5   0   8 2554.54   57.69
  -5   0   8 2612.64   69.79
  -5   0   8 2542.35   61.89
  -5   0   7   -1.10    7.40
  -5   0   7    0.10    4.10
  -5   0   7   -2.30    2.60
  -5   0   6 2616.74   66.99
  -5   0   6 2630.84   58.59
  -5   0   5   -4.50    3.50
  -5   0   5    3.40    2.70
  -5   0   4 1505.75   35.10
  -5   0   3    4.00    2.90
  -5   0   2    2.10    3.00
   5   0  -1   -0.70    1.80
   5   0   0   11.80    2.00
   5   0   0    4.70    1.90
   5   0   1    2.00    1.80
   5   0   1   -1.60    2.00
   5   0   2  511.45   13.90
   5   0   3    0.70    2.40
   5   0   4 1529.75   35.80
   5   0   4 1479.75   33.80
   5   0   5    5.10    4.70
   5   0   5   -1.50    2.60
   5   0   5   -1.50    1.80
   5   0   5   -0.50    1.30
   5   0   6  955.00   21.80
   5   0   6  961.50   28.60
   5   0   6  968.70   23.70
   5   0   7   -1.00    1.60
   5   0   7    4.60    2.40
   5   0   8 1391.86   32.00
   5   0   8 1330.57   33.40
   5   0   8 1358.66   30.30
   5   0   9    4.00    2.80
   5   0   9    0.60    1.60
   5   0   9   -1.40    2.00
   5   0  10  420.66   10.40
   5   0  10  433.76   11.40
   5   0  10  428.26   14.80
  -5   1  12    1.30    1.70
  -5   1  12    3.60    2.90
  -5  -1  12    2.00    1.90
  -5  -1  12    4.20    2.90
  -5  -1  12    0.60    2.10
  -5   1  11  591.94   15.70
  -5   1  11  589.34   16.20
  -5   1  11  602.84   18.80
  -5  -1  11  596.54   16.00
  -5  -1  11  569.64   16.70
  -5  -1  11  601.04   18.80
  -5   1  10  205.98    8.60
  -5   1  10  185.98   11.60
  -5  -1  10  200.68    8.80
  -5  -1  10  191.48   11.90
  -5   1   9  152.28   11.60
  -5   1   9  156.38    8.00
  -5  -1   9  163.58    8.50
  -5  -1   9  196.38   18.40
  -5  -1   9  164.18   11.60
  -5   1   8    0.50    4.70
  -5   1   8    1.50    2.90
  -5  -1   8    0.50    4.80
  -5  -1   8   -4.80    2.60
  -5  -1   8    3.40    8.70
  -5   1   7   64.09    5.30
  -5   1   7   66.49   11.80
  -5   1   7   54.59    6.90
  -5   1   7   51.79    4.80
  -5  -1   7   48.30   10.40
  -5  -1   7   60.79    7.40
  -5  -1   7   50.49    5.40
  -5  -1   7   57.29    7.40
  -5   1   6  360.96   11.80
  -5  -1   6  331.97   13.60
  -5  -1   6  362.46   12.10
  -5  -1   6  338.97   19.40
  -5   1   5  107.89    6.40
  -5  -1   5  104.19    6.70
  -5  -1   5  101.99    8.10
  -5   1   4  631.24   17.20
  -5  -1   4  620.14   17.20
  -5   1   3   71.79    5.60
  -5  -1   3   69.89    5.30
  -5   1   2  453.15   13.30
  -5  -1   2  439.46   13.00
   5   1  -1  527.25   12.90
  -5   1   1  520.05   15.40
   5  -1  -1  529.55   13.00
   5   1   0  280.17    8.00
   5  -1   0  296.97    8.30
   5  -1   0  288.27    8.10
   5   1   1    5.40    2.20
   5   1   1    5.20    1.90
   5  -1   1    3.10    1.80
   5  -1   1    4.70    2.20
   5   1   2  698.93   17.50
   5  -1   2  669.43   17.40
   5   1   3 1128.79   26.90
   5  -1   3 1095.39   27.00
   5   1   4 1071.29   26.20
   5   1   4 1019.40   24.40
   5  -1   4 1005.70   24.20
   5  -1   4 1073.39   26.40
   5   1   5   45.00    2.70
   5   1   5   42.00    6.50
   5   1   5   45.00    4.00
   5  -1   5   41.50    6.70
   5  -1   5   47.30    4.00
   5  -1   5   47.40    5.20
   5  -1   5   46.60    2.70
   5   1   6    8.70    2.70
   5   1   6    8.70    1.70
   5   1   6    3.40    4.90
   5  -1   6    7.10    3.60
   5  -1   6    8.10    5.30
   5  -1   6    6.60    2.40
   5   1   7   59.69    5.00
   5   1   7   54.89    3.30
   5  -1   7   57.79    4.90
   5   1   8   31.80    2.70
   5   1   8   36.40    4.10
   5   1   8   27.90    4.30
   5  -1   8   37.90    3.90
   5   1   9  496.05   12.20
   5   1   9  472.95   14.80
   5   1   9  502.55   13.80
   5  -1   9  490.15   14.90
   5  -1   9  529.05   13.70
   5   1  10   19.90    3.30
   5   1  10   16.60    1.70
   5   1  10   12.20    2.30
   5  -1  10   15.50    1.90
   5  -1  10   16.90    3.10
  -5   2  12   82.29    3.70
  -5   2  12   79.49    5.70
  -5  -2  12   72.99    4.50
  -5  -2  12   77.89    4.40
  -5   2  11  144.89    6.60
  -5   2  11  139.09    6.30
  -5   2  11  141.59    8.90
  -5  -2  11  146.29    6.70
  -5  -2  11  135.79    9.40
  -5  -2  11  145.29    7.40
  -5   2  10   36.50    4.60
  -5   2  10   32.90    4.00
  -5   2  10   32.10    5.80
  -5  -2  10   35.10    6.10
  -5  -2  10   52.29   12.20
  -5  -2  10   36.50    4.50
  -5   2   9    3.50    4.70
  -5   2   9    7.20    3.10
  -5  -2   9    5.60    9.70
  -5  -2   9    3.30    5.20
  -5  -2   9    6.60    3.10
  -5   2   8   46.10    4.70
  -5   2   8   29.20    5.90
  -5  -2   8   49.80   11.60
  -5  -2   8   33.50    6.90
  -5   2   7  563.54   19.50
  -5   2   7  567.94   16.10
  -5   2   7  568.04   15.80
  -5  -2   7  564.84   17.40
  -5  -2   7  552.34   26.00
  -5  -2   7  567.44   20.40
  -5  -2   7  578.94   19.60
  -5   2   6  500.35   14.60
  -5  -2   6  475.05   17.00
  -5  -2   6  476.45   22.60
  -5  -2   6  508.25   15.30
  -5   2   5  142.49    7.00
  -5  -2   5  123.29    8.70
  -5  -2   5  123.09    7.30
  -5   2   4  235.28    9.00
  -5  -2   4  222.68    9.10
  -5   2   3 2595.44   57.09
  -5  -2   3 2585.64   56.99
  -5   2   2  159.78    7.60
   5   2  -1 4437.16   93.09
  -5   2   1 4440.56   95.29
   5  -2  -1 4504.35   93.39
   5   2   0  312.17    8.50
   5  -2   0  319.87    9.00
   5  -2   0  316.87    8.70
   5  -2   1 2651.33   56.49
   5  -2   1 2579.54   55.79
   5  -2   2  206.88    7.80
   5  -2   3   12.70    3.20
   5   2   4  270.17    8.60
   5   2   4  274.47    9.40
   5  -2   4  271.37    8.50
   5  -2   4  291.97   10.60
   5   2   5  154.18   10.30
   5   2   5  159.78    4.60
   5   2   5  163.18    6.60
   5   2   5  147.89    7.20
   5  -2   5  152.38   10.60
   5  -2   5  159.68    5.30
   5  -2   5  156.18    8.30
   5  -2   5  137.79    6.10
   5  -2   5  149.29    8.80
   5   2   6  178.68    5.30
   5   2   6  184.08   11.30
   5   2   6  171.38    7.30
   5   2   6  170.58    8.30
   5  -2   6  179.68   12.10
   5  -2   6  184.58    9.50
   5  -2   6  174.48    5.30
   5  -2   6  158.38    9.90
   5  -2   6  172.38    7.10
   5   2   7   23.90    2.20
   5   2   7   26.00    3.60
   5   2   7   22.80    4.10
   5  -2   7   19.50    4.50
   5  -2   7   30.30    3.70
   5  -2   7   24.90    5.50
   5   2   8  951.70   23.70
   5   2   8  955.30   21.40
   5   2   8  915.61   25.00
   5  -2   8  972.50   23.20
   5   2   9   33.80    3.60
   5   2   9   29.30    2.30
   5   2   9   29.60    4.00
   5  -2   9   26.40    3.80
   5  -2   9   26.00    3.30
   5   2  10  150.88    4.30
   5   2  10  155.88    8.90
   5   2  10  155.28    5.80
  -5   3  12    2.30    1.40
  -5   3  12    2.10    2.60
  -5  -3  12    1.30    1.90
  -5  -3  12    3.20    2.00
  -5   3  11   18.30    4.20
  -5   3  11    9.80    3.10
  -5   3  11    9.80    2.50
  -5  -3  11    9.50    4.60
  -5  -3  11   15.20    3.10
  -5   3  10   36.00    4.30
  -5   3  10   46.00    4.50
  -5   3  10   46.00    6.50
  -5  -3  10   41.70    4.70
  -5  -3  10   50.69   12.00
  -5  -3  10   33.60    6.40
  -5   3   9   74.69    8.10
  -5   3   9   75.49    5.80
  -5  -3   9   62.49    5.50
  -5  -3   9   76.99    8.60
  -5  -3   9   87.19   14.20
  -5   3   8   21.80    5.50
  -5   3   8   29.50    4.00
  -5  -3   8   22.40   10.10
  -5  -3   8   35.20    6.60
  -5  -3   8   35.80    7.10
  -5   3   7   84.79    5.70
  -5   3   7   78.99    5.10
  -5   3   7   79.09    7.60
  -5  -3   7   74.99    8.50
  -5  -3   7   59.89    6.00
  -5  -3   7   81.89    8.40
  -5  -3   7   62.49   11.50
  -5   3   6  244.78    9.10
  -5  -3   6  217.08   16.80
  -5  -3   6  241.88   10.10
  -5  -3   6  246.68   11.80
  -5   3   5 1251.47   29.90
  -5  -3   5 1227.18   32.10
  -5  -3   5 1250.17   30.70
  -5   3   4  312.87   10.70
  -5  -3   4  317.07   11.20
   5   3  -3   25.10    3.90
  -5   3   3   22.90    3.70
  -5  -3   3   21.70    3.60
  -5   3   2 1184.78   28.60
   5   3  -1 1026.50   23.20
  -5   3   1 1016.20   25.60
   5  -3  -1 1067.19   23.60
   5   3   0  201.88    6.20
   5  -3   0  200.88    6.50
   5  -3   0  209.08    7.00
   5  -3   1 1158.98   26.70
   5  -3   1 1211.98   27.50
   5  -3   2  854.51   21.40
   5   3   3  417.66   11.30
   5   3   3  404.06   11.80
   5  -3   3  419.76   13.00
   5   3   4 2176.58   47.00
   5   3   4 2160.18   47.90
   5  -3   4 2089.49   45.90
   5  -3   4 2212.98   49.40
   5  -3   4 2102.29   52.19
   5  -3   4 2094.39   49.10
   5   3   5   94.89    5.10
   5   3   5   84.89    8.00
   5   3   5   82.69    3.00
   5   3   5   82.39    5.70
   5  -3   5   78.29    8.80
   5  -3   5   85.59    4.30
   5  -3   5   95.29    7.50
   5  -3   5   87.59    6.80
   5   3   6    3.50    2.70
   5   3   6    1.90    2.40
   5   3   6    2.90    1.30
   5  -3   6    2.00    1.80
   5  -3   6    0.30    2.10
   5  -3   6   -3.70    5.00
   5  -3   6    4.10    4.10
   5  -3   6    0.80    3.30
   5   3   7  197.38    8.20
   5   3   7  201.58    5.90
   5   3   7  208.18    9.50
   5  -3   7  200.18    5.70
   5  -3   7  215.68    8.00
   5  -3   7  201.18   11.60
   5   3   8  121.39    7.50
   5   3   8  127.99    6.70
   5   3   8  143.49    4.70
   5  -3   8  127.99   10.40
   5  -3   8  132.99    6.20
   5   3   9   24.00    3.80
   5   3   9   31.00    3.70
   5   3   9   28.50    2.10
   5   3  10    2.50    1.90
  -5   4  12   60.79    4.50
  -5   4  12   54.29    2.50
  -5  -4  12   48.80    3.60
  -5   4  11  156.48    8.80
  -5   4  11  155.38    6.20
  -5  -4  11  172.28    7.40
  -5  -4  11  152.28    9.60
  -5   4  10  514.75   14.30
  -5   4  10  527.45   18.10
  -5  -4  10  496.35   15.10
  -5  -4  10  486.05   25.50
  -5  -4  10  499.55   18.40
  -5   4   9  254.17    9.50
  -5   4   9  268.47   13.30
  -5  -4   9  227.58   11.20
  -5  -4   9  261.77   20.80
  -5  -4   9  243.08   13.90
  -5   4   8  441.16   17.30
  -5   4   8  447.36   13.30
  -5  -4   8  368.06   24.30
  -5  -4   8  416.86   18.00
  -5  -4   8  438.56   17.80
  -5   4   7  163.58   10.50
  -5   4   7  164.18    7.60
   5   4  -7  165.08   11.70
  -5  -4   7  162.38   11.60
  -5  -4   7  162.68   15.70
  -5  -4   7  149.88    9.20
  -5  -4   7  178.38   12.80
  -5   4   6   12.90    2.80
  -5   4   6   13.90    5.40
  -5   4   6    6.90    4.00
   5   4  -6    7.90    4.80
  -5  -4   6   15.90    4.90
  -5  -4   6    8.50    3.60
  -5   4   5  241.78    9.10
   5   4  -5  244.98   11.50
  -5  -4   5  248.38   10.10
  -5  -4   5  233.48   11.70
   5   4  -4  178.98    9.10
  -5   4   4  195.88    8.10
  -5  -4   4  178.58    8.50
  -5  -4   4  179.98   10.20
   5   4  -3  444.86   12.50
  -5   4   3  464.45   13.80
  -5   4   2  203.88    8.60
   5   4  -2  182.58    6.10
   5  -4  -2  183.08    6.60
   5   4  -1  601.64   14.60
  -5   4   1  633.64   17.50
   5  -4  -1  619.34   15.00
  -5   4   0  755.22   21.00
   5   4   0  766.62   17.80
   5  -4   0  776.12   18.70
   5  -4   0  776.92   18.10
   5  -4   1 2588.44   56.99
   5  -4   1 2649.03   56.09
   5  -4   2  318.27   10.70
   5   4   3 2641.54   56.79
   5   4   3 2617.94   57.49
   5  -4   3 2643.74   58.79
   5   4   4    6.80    7.40
   5   4   4    3.10    1.90
   5   4   4    7.40    2.50
   5   4   4    5.40    0.90
   5  -4   4    3.20    2.90
   5  -4   4   14.60    5.30
   5  -4   4    5.00    3.50
   5  -4   4    6.90    2.00
   5   4   5  550.04   19.50
   5   4   5  587.44   13.00
   5   4   5  592.14   15.70
   5   4   5  589.54   16.70
   5  -4   5  598.84   18.10
   5  -4   5  602.54   14.70
   5  -4   5  567.44   21.10
   5  -4   5  584.84   18.90
   5   4   6  588.94   12.90
   5   4   6  569.94   16.80
   5   4   6  588.74   15.90
   5  -4   6  535.85   18.00
   5  -4   6  553.84   19.00
   5  -4   6  556.14   14.10
   5   4   7   -1.50    2.70
   5   4   7    3.10    2.50
   5   4   7   -0.20    1.10
   5  -4   7   -0.40    1.60
   5  -4   7    4.60    4.60
   5   4   8   51.99    4.60
   5   4   8   49.99    2.70
   5   4   8   51.09    5.40
   5  -4   8   54.69    7.10
   5   4   9    1.70    2.20
   5   4   9    2.30    1.10
   5   4   9    1.90    2.60
   5  -4   9   -6.10    5.10
   5   4  10   -2.00    1.70
  -5   5  12   -0.90    2.30
  -5  -5  12    1.70    1.90
  -5   5  11   56.19    3.80
  -5   5  11   63.49    5.60
  -5  -5  11   73.19    6.60
  -5  -5  11   60.29    4.70
  -5   5  10  134.69    6.40
  -5   5  10  131.99    9.30
  -5  -5  10  127.79    7.40
  -5  -5  10  111.39    9.20
  -5  -5  10  122.29   14.80
  -5   5   9    0.10    4.20
  -5   5   9    2.00    2.50
  -5  -5   9   -2.50    5.00
  -5  -5   9    1.20    9.10
  -5  -5   9    3.80    5.90
  -5   5   8  145.49   10.20
  -5   5   8  175.08    7.70
  -5  -5   8  171.48   12.40
  -5  -5   8  160.08   17.10
  -5  -5   8  165.88   12.30
  -5   5   7  273.67    9.60
  -5   5   7  246.28   12.20
  -5  -5   7  198.48   24.20
  -5  -5   7  285.77   14.20
  -5  -5   7  261.47   14.60
  -5   5   6   80.49    5.30
  -5   5   6   92.99    7.60
   5   5  -6   71.49    7.90
  -5   5   6   84.79    5.00
  -5  -5   6   80.79    7.00
  -5  -5   6   77.99    7.90
   5   5  -5  171.88    9.90
  -5   5   5  185.08    7.70
  -5  -5   5  152.78   10.00
  -5   5   4  271.57    9.60
   5   5  -4  248.58   10.20
  -5  -5   4  237.28   11.20
  -5  -5   4  258.37   10.30
  -5   5   3  457.85   13.90
  -5   5   2   59.39    5.30
   5  -5  -2   54.59    3.90
  -5   5   1  172.38    8.40
   5  -5  -1  164.18    5.80
  -5   5   0 1914.01   44.80
   5  -5   0 1911.81   41.50
   5   5   2  107.09    5.30
   5   5   2  106.39    4.70
   5  -5   2  110.59    6.40
   5   5   3   45.00    3.60
   5   5   3   37.90    3.80
   5  -5   3   46.20    5.00
   5  -5   3   37.70    4.70
   5   5   4   72.69    5.00
   5   5   4   68.29    4.30
   5   5   4   79.49    7.50
   5  -5   4   78.79    8.40
   5  -5   4   71.39    4.40
   5  -5   4   79.19    6.60
   5  -5   4   63.59    6.30
   5   5   5  279.67   10.30
   5   5   5  280.77    9.40
   5  -5   5  273.17   12.70
   5  -5   5  288.37   11.60
   5  -5   5  269.37    8.70
   5   5   6  341.87    7.90
   5   5   6  328.27   11.90
   5   5   6  346.47   11.00
   5  -5   6  317.47   14.40
   5  -5   6  329.37    9.70
   5  -5   6  310.77   12.90
   5   5   7  203.68    5.30
   5   5   7  193.78    9.10
   5   5   7  206.78    8.40
   5  -5   7  200.58   12.10
   5  -5   7  195.48    6.70
   5   5   8   39.60    2.20
   5   5   8   39.90    4.70
   5   5   8   38.60    4.10
   5  -5   8   30.30    6.40
   5   5   9  200.48    8.40
   5   5   9  194.98    7.40
   5  -5   9  201.98   11.90
  -5   6  11   33.20    2.60
  -5   6  11   21.90    4.00
  -5  -6  11   28.70    3.80
  -5  -6  11   29.40    5.10
  -5   6  10  113.39    8.70
  -5   6  10   95.39    5.30
  -5  -6  10  100.69   14.00
  -5  -6  10   98.39    8.60
  -5  -6  10   99.79    6.80
  -5   6   9  408.06   15.70
  -5   6   9  395.66   12.10
  -5  -6   9  394.86   17.20
  -5  -6   9  408.46   17.30
  -5  -6   9  361.76   23.70
  -5   6   8   37.20    5.90
  -5   6   8   43.40    4.20
  -5  -6   8   50.09    8.00
  -5  -6   8   39.70   18.40
  -5  -6   8   31.80    7.20
  -5   6   7  373.26   11.60
  -5   6   7  340.27   14.30
  -5  -6   7  399.76   16.60
  -5   6   6  109.89    5.00
  -5   6   6   97.29    7.70
   5   6  -6  109.99    9.40
  -5   6   6  108.99    5.90
  -5  -6   6   97.29    8.10
  -5  -6   6  121.39    9.70
  -5   6   5  692.63   18.30
   5   6  -5  698.33   20.80
  -5  -6   5  683.83   20.40
  -5  -6   5  710.43   21.60
   5   6  -4  286.97    9.90
  -5   6   4  303.47   10.30
  -5  -6   4  301.37   12.30
  -5   6   3   65.99    5.30
  -5   6   2  869.21   22.70
   5  -6  -2  844.32   20.20
  -5   6   1  200.18    9.30
   5  -6  -1  192.18    6.40
  -5   6   0  233.98   10.60
   5  -6   0  227.28    7.30
   5   6   1    0.60    2.10
   5   6   2   14.40    2.40
   5   6   2   13.20    2.70
   5  -6   2   14.50    3.50
   5  -6   2   10.80    3.30
   5   6   3  195.68    6.90
   5   6   3  190.48    7.60
   5  -6   3  191.58    7.00
   5  -6   3  189.38    9.00
   5  -6   3  179.38    9.40
   5  -6   3  194.88   11.80
   5   6   4  121.49    8.70
   5   6   4  106.49    5.40
   5   6   4  104.49    6.10
   5  -6   4  121.59    8.90
   5  -6   4  126.79    7.60
   5  -6   4  116.99    5.60
   5   6   5 1023.40   24.40
   5   6   5  962.00   25.20
   5  -6   5  985.50   28.50
   5  -6   5 1002.20   27.00
   5  -6   5  980.90   23.50
   5   6   6  427.86   14.00
   5   6   6  432.06   13.00
   5  -6   6  431.36   15.40
   5  -6   6  427.46   12.00
   5  -6   6  435.86   17.10
   5   6   7  601.54   17.70
   5   6   7  588.94   16.50
   5  -6   7  570.84   20.50
   5  -6   7  606.44   15.00
   5   6   8  358.76   12.40
   5   6   8  372.76   11.50
   5  -6   8  367.66    9.10
   5  -6   8  340.67   15.30
   5   6   9   90.09    5.70
   5   6   9   84.09    4.90
   5  -6   9   88.89    8.40
  -5   7  11    1.00    2.80
  -5   7  11    1.50    1.30
  -5  -7  11    1.10    2.50
  -5   7  10   33.60    5.00
  -5   7  10   24.40    3.00
  -5  -7  10   37.90    6.40
  -5   7   9   27.30    5.20
  -5   7   9   21.50    3.20
  -5  -7   9   29.80    6.90
  -5  -7   9   29.90    6.40
  -5   7   8  151.68    6.90
  -5   7   8  151.98    9.90
  -5  -7   8  126.69   11.00
  -5  -7   8  149.49   11.50
  -5   7   7  514.25   14.70
  -5   7   7  534.75   18.20
  -5  -7   7  531.35   20.00
   5   7  -6   55.49    6.80
  -5   7   6   57.59    4.70
  -5   7   6   61.79    6.40
  -5  -7   6   66.99    7.80
  -5  -7   6   45.60    6.40
  -5   7   5  114.29    5.90
   5   7  -5  111.19    7.50
  -5   7   5  121.99    7.80
  -5   7   5  109.89    5.90
  -5  -7   5  117.89    8.80
  -5  -7   5  128.59    9.30
  -5   7   4  456.25   13.60
  -5  -7   4  458.35   16.30
  -5   7   3   19.30    3.50
   5  -7  -3   10.90    2.40
  -5  -7   3   10.80    4.30
  -5   7   2  558.04   16.50
   5  -7  -2  556.04   14.10
  -5   7   1    4.20    3.40
   5  -7  -1    3.90    1.80
  -5   7   0  202.38   10.20
   5  -7   0  197.08    6.70
   5   7   1  421.96   12.10
  -5   7  -1  410.06   15.60
   5  -7   1  417.36   15.90
   5   7   2   15.60    2.50
   5   7   2   17.20    3.10
   5  -7   2   17.50    3.70
   5   7   3    1.60    2.30
   5   7   3    0.80    1.80
   5   7   3   -1.50    3.80
   5  -7   3    2.10    3.50
   5  -7   3    1.10    3.00
   5  -7   3    1.60    2.30
   5   7   4  127.59    6.90
   5   7   4  130.89    5.90
   5  -7   4  139.09   10.00
   5  -7   4  119.29    6.10
   5  -7   4  143.59    8.30
   5   7   5   16.60    3.00
   5   7   5   16.40    3.60
   5  -7   5   13.60    2.90
   5  -7   5   15.90    4.00
   5  -7   5   16.70    5.10
   5   7   6   25.80    4.10
   5   7   6   28.30    3.80
   5  -7   6   32.20    5.40
   5  -7   6   24.90    6.20
   5  -7   6   27.50    3.50
   5   7   7   62.99    5.70
   5   7   7   66.29    5.00
   5  -7   7   70.49    8.10
   5  -7   7   70.79    4.70
   5   7   8    4.00    2.40
   5   7   8    3.50    2.90
   5  -7   8    0.40    1.70
   5  -7   8    5.30    5.30
   5   7   9   40.20    4.20
   5   7   9   46.80    3.80
   5  -7   9   32.60    6.30
  -5   8  11   11.30    3.10
  -5   8  11    8.60    1.10
  -5  -8  11    6.20    2.60
  -5  -8  11    5.90    2.60
  -5   8  10   89.89    6.90
  -5   8  10  100.99    4.70
  -5  -8  10  117.69    8.80
  -5   8   9  257.07    8.60
  -5   8   9  259.07   11.90
  -5  -8   9  244.88   13.70
  -5  -8   9  239.58   13.90
  -5   8   8   63.09    4.60
  -5   8   8   62.69    6.60
  -5   8   8   73.89    5.20
  -5  -8   8   66.99    8.50
  -5  -8   8   78.59    9.20
  -5   8   7   84.29    7.40
  -5   8   7   70.29    5.20
  -5  -8   7   78.19    8.90
  -5   8   6  974.60   23.50
  -5   8   6  937.11   26.20
  -5  -8   6  943.21   28.00
  -5   8   5    3.00    3.10
  -5   8   5    3.00    2.10
  -5   8   5    6.80    2.60
  -5  -8   5    7.00    4.90
  -5   8   4  988.30   24.30
  -5  -8   4  968.50   27.20
  -5   8   3  281.07   10.20
   5  -8  -3  268.17    8.60
  -5   8   2  547.35   16.40
   5  -8  -2  537.15   13.80
  -5   8   1   17.30    4.10
   5  -8  -1   21.30    2.60
  -5   8   0  185.18   10.00
   5  -8   0  171.68    8.40
   5  -8   0  164.68    6.10
  -5   8  -1   90.59    8.10
   5  -8   1   97.49    7.10
   5   8   2 1590.74   36.60
   5  -8   2 1580.54   35.90
   5  -8   2 1583.04   39.00
   5   8   3   86.89    4.80
   5   8   3   98.89    8.40
   5   8   3   91.49    5.90
   5   8   3   83.49    2.60
   5  -8   3   90.29    5.40
   5  -8   3   90.09    7.60
   5  -8   3   87.59    7.00
   5   8   4 1015.80   25.80
   5   8   4 1042.20   24.80
   5  -8   4 1026.60   29.70
   5  -8   4 1015.60   24.80
   5   8   5  383.96   13.00
   5   8   5  402.66   12.00
   5  -8   5  383.96   16.40
   5  -8   5  399.36   12.00
   5  -8   5  404.46   14.70
   5   8   6   91.29    5.70
   5   8   6   94.99    6.70
   5  -8   6   98.89    9.20
   5  -8   6  108.29    6.00
   5   8   7  127.79    6.60
   5   8   7  140.79    7.80
   5  -8   7  140.69   11.40
   5  -8   7  137.59    6.10
   5   8   8   17.40    3.50
   5   8   8   15.30    2.90
   5  -8   8   19.00    5.80
   5  -8   8   12.40    2.20
   5   8   9   -3.00    1.80
   5   8   9   -0.60    2.40
   5  -8   9   -6.80    4.60
  -5   9  11    4.60    2.50
  -5   9  10   -3.90    2.90
  -5   9  10    0.90    1.50
  -5  -9  10   -3.40    4.40
  -5   9   9   46.10    3.80
  -5   9   9   44.10    5.50
  -5  -9   9   35.70    6.90
  -5  -9   9   45.30    7.40
  -5   9   8    0.20    3.30
  -5   9   8   -2.80    2.00
  -5  -9   8    4.10    6.20
  -5  -9   8    1.40    5.80
  -5   9   7  578.04   15.60
  -5   9   7  579.94   15.70
  -5   9   7  561.34   18.40
  -5  -9   7  562.44   21.20
  -5   9   6  227.28    8.50
  -5   9   6  236.98   10.80
  -5  -9   6  260.07   13.70
  -5   9   5  247.18    8.80
  -5   9   5  248.18   10.90
  -5  -9   5  265.47   13.00
  -5   9   4  908.01   22.80
  -5   9   4  899.81   24.40
   5   9  -4  934.51   23.10
  -5   9   4  935.31   22.70
  -5  -9   4  989.10   26.90
  -5   9   3   24.90    3.80
   5   9  -3   24.20    3.00
  -5   9   2   -0.30    2.60
   5  -9  -2   -2.00    2.70
  -5   9   1   86.59    7.00
   5  -9  -1   88.09    6.90
  -5   9   0 1145.29   30.50
   5  -9   0 1142.39   29.50
  -5   9  -1  129.79    9.70
   5  -9   1  129.49    8.40
  -5   9  -2   19.30    6.20
   5   9   2   31.10    4.10
   5   9   2   23.40    1.70
   5  -9   2   23.40    3.40
   5  -9   2   28.10    5.30
   5   9   3  300.67    7.20
   5   9   3  304.07   10.80
   5   9   3  289.97   13.00
   5  -9   3  291.37   10.10
   5  -9   3  308.07   14.00
   5   9   4    4.40    2.30
   5   9   4    3.10    2.80
   5  -9   4    5.20    5.10
   5  -9   4    4.30    3.70
   5  -9   4    4.90    2.80
   5   9   5  889.41   23.50
   5   9   5  876.41   22.10
   5  -9   5  911.71   27.60
   5  -9   5  812.42   24.70
   5  -9   5  936.51   22.30
   5   9   6  120.79    6.20
   5   9   6  113.09    7.10
   5  -9   6  110.29   10.00
   5  -9   6  104.99    6.30
   5   9   7  107.69    7.20
   5   9   7  114.29    6.10
   5  -9   7  121.99   10.10
   5  -9   7  125.69    5.90
   5   9   8  220.38    7.90
   5   9   8  254.27    9.50
   5  -9   8  235.58   12.60
   5  -9   8  233.58    7.10
   5  -9   9   56.69    6.60
  -5  10  11   -3.10    1.90
  -5  10  10   21.30    1.90
  -5  10  10   18.60    3.70
  -5 -10  10   24.90    5.20
  -5  10   9   67.89    6.30
  -5  10   9   70.59    4.20
  -5 -10   9   88.49    8.40
  -5 -10   9   69.89    8.10
  -5  10   8  102.89    7.90
  -5  10   8   96.19    5.30
  -5 -10   8  109.79   10.00
  -5 -10   8  101.79   10.00
  -5  10   7  168.58    7.10
  -5  10   7  168.88    9.70
  -5  10   7  181.18    6.90
  -5 -10   7  182.48   13.10
  -5  10   6   56.09    5.00
  -5  10   6   58.59    4.60
  -5  10   6   50.49    5.70
  -5 -10   6   52.39    7.60
  -5  10   5  990.90   24.50
  -5  10   5 1015.90   27.00
  -5 -10   5 1041.10   29.60
  -5  10   4  106.79    5.90
  -5  10   4   94.99    6.80
   5  10  -4  120.29    6.20
  -5  10   4  100.59    5.30
  -5 -10   4   93.99    8.40
   5  10  -3  139.29    6.20
  -5  10   3  136.99    7.10
  -5  10   3  144.49    6.40
  -5  10   2 1020.80   26.50
  -5  10   2 1034.70   26.30
   5  10  -2 1012.50   23.80
  -5  10   1    3.00    3.40
  -5  10   1   -2.20    2.90
   5 -10  -1   -1.80    2.90
  -5  10   0  967.40   27.10
   5 -10   0  987.30   26.90
  -5  10  -1    6.90    4.50
   5 -10   1   14.80    4.40
  -5  10  -2  339.87   16.10
   5  10   2  366.56    9.20
   5 -10   2  357.46   11.60
   5 -10   2  397.36   15.60
   5  10   3  156.38    4.40
   5  10   3  161.78    8.00
   5 -10   3  165.08    7.60
   5 -10   3  179.08   11.80
   5  10   4    4.30    3.20
   5 -10   4   14.50    5.70
   5 -10   4   14.70    4.30
   5 -10   4   16.20    3.30
   5  10   5   10.80    2.80
   5  10   5   10.70    3.50
   5 -10   5   11.30    3.20
   5 -10   5    8.60    5.70
   5  10   6    3.70    3.10
   5  10   6    0.40    2.20
   5 -10   6    3.30    5.40
   5 -10   6    4.40    2.70
   5  10   7  174.98    8.30
   5 -10   7  183.38    7.10
   5 -10   7  184.98   12.20
   5  10   8   -0.10    2.60
   5 -10   8   -0.20    1.80
   5 -10   8  -11.70    4.60
  -5  11  10  505.85   14.60
  -5  11   9   29.70    4.40
  -5  11   9   37.20    2.80
  -5 -11   9   30.90    6.40
  -5 -11   9   35.80    6.60
  -5  11   8   41.10    5.30
  -5  11   8   28.20    3.10
  -5 -11   8   13.10    6.80
  -5 -11   8   38.40    7.20
  -5  11   7   63.19    6.20
  -5  11   7   69.79    4.70
  -5 -11   7   79.49    8.80
  -5  11   6   74.49    6.60
  -5  11   6   85.29    5.20
  -5  11   6   88.59    5.90
  -5 -11   6   81.19    8.80
  -5  11   5  446.36   13.60
  -5  11   5  444.46   12.90
  -5  11   5  461.75   15.20
  -5 -11   5  440.86   17.70
  -5  11   4   69.49    4.90
  -5  11   4   77.59    6.20
  -5  11   4   90.39    6.50
   5  11  -4   82.39    5.60
  -5 -11   4   81.39    8.20
  -5  11   3  517.75   15.00
  -5  11   3  528.15   15.70
  -5  11   3  513.65   14.30
   5  11  -3  503.25   14.20
   5  11  -2   99.49    5.00
  -5  11   2   94.29    6.60
  -5  11   2   99.59    6.90
  -5  11   1    3.50    3.30
  -5  11   1    3.00    3.20
  -5  11   0   15.90    4.70
   5 -11   0   24.70    5.30
  -5  11  -1  335.37   16.10
   5 -11   1  345.07   14.80
   5  11   2  391.46    9.70
   5 -11   2  379.46   12.50
   5 -11   2  418.06   16.90
   5  11   3  318.87    7.80
   5 -11   3  323.47   15.70
   5 -11   3  313.27   11.10
   5  11   4  688.43   14.90
   5 -11   4  689.03   23.50
   5 -11   4  680.23   21.20
   5 -11   4  699.03   18.60
   5  11   5   11.50    3.50
   5 -11   5    7.70    3.10
   5 -11   5    6.50    5.60
   5  11   6    0.80    2.90
   5 -11   6    2.20    2.70
   5 -11   6    4.40    5.50
   5  11   7  113.29    6.70
   5 -11   7  117.09    9.80
   5 -11   7  126.29    5.80
   5 -11   8  185.58   11.10
   5 -11   8  205.88    6.20
  -5  12  10    7.30    2.50
  -5  12   9  480.25   11.40
  -5  12   9  488.45   14.60
  -5 -12   9  486.35   16.60
  -5 -12   9  463.35   16.80
  -5  12   8   -1.60    2.80
  -5  12   8    0.20    1.70
  -5 -12   8    2.90    5.50
  -5 -12   8    0.20    6.00
  -5  12   7 1347.17   33.60
  -5  12   7 1312.37   30.40
  -5 -12   7 1336.67   36.60
  -5  12   6   -4.00    1.90
  -5  12   6   -1.50    2.40
  -5  12   6   -1.20    2.90
  -5 -12   6    6.20    5.70
  -5  12   5  686.23   17.70
  -5  12   5  678.13   18.30
  -5  12   5  671.43   19.70
  -5 -12   5  692.53   23.20
  -5  12   4    6.70    2.40
   5  12  -4    8.80    2.90
  -5  12   4    5.10    2.90
  -5  12   4    6.70    3.20
  -5 -12   4   10.30    5.40
   5  12  -3   35.60    3.80
  -5  12   3   39.60    3.90
  -5  12   3   36.70    4.70
  -5  12   2   58.79    4.70
  -5  12   2   55.19    5.70
  -5  12   1    9.60    3.80
  -5  12   0    3.40    3.70
   5 -12   0   -1.70    4.30
   5 -12   1  450.95   18.10
   5  12   2   69.29    4.70
   5 -12   2   81.49    8.80
   5  12   3  601.04   13.80
   5 -12   3  618.84   17.30
   5 -12   3  613.54   22.00
   5  12   4  116.99    3.60
   5 -12   4  117.59   10.40
   5 -12   4  117.19    7.00
   5 -12   5  276.07   14.90
   5 -12   5  278.97   10.20
   5 -12   6    6.30    2.70
   5 -12   6    2.90    5.30
   5 -12   7  394.76   11.00
   5 -12   7  395.76   16.10
   5 -12   8  150.48    4.90
   5 -12   8  138.09    9.20
  -5  13   9    3.20    2.50
  -5 -13   9   -2.30    4.20
  -5 -13   9    3.80    4.60
  -5  13   8   27.60    3.90
  -5  13   8   28.30    2.60
  -5 -13   8   35.30    6.90
  -5 -13   8   39.80    6.70
  -5  13   7   20.60    3.80
  -5  13   7   16.30    2.60
  -5 -13   7   19.30    6.30
  -5  13   6  107.09    7.30
  -5  13   6  108.89    5.40
  -5 -13   6   99.99    9.60
  -5  13   5  232.78    8.20
  -5  13   5  235.78   10.00
  -5  13   5  228.28    8.80
  -5  13   5  224.28    9.80
  -5 -13   5  237.68   13.90
  -5  13   4    0.70    2.90
  -5  13   4   -1.40    2.30
  -5  13   4    2.70    2.30
  -5  13   4   -0.30    3.20
  -5 -13   4   -5.10    4.80
  -5  13   3   27.00    4.50
  -5  13   3   31.80    3.70
   5  13  -3   26.80    3.40
  -5  13   2   85.49    6.90
  -5  13   2   93.79    5.60
  -5  13   1   44.00    5.50
  -5  13   0  145.69    9.20
  -5  13  -1  141.49    9.90
   5 -13   1  128.89   10.80
   5 -13   2   44.20    7.50
   5  13   3  344.47    8.60
   5 -13   3  340.67   11.90
   5 -13   3  355.86   16.20
   5  13   4   81.59    3.00
   5 -13   4   84.79    5.80
   5 -13   4   80.39    9.00
   5 -13   5  128.59   10.50
   5 -13   5  124.99    7.00
   5 -13   6   13.70    2.90
   5 -13   6    8.70    5.50
   5 -13   7    8.70    5.10
   5 -13   7    6.20    2.30
  -5  14   9   81.19    6.80
  -5  14   8  107.99    6.10
  -5  14   8  110.49    4.00
  -5  14   8  114.39    6.30
  -5 -14   8  123.69    9.60
  -5 -14   8  113.09    8.60
  -5  14   7   78.39    6.00
  -5  14   7   92.69    6.20
  -5  14   7   85.29    4.40
  -5 -14   7   89.19    8.90
  -5  14   6  423.56   14.00
  -5  14   6  435.66   11.90
  -5  14   6  439.36   14.10
  -5 -14   6  431.76   17.60
  -5  14   5   26.80    4.10
  -5  14   5   24.90    3.20
  -5  14   5   25.50    3.20
  -5  14   5   26.20    3.90
  -5 -14   5   20.60    6.60
  -5  14   4  168.68    8.50
  -5  14   4  172.28    7.20
  -5  14   4  171.38    8.20
  -5 -14   4  193.78   12.30
  -5  14   3    5.00    3.50
  -5  14   3    4.30    2.40
  -5  14   2  950.00   25.30
  -5  14   2  958.20   23.60
  -5  14   1   66.99    6.50
  -5  14   0  745.63   22.30
  -5  14  -1  291.77   13.10
  -5  14  -2   31.90    7.40
   5 -14   2   17.20    5.90
   5  14   3   54.99    3.10
   5 -14   3   49.99    5.10
   5 -14   3   48.60    7.90
   5  14   4   12.20    1.40
   5 -14   4    9.10    5.90
   5 -14   4    8.80    3.30
   5 -14   5   -2.30    2.60
   5 -14   5   -2.40    5.20
   5 -14   6   18.50    5.80
   5 -14   6    6.30    2.40
   5 -14   7   45.80    3.30
  -5  15   8   77.09    4.90
  -5 -15   8   79.99    6.90
  -5  15   7   19.10    3.30
  -5  15   7   15.00    2.10
  -5 -15   7   21.20    5.90
  -5  15   6   67.09    4.10
  -5  15   6   63.19    5.40
  -5 -15   6   61.49    7.60
  -5  15   5  498.35   13.30
  -5  15   5  498.95   15.30
  -5 -15   5  489.05   18.60
  -5  15   4  803.22   21.70
  -5  15   4  785.62   19.70
  -5  15   4  794.42   19.60
  -5 -15   4  771.62   24.70
  -5  15   3  140.09    6.60
  -5  15   3  143.59    7.90
  -5  15   2  216.88   10.00
  -5  15   2  210.58    8.40
  -5  15   1  294.87   10.30
  -5  15   1  293.57   12.10
  -5  15   0  417.56   14.90
  -5  15  -1  158.88    9.50
  -5  15  -2  344.17   13.70
   5  15   3  773.72   17.00
   5 -15   3  705.73   24.60
   5  15   4    1.60    1.10
   5 -15   4    5.20    5.80
   5 -15   4    4.30    3.00
   5 -15   5   69.39    4.80
   5 -15   5   81.29    8.30
   5 -15   6    0.90    2.00
   5 -15   6    2.20    4.50
  -5  16   7  191.18    7.50
  -5  16   7  209.98    5.60
  -5 -16   7  185.98   10.90
  -5  16   6    2.10    1.70
  -5  16   6    0.30    2.50
  -5 -16   6    1.50    4.80
  -5  16   5    2.70    2.80
  -5  16   5   -3.10    1.80
  -5 -16   5    9.50    5.60
  -5  16   4  255.07    8.60
  -5  16   4  265.47   10.20
  -5 -16   4  244.48   13.60
  -5  16   3  128.89    6.10
  -5  16   3  136.49    6.70
  -5 -16   3  131.79    9.90
  -5  16   2  735.13   18.80
  -5  16   2  702.93   19.40
  -5  16   1  321.17   10.90
  -5  16   1  322.37   11.90
  -5  16   0  936.41   24.80
  -5  16  -1  340.07   13.10
  -5  16  -2  357.86   13.20
  -5  16  -3   -1.30    3.50
   5  16   3   -0.10    1.40
  -5  16  -4  123.79    8.40
   5 -16   4  133.19    6.60
   5 -16   5  153.88    6.40
  -5  17   6   58.59    3.10
  -5  17   6   55.79    4.50
  -5 -17   6   54.89    7.40
  -5  17   5   82.19    4.20
  -5  17   5   69.79    5.40
  -5 -17   5   73.99    7.40
  -5  17   4  328.67   11.30
  -5  17   4  351.56   10.00
  -5 -17   4  329.57   14.30
  -5  17   3  127.19    6.10
  -5 -17   3  147.59   10.40
  -5  17   2   72.69    5.10
  -5  17   2   74.39    5.40
  -5  17   1   35.60    4.00
  -5  17   1   28.30    4.20
  -5  17   0   92.69    6.80
  -5  17   0  100.39    6.30
  -5  17  -1  100.29    7.00
  -5  17  -2    0.80    3.30
   5  17   3    1.90    1.40
  -5  17  -3   -6.00    3.10
   5 -17   4    5.70    2.90
  -5  18   5    7.70    1.70
  -5  18   4  205.68    6.70
  -5 -18   4  191.98   10.60
  -5  18   3   95.99    5.00
  -5 -18   3  102.49    8.10
  -5  18   2    1.30    2.30
  -5 -18   2   -3.00    4.40
  -5  18   1  109.49    5.70
  -5  18   1   99.59    5.60
  -5  18   0  106.79    6.00
  -5  18   0   97.79    6.20
  -5  18  -1   26.70    4.00
   5  18   2    2.50    2.30
  -5  18  -2    8.10    3.10
   5  18   3    2.50    1.40
   5  18   3    5.30    1.20
  -5  19   4   55.19    3.20
  -5  19   3  152.68    5.50
  -5  19   2   -1.00    1.90
  -5  19   1   52.59    3.90
  -5  19   0   48.30    3.80
  -5  19  -1  133.29    5.80
   5  19   2   54.89    2.80
  -5  20   2   44.70    3.90
  -5  20   1  180.48    7.00
  -6   0  12  449.36   13.20
  -6   0  12  438.96   11.40
  -6   0  11    3.50    3.90
  -6   0  11   -1.10    2.40
  -6   0  11   -1.70    2.50
  -6   0  10  665.63   21.80
  -6   0  10  648.14   18.20
  -6   0   9   -0.70    2.90
  -6   0   9   -1.20    5.10
  -6   0   8  215.08   12.80
  -6   0   7    3.20    4.60
  -6   0   6    2.50    3.00
  -6   0   6    6.00    4.80
  -6   0   5   -1.70    2.70
  -6   0   4    3.00    3.00
  -6   0   3    0.10    2.70
   6   0  -2   58.99    4.00
   6   0  -1   -2.20    1.70
   6   0   0  280.27    8.40
   6   0   1   -1.90    1.90
   6   0   2  438.86   12.90
   6   0   3    0.30    1.90
   6   0   3    0.10    2.10
   6   0   3    3.50    2.80
   6   0   3    7.00    4.50
   6   0   4 1199.08   32.10
   6   0   4 1224.38   30.20
   6   0   4 1186.78   26.30
   6   0   4 1210.78   33.30
   6   0   4 1216.28   28.20
   6   0   5   -1.50    4.60
   6   0   5    0.00    2.00
   6   0   5    2.30    2.60
   6   0   5   -0.60    1.40
   6   0   6    4.20    2.90
   6   0   6   -2.50    2.10
   6   0   6    1.90    1.60
   6   0   6   -0.50    5.10
   6   0   7   -0.50    2.40
   6   0   7   -1.10    1.50
   6   0   7    3.30    3.20
   6   0   8 1107.09   27.40
   6   0   8 1121.59   26.20
   6   0   8 1066.19   24.50
   6   0   9    0.60    2.50
   6   0   9   -0.50    2.00
   6   0   9    0.80    1.30
   6   0  10  184.78    4.40
  -6   1  12  152.28    7.20
  -6   1  12  140.49    5.20
  -6  -1  12  143.59    7.10
  -6  -1  12  143.49    5.40
  -6   1  11   45.50    4.20
  -6   1  11   42.00    5.60
  -6   1  11   46.50    4.10
  -6  -1  11   42.40    5.70
  -6  -1  11   65.59    4.80
  -6  -1  11   43.20    4.50
  -6   1  10  127.09    7.20
  -6   1  10  120.69    9.40
  -6  -1  10  128.39   10.00
  -6  -1  10  136.69    7.40
  -6   1   9  333.67   12.10
  -6   1   9  349.77   16.00
  -6  -1   9  340.57   12.50
  -6  -1   9  356.46   16.30
  -6   1   8  230.58   13.30
  -6   1   8  203.68    9.20
  -6  -1   8  227.68   13.50
  -6  -1   7  873.41   27.10
  -6   1   6  933.31   27.80
  -6   1   6  985.10   25.50
  -6  -1   6  996.50   28.10
  -6  -1   6  957.40   25.70
  -6   1   5 1695.63   40.70
  -6  -1   5 1702.83   41.00
  -6  -1   5 1763.12   42.40
  -6   1   4    2.50    2.90
  -6  -1   4   -2.00    3.20
  -6  -1   4    2.20    2.80
  -6   1   3  206.38    9.00
   6   1  -2 1587.34   35.90
   6  -1  -2 1655.93   36.10
   6   1  -1  168.88    6.10
   6  -1  -1  163.08    6.10
   6   1   0 1892.61   41.40
   6  -1   0 1906.31   41.60
   6  -1   1   76.99    4.80
   6   1   2   10.30    2.50
   6  -1   2   11.30    2.90
   6   1   3  169.48    6.80
   6   1   3  164.88    6.40
   6   1   3  163.78   10.20
   6  -1   3  163.78    6.30
   6  -1   3  175.68    8.10
   6  -1   3  174.18    6.80
   6  -1   3  166.68   10.00
   6   1   4  115.39    6.10
   6   1   4  114.49    3.90
   6   1   4  117.79    5.70
   6   1   4  112.89    9.00
   6  -1   4  103.29    9.30
   6  -1   4  111.49    5.40
   6  -1   4  115.99    7.20
   6  -1   4  111.99    3.90
   6   1   5  808.42   21.30
   6   1   5  808.22   25.30
   6   1   5  821.42   18.20
   6   1   5  819.42   20.40
   6  -1   5  772.42   22.40
   6  -1   5  793.62   25.70
   6  -1   5  775.72   20.00
   6   1   6    4.10    2.90
   6   1   6    3.10    5.10
   6   1   6    3.40    1.50
   6   1   6    1.20    2.50
   6  -1   6   10.20    3.20
   6  -1   6    2.00    2.40
   6  -1   6    1.20    5.20
   6   1   7  696.83   16.30
   6   1   7  687.93   19.70
   6   1   7  681.43   23.20
   6   1   7  668.93   18.50
   6  -1   7  745.63   18.50
   6  -1   7  730.33   19.70
   6   1   8   77.89    3.60
   6   1   8   78.39    5.30
   6   1   8   85.49    6.30
   6  -1   8   77.79    4.00
   6  -1   8   76.19    5.80
   6  -1   8   81.99    5.30
   6   1   9  203.88    8.00
   6   1   9  204.78    5.60
   6   1   9  206.98    7.10
   6  -1   9  192.68    6.80
   6  -1   9  198.18    6.10
   6  -1   9  204.68    7.80
   6  -1  10   10.30    1.30
  -6   2  12  355.06    9.20
  -6   2  12  366.66   11.30
  -6  -2  12  339.47    9.70
  -6  -2  12  350.36   11.20
  -6   2  11   58.29    6.00
  -6   2  11   68.39    4.70
  -6  -2  11   67.99    4.90
  -6  -2  11   66.49    6.40
  -6   2  10  178.38    8.30
  -6   2  10  177.58   11.50
  -6   2  10  190.28    8.10
  -6  -2  10  174.08    8.20
  -6  -2  10  180.68   11.70
  -6   2   9   79.79    8.50
  -6   2   9   84.99    6.20
  -6  -2   9   73.49    8.50
  -6   2   8   58.59    5.40
  -6   2   8   58.39    7.50
  -6  -2   8   41.20    7.10
  -6   2   7  450.45   17.50
  -6  -2   7  458.15   18.30
  -6  -2   7  449.86   18.10
  -6   2   6   24.50    4.10
  -6   2   6   28.50    5.60
  -6  -2   6   27.10    5.70
  -6  -2   6   28.20    4.60
  -6  -2   6   44.10    7.00
  -6   2   5 1625.74   38.50
  -6  -2   5 1617.44   38.80
  -6  -2   5 1596.94   40.10
  -6   2   4  615.34   17.70
  -6  -2   4  620.04   18.90
  -6  -2   4  605.84   17.80
  -6   2   3 3590.84   78.29
   6   2  -3 3568.14   75.59
  -6   2   2  200.08    9.10
   6   2  -2  196.18    6.70
   6  -2  -2  208.78    7.00
   6   2  -1   17.80    2.40
   6  -2  -1   17.70    2.40
   6   2   0  187.58    6.50
   6  -2   0  194.78    6.60
   6  -2   1 1729.43   38.80
   6   2   2    8.60    2.30
   6  -2   2    9.60    2.90
   6   2   3 1224.58   28.40
   6   2   3 1201.98   32.50
   6   2   3 1213.68   28.60
   6   2   3 1235.78   28.10
   6  -2   3 1267.17   33.30
   6  -2   3 1177.58   29.20
   6  -2   3 1172.48   26.80
   6  -2   3 1262.47   30.10
   6   2   4  365.66   15.50
   6   2   4  385.06   11.40
   6   2   4  384.66    9.10
   6   2   4  406.66   12.10
   6  -2   4  374.76   13.30
   6  -2   4  382.66    9.80
   6  -2   4  404.16   16.70
   6  -2   4  380.66   13.10
   6   2   5    8.10    2.80
   6   2   5   16.10    5.30
   6   2   5    8.80    1.50
   6   2   5    9.90    3.00
   6  -2   5   11.60    1.70
   6  -2   5    4.50    5.40
   6  -2   5   11.10    2.80
   6  -2   5    6.80    4.10
   6  -2   5   12.80    4.00
   6   2   6   25.20    4.00
   6   2   6   24.10    2.10
   6   2   6   29.60    3.80
   6   2   6   21.10    6.20
   6  -2   6   31.30    6.90
   6  -2   6   18.40    4.20
   6  -2   6   30.50    3.70
   6   2   7  332.67   11.30
   6   2   7  351.16    8.90
   6   2   7  335.27   12.30
   6  -2   7  352.16   11.00
   6  -2   7  374.46   12.40
   6   2   8  173.98    8.20
   6   2   8  176.48    5.30
   6   2   8  174.38    7.40
   6  -2   8  175.78    8.10
   6  -2   8  173.08    8.80
   6   2   9   10.30    2.50
   6   2   9   11.30    1.30
   6   2   9   12.10    3.00
   6  -2   9    9.50    2.20
  -6   3  12   99.89    5.80
  -6   3  12   97.89    3.80
  -6  -3  12   89.79    8.30
  -6  -3  12  102.09    4.70
  -6   3  11    0.30    2.10
  -6   3  11   -0.60    3.30
  -6  -3  11    2.00    2.40
  -6  -3  11    3.50    4.10
  -6   3  10   91.19    6.00
  -6   3  10   89.29    8.00
  -6  -3  10   86.79    8.40
  -6  -3  10   86.39    6.10
  -6   3   9  109.29    9.20
  -6   3   9  103.79    6.60
  -6  -3   9  105.99    9.70
  -6   3   8   65.39    7.90
  -6   3   8   85.79    6.30
  -6  -3   8   85.59    8.90
  -6  -3   8   94.99   14.30
  -6   3   7   48.10    5.10
  -6   3   7   53.89    6.80
  -6  -3   7   50.69    8.00
  -6  -3   7   61.29    7.80
   6   3  -6   28.30    5.80
  -6   3   6   18.50    3.70
  -6   3   6   26.20    5.30
  -6  -3   6   23.10    5.80
  -6  -3   6   17.40    4.10
  -6  -3   6   34.70    6.90
  -6   3   5   -0.10    2.60
   6   3  -5    5.90    3.80
  -6  -3   5    0.50    3.20
  -6  -3   5   11.60    4.60
  -6   3   4  870.61   22.90
   6   3  -4  842.42   22.20
  -6  -3   4  856.61   23.90
  -6   3   3  124.89    7.40
   6   3  -2 5028.50  106.49
  -6   3   2 5150.28  109.39
   6  -3  -2 5088.39  106.89
   6   3  -1  506.25   13.00
   6  -3  -1  528.65   13.50
   6   3   0 2054.69   45.10
   6  -3   0 2105.59   45.40
   6  -3   1 1098.59   26.10
   6   3   2   18.70    2.60
   6   3   2   15.60    2.80
   6  -3   2   18.10    3.40
   6   3   3   23.80    3.30
   6   3   3   26.90    3.10
   6   3   3   18.80    4.90
   6   3   3   32.30    3.60
   6  -3   3   25.90    2.60
   6  -3   3   24.00    4.00
   6  -3   3   26.90    4.00
   6  -3   3   21.80    5.60
   6   3   4  108.49    6.00
   6   3   4  109.59    9.10
   6   3   4  111.59    3.40
   6   3   4  105.69    5.50
   6  -3   4  112.99    7.70
   6  -3   4  105.39    4.70
   6  -3   4   95.19    7.00
   6  -3   4  109.39    9.80
   6   3   5  522.65   15.50
   6   3   5  503.05   18.80
   6   3   5  523.35   11.90
   6   3   5  559.74   14.90
   6  -3   5  513.85   12.60
   6  -3   5  511.45   17.30
   6  -3   5  503.25   20.10
   6  -3   5  509.35   16.90
   6   3   6   63.99    5.70
   6   3   6   68.99    5.40
   6   3   6   68.49    2.90
   6   3   6   69.69    8.50
   6  -3   6   53.89    6.50
   6  -3   6   65.89    7.00
   6   3   7  148.59    7.30
   6   3   7  145.69    7.90
   6   3   7  160.28    4.80
   6  -3   7  149.79   10.30
   6   3   8  106.99    3.60
   6   3   8  107.59    5.90
   6   3   8  105.09    6.70
   6   3   9   11.10    2.50
   6   3   9    9.10    2.90
  -6   4  12   45.00    4.00
  -6   4  12   48.80    2.60
  -6   4  11    9.70    3.70
  -6   4  11    8.70    2.20
  -6  -4  11    8.10    4.40
  -6  -4  11    4.70    2.60
  -6   4  10   26.00    3.50
  -6   4  10   20.60    5.10
  -6  -4  10   24.10    4.10
  -6  -4  10   25.80    5.90
  -6   4   9  231.08   12.60
  -6   4   9  228.08    9.10
  -6  -4   9  209.58   13.50
  -6   4   8    4.00    3.10
  -6   4   8   10.60    5.00
  -6  -4   8    3.90    6.00
  -6  -4   8    9.30    5.90
  -6   4   7  268.97    9.90
  -6   4   7  259.07   13.00
  -6  -4   7  270.67   14.20
  -6  -4   7  249.68   14.80
   6   4  -6  130.69    9.70
  -6   4   6  122.19    9.00
  -6   4   6  131.89    7.20
  -6  -4   6  128.49   10.00
  -6  -4   6  129.39    8.40
   6   4  -5   10.20    4.10
  -6   4   5   14.30    3.40
  -6  -4   5   19.00    4.20
  -6  -4   5   16.90    5.20
  -6   4   4  744.83   20.30
   6   4  -4  727.53   18.40
  -6  -4   4  728.53   21.80
   6   4  -3   -2.00    1.80
  -6   4   3    4.70    3.10
   6   4  -2  197.48    6.70
  -6   4   2  198.68    9.30
   6  -4  -2  210.18    7.20
   6   4  -1   53.59    3.50
  -6   4   1   45.00    5.20
   6  -4  -1   44.70    3.60
   6   4   0   45.90    3.40
   6  -4   0   41.10    3.40
   6   4   1  129.39    5.90
   6  -4   1  146.19    6.70
   6   4   2  268.97    8.50
   6   4   2  268.67    8.90
   6  -4   2  263.07   10.00
   6  -4   2  271.97    9.90
   6   4   3   14.90    5.00
   6   4   3   13.70    1.40
   6   4   3   15.70    3.00
   6   4   3    9.90    2.50
   6   4   3   18.60    3.10
   6  -4   3   18.20    2.40
   6  -4   3   12.40    3.40
   6  -4   3   13.70    3.60
   6  -4   3   12.80    5.20
   6   4   4   41.00    1.90
   6   4   4   47.80    6.70
   6   4   4   50.89    4.20
   6   4   4   40.30    4.20
   6  -4   4   42.80    5.10
   6  -4   4   41.60    7.20
   6  -4   4   36.40    5.20
   6  -4   4   43.10    3.30
   6   4   5   11.40    5.00
   6   4   5   13.80    1.50
   6   4   5   16.10    3.10
   6   4   5   15.50    3.30
   6  -4   5   12.10    4.50
   6  -4   5   11.60    4.00
   6  -4   5   10.60    6.30
   6  -4   5   12.90    2.30
   6   4   6  138.89    4.10
   6   4   6  143.79    7.00
   6   4   6  132.89    7.40
   6  -4   6  134.09    9.60
   6  -4   6  134.19    4.90
   6   4   7    6.60    1.20
   6   4   7    7.30    3.20
   6   4   7    5.80    2.80
   6  -4   7    0.10    4.40
   6   4   8   34.20    4.20
   6   4   8   40.00    4.00
   6  -4   8   30.20    6.10
   6   4   9   28.90    3.10
   6   4   9   26.80    3.40
  -6   5  11  213.68    6.90
  -6   5  11  207.78    9.40
  -6  -5  11  193.98    7.90
  -6  -5  11  210.48   10.30
  -6   5  10  133.19    9.00
  -6   5  10  125.69    6.30
  -6  -5  10  123.29    9.50
  -6   5   9  360.86   15.40
  -6   5   9  386.06   12.00
  -6  -5   9  350.56   16.60
  -6   5   8 1226.78   33.90
  -6   5   8 1236.88   30.10
  -6  -5   8 1246.88   35.60
  -6  -5   8 1270.07   35.30
  -6   5   7    0.30    2.80
  -6   5   7    2.40    4.00
  -6  -5   7   12.10    6.00
  -6  -5   7   -2.70    5.10
  -6   5   6 1601.04   37.20
   6   5  -6 1547.45   39.90
  -6   5   6 1648.73   40.30
  -6  -5   6 1574.04   41.10
  -6  -5   6 1553.84   39.50
  -6   5   5    3.40    3.70
   6   5  -5    7.00    3.90
  -6   5   5    8.50    3.10
  -6  -5   5    4.20    4.80
  -6  -5   5   13.50    4.30
  -6   5   4   60.19    5.40
  -6  -5   4   66.79    7.20
  -6   5   3   97.49    6.90
   6  -5  -3   91.99    5.00
  -6  -5   3  109.39    8.10
  -6   5   2  219.48    9.90
   6  -5  -2  212.18    7.40
  -6   5   1  109.49    7.70
   6  -5  -1  112.29    5.10
   6  -5   0   12.80    2.40
   6   5   1  490.45   13.40
   6  -5   1  496.65   14.20
   6  -5   1  483.65   14.70
   6   5   2  612.24   15.90
   6   5   2  617.24   16.20
   6   5   2  584.84   19.60
   6   5   2  618.24   15.70
   6  -5   2  623.54   20.60
   6  -5   2  608.84   17.50
   6  -5   2  626.24   15.30
   6  -5   2  594.44   17.60
   6   5   3  131.99    3.70
   6   5   3  130.09    6.00
   6   5   3  133.39    6.60
   6   5   3  116.49    9.20
   6   5   3  122.79    5.90
   6  -5   3  131.09    5.50
   6  -5   3  130.49    7.70
   6  -5   3  122.49    7.90
   6  -5   3  130.49   10.20
   6   5   4  926.41   22.20
   6   5   4  861.61   26.10
   6   5   4  888.41   22.90
   6   5   4  891.81   18.90
   6  -5   4  939.31   28.40
   6  -5   4  870.41   25.20
   6  -5   4  875.51   24.40
   6  -5   4  898.91   21.20
   6   5   5  230.38   12.80
   6   5   5  257.37    9.10
   6   5   5  255.17   10.00
   6  -5   5  252.07   12.40
   6  -5   5  246.88   11.20
   6  -5   5  241.48    8.00
   6   5   6  385.36   12.00
   6   5   6  374.36   12.90
   6  -5   6  376.96   10.20
   6  -5   6  374.66   15.50
   6   5   7  401.76   13.30
   6   5   7  397.66   12.30
   6  -5   7  381.96   15.80
   6   5   8   50.29    4.30
   6   5   8   46.80    4.60
   6  -5   8   52.49    6.70
   6   5   9  150.28    7.40
   6   5   9  163.88    6.10
  -6   6  11  197.08    6.30
  -6   6  11  207.48    8.90
  -6  -6  11  192.88    7.60
  -6  -6  11  186.08    9.80
  -6   6  10   30.10    5.00
  -6   6  10   25.60    3.20
  -6  -6  10   38.00    6.40
  -6   6   9  579.74   19.30
  -6   6   9  590.14   15.90
  -6  -6   9  564.34   21.20
  -6  -6   9  533.65   20.60
  -6   6   8   54.49    4.70
  -6   6   8   50.09    6.60
  -6  -6   8   53.29    8.00
  -6  -6   8   53.59    8.50
  -6   6   7  155.18    7.40
  -6   6   7  157.28   10.20
  -6  -6   7  159.98   12.30
  -6  -6   7  158.08   12.60
  -6   6   6   77.89    7.00
   6   6  -6   69.99    7.30
  -6   6   6   61.89    5.10
  -6  -6   6   81.49    8.60
  -6  -6   6   56.29    6.90
  -6   6   5  188.98    9.90
  -6   6   5  186.98    8.50
  -6  -6   5  182.98   11.20
  -6   6   4  179.78    8.40
  -6  -6   4  162.78   10.40
  -6   6   3  132.39    7.60
  -6  -6   3  141.59    9.00
   6  -6  -3  125.69    5.80
  -6   6   2  152.88    8.70
   6  -6  -2  158.38    6.20
  -6   6   1  197.18    9.90
   6  -6  -1  212.78    7.20
   6  -6   0    3.20    1.90
   6   6   1  963.20   23.40
   6  -6   1  941.61   24.40
   6  -6   1  985.00   25.20
   6   6   2   -0.70    2.30
   6   6   2    5.20    1.30
   6   6   2    9.20    4.40
   6   6   2    1.80    2.40
   6  -6   2    1.30    2.90
   6  -6   2    2.20    3.10
   6  -6   2    2.80    2.20
   6  -6   2    0.60    4.70
   6   6   3    9.00    4.50
   6   6   3   10.20    2.90
   6   6   3   13.60    1.20
   6   6   3   10.80    1.20
   6   6   3   12.60    2.60
   6   6   3    9.60    2.70
   6  -6   3    8.00    5.40
   6  -6   3   10.20    4.00
   6  -6   3   13.20    2.70
   6  -6   3   14.50    3.80
   6   6   4    3.00    2.30
   6   6   4    6.10    2.70
   6   6   4   12.80    4.80
   6  -6   4    3.80    3.30
   6  -6   4    5.90    4.20
   6  -6   4    2.00    2.30
   6   6   5  108.59    6.80
   6   6   5  107.49    6.10
   6   6   5  104.99    9.50
   6  -6   5  102.99    5.50
   6  -6   5   96.79    7.60
   6  -6   5  101.59    8.90
   6   6   6   65.19    5.80
   6   6   6   63.39    5.00
   6  -6   6   56.79    3.80
   6  -6   6   67.89    7.70
   6   6   7   17.80    3.80
   6   6   7   16.20    3.20
   6  -6   7   19.30    2.10
   6  -6   7   18.20    5.60
   6   6   8    9.40    3.10
   6   6   8    7.40    2.50
   6  -6   8   11.00    5.10
   6   6   9   16.10    2.50
  -6   7  11   21.30    2.10
  -6   7  11   23.90    3.70
  -6  -7  11   31.30    4.80
  -6  -7  11   18.00    3.30
  -6   7  10  279.87   11.50
  -6   7  10  267.37    8.50
  -6  -7  10  239.18   12.70
  -6   7   9  124.89    6.30
  -6   7   9  117.69    8.90
  -6  -7   9  115.99   10.00
  -6  -7   9  102.49    9.40
  -6   7   8  567.94   18.80
  -6   7   8  558.74   15.70
  -6  -7   8  558.74   21.20
  -6  -7   8  526.75   21.40
  -6   7   7  416.96   15.60
  -6   7   7  415.86   12.80
  -6  -7   7  415.56   17.80
  -6   7   6   57.89    6.30
  -6   7   6   59.29    5.10
  -6  -7   6   55.79    7.90
  -6   7   5  448.96   14.00
  -6   7   5  446.86   15.40
  -6  -7   5  462.45   17.40
  -6   7   4    2.30    2.90
  -6  -7   4    1.20    4.30
   6  -7  -4   -0.60    2.20
  -6   7   3  157.88    8.30
  -6  -7   3  146.29    9.50
   6  -7  -3  150.78    6.40
  -6   7   2    0.50    3.30
   6  -7  -2    1.40    1.90
  -6   7   1  187.58   10.10
   6  -7  -1  194.88    6.90
  -6   7   0  312.77   13.60
   6  -7   0  340.97   12.10
   6  -7   0  351.26   10.10
   6   7   1  508.25   14.20
   6  -7   1  543.75   14.10
   6  -7   1  514.25   15.70
   6  -7   1  527.55   18.60
   6  -7   1  552.04   16.70
   6   7   2   13.60    1.40
   6   7   2   15.20    4.80
   6   7   2   13.30    3.10
   6   7   2   14.00    2.80
   6  -7   2   13.60    3.80
   6  -7   2   12.80    3.90
   6  -7   2    9.90    2.70
   6  -7   2   18.20    5.90
   6   7   3 1084.89   23.10
   6   7   3 1118.19   26.20
   6   7   3 1109.79   30.40
   6   7   3 1104.49   27.10
   6  -7   3 1110.79   25.90
   6  -7   3 1053.99   28.50
   6  -7   3 1087.09   29.80
   6   7   4  102.09    5.60
   6   7   4   97.49    6.40
   6   7   4  104.09    9.00
   6  -7   4   96.79    8.70
   6  -7   4  103.19    7.70
   6  -7   4  103.09    5.70
   6   7   5  585.04   16.10
   6   7   5  582.84   17.10
   6  -7   5  617.64   20.60
   6  -7   5  567.34   15.30
   6  -7   5  558.24   18.40
   6   7   6  508.05   15.80
   6   7   6  520.25   14.90
   6  -7   6  534.25   19.20
   6  -7   6  518.15   13.60
   6   7   7   41.20    4.30
   6   7   7   43.90    4.70
   6  -7   7   36.00    6.50
   6  -7   7   43.00    3.00
   6   7   8   28.10    3.80
   6   7   8   25.40    3.30
   6  -7   8   30.00    5.90
  -6   8  11   10.70    2.80
  -6   8  11   10.60    1.40
  -6  -8  11    8.60    3.80
  -6   8  10  107.99    7.50
  -6   8  10  108.59    4.90
  -6  -8  10   99.69    8.20
  -6   8   9  166.98    6.90
  -6   8   9  158.28    9.60
  -6  -8   9  168.68   11.90
  -6  -8   9  171.98   12.10
  -6   8   8  500.75   14.20
  -6   8   8  498.15   17.30
  -6  -8   8  470.45   20.10
  -6  -8   8  514.85   20.20
  -6   8   7    8.60    4.00
  -6   8   7    6.20    2.70
  -6  -8   7   12.90    5.90
  -6   8   6  201.18   10.20
  -6   8   6  190.98    8.10
  -6  -8   6  205.08   12.70
  -6   8   5  607.54   19.10
  -6   8   5  639.84   17.30
  -6  -8   5  686.53   22.00
  -6   8   4  154.18    7.90
  -6  -8   4  163.68   10.70
   6  -8  -4  161.18    6.90
  -6   8   3  254.07   10.40
   6   8  -3  249.08    8.30
  -6  -8   3  243.58   12.00
   6  -8  -3  266.67    8.60
  -6   8   2    3.40    3.30
   6   8  -2    3.10    2.30
   6  -8  -2    3.70    3.10
   6  -8  -2    2.90    2.00
  -6   8   1   61.59    6.60
   6  -8  -1   52.49    3.90
   6  -8  -1   49.60    5.20
  -6   8   0  500.85   17.60
   6  -8   0  504.75   16.20
   6  -8   1  383.86   11.50
   6  -8   1  398.66   14.20
   6   8   2   12.20    4.80
   6   8   2   13.50    3.10
   6   8   2   11.10    1.30
   6  -8   2   11.30    3.80
   6  -8   2   12.50    3.00
   6  -8   2    4.90    3.70
   6   8   3    2.60    1.00
   6   8   3    2.00    2.70
   6   8   3    3.80    0.90
   6   8   3    7.80    4.40
   6  -8   3    4.50    2.70
   6  -8   3    0.60    4.00
   6  -8   3    2.10    3.50
   6   8   4  533.95   16.00
   6   8   4  538.55   19.00
   6   8   4  549.25   15.10
   6  -8   4  527.85   17.50
   6  -8   4  534.75   19.70
   6  -8   4  554.54   14.90
   6   8   5   43.30    4.90
   6   8   5   52.89    4.70
   6  -8   5   34.90    6.50
   6  -8   5   37.70    3.90
   6   8   6  905.21   23.70
   6   8   6  900.91   22.50
   6  -8   6  910.71   21.50
   6  -8   6  863.91   27.00
   6   8   7  220.28    9.20
   6   8   7  220.08    8.20
   6  -8   7  215.88    6.80
   6  -8   7  202.08   12.20
   6   8   8    4.90    2.80
   6  -8   8    4.00    4.90
  -6   9  11   98.69    5.30
  -6   9  10  110.99    4.60
  -6   9  10   97.69    6.90
  -6  -9  10  106.09    8.00
  -6   9   9   -3.40    3.00
  -6   9   9   -1.90    1.90
  -6  -9   9    0.60    5.20
  -6  -9   9    0.80    5.20
  -6   9   8    2.10    2.20
  -6   9   8    2.50    2.30
  -6   9   8    2.30    3.50
  -6  -9   8   -1.80    6.00
  -6  -9   8   -5.20    5.50
  -6   9   7  203.88   10.50
  -6   9   7  204.98    8.20
  -6  -9   7  219.88   13.60
  -6   9   6  196.78    8.00
  -6   9   6  186.78    9.90
  -6  -9   6  184.28   12.70
  -6   9   5  375.46   11.80
  -6   9   5  384.56   13.80
   6  -9  -5  376.76   11.90
  -6  -9   5  385.16   16.30
  -6  -9   4    6.10    5.00
   6  -9  -4    8.40    2.60
  -6   9   3  443.86   14.60
  -6  -9   3  427.66   16.60
   6  -9  -3  449.95   12.60
  -6   9   2    1.90    3.20
   6  -9  -2    4.20    2.10
   6  -9  -2    9.70    3.70
  -6   9   1  469.15   16.70
   6  -9  -1  485.95   13.20
   6  -9  -1  500.85   16.30
  -6   9   0  517.75   18.60
   6  -9   0  570.34   17.80
  -6   9  -1 1813.22   47.60
   6  -9   1 1916.81   45.80
   6  -9   1 1871.21   42.10
   6   9   2  152.58   10.20
   6   9   2  141.79    4.40
   6  -9   2  137.29    9.80
   6  -9   2  155.88    7.00
   6  -9   2  150.58    8.70
   6   9   3  685.73   15.50
   6   9   3  705.33   22.50
   6   9   3  707.13   19.50
   6  -9   3  728.83   23.30
   6  -9   3  704.83   21.20
   6  -9   3  736.43   18.60
   6   9   4   21.40    3.90
   6  -9   4    8.90    3.90
   6  -9   4   19.00    3.20
   6  -9   4   14.30    5.70
   6   9   5  206.78    9.30
   6  -9   5  205.28   12.40
   6  -9   5  196.78    8.00
   6   9   6  132.89    7.50
   6  -9   6  106.79    9.60
   6  -9   6  109.89    5.80
   6   9   7   15.30    3.40
   6  -9   7   16.70    2.40
   6  -9   7   16.30    5.80
   6   9   8   31.70    3.70
   6  -9   8   22.90    5.30
  -6  10  10   12.70    3.10
  -6  10  10   11.80    1.70
  -6 -10  10   13.50    4.80
  -6  10   9   99.29    7.50
  -6  10   9  109.39    5.10
  -6 -10   9  105.99    9.00
  -6 -10   9  105.19    8.80
  -6  10   8   13.90    2.70
  -6  10   8   23.80    4.30
  -6 -10   8   15.30    6.30
  -6 -10   8   29.10    7.20
  -6  10   7   68.99    5.00
  -6  10   7   70.09    5.00
  -6  10   7   66.99    6.30
  -6 -10   7   51.99    8.10
  -6  10   6  343.67   12.10
  -6  10   6  353.06   11.20
  -6  10   6  331.67   13.10
  -6 -10   6  353.16   16.30
  -6  10   5   17.80    3.90
  -6  10   5   27.60    3.70
  -6 -10   5   31.50    6.70
  -6  10   4  415.16   12.80
  -6 -10   4  438.86   17.00
  -6 -10   3  263.67   13.00
  -6  10   2  192.78    9.80
   6 -10  -2  185.78   10.00
  -6  10   1   27.40    5.20
   6 -10  -1   29.30    5.00
  -6  10   0    6.10    4.40
   6 -10   0   10.50    3.90
   6 -10   1  173.98   10.60
   6 -10   1  164.18    7.50
   6  10   2  362.06   15.40
   6  10   2  353.66    9.10
   6 -10   2  375.36   11.80
   6 -10   2  359.46   13.70
   6 -10   2  379.56   15.80
   6  10   3   46.00    6.70
   6  10   3   50.69    2.20
   6 -10   3   43.70    6.00
   6 -10   3   44.60    7.10
   6 -10   3   48.60    4.50
   6  10   4  175.18    8.60
   6 -10   4  190.88    8.10
   6 -10   4  174.18   12.40
   6  10   5    7.80    3.30
   6 -10   5    5.30    5.50
   6 -10   5   10.70    2.90
   6  10   6   34.60    4.40
   6 -10   6   23.70    6.30
   6 -10   6   30.30    3.40
   6 -10   7   94.49    8.40
   6 -10   7  108.29    4.70
   6 -10   8   41.40    5.90
  -6  11  10   20.00    3.10
  -6  11  10   24.70    1.60
  -6 -11  10   17.60    4.40
  -6  11   9    2.40    1.70
  -6  11   9   -0.70    2.60
  -6 -11   9   -0.50    4.80
  -6 -11   9   -4.90    4.50
  -6  11   8  825.02   20.30
  -6  11   8  847.72   23.20
  -6 -11   8  857.21   26.70
  -6 -11   8  839.82   26.00
  -6  11   7  381.46   13.90
  -6  11   7  374.86   10.80
  -6  11   7  379.66   11.40
  -6 -11   7  372.36   17.00
  -6  11   6  596.04   16.40
  -6  11   6  603.44   17.00
  -6  11   6  629.14   19.00
  -6 -11   6  640.54   22.10
  -6  11   5   28.20    3.50
  -6  11   5   32.00    4.60
  -6  11   5   26.90    4.40
  -6 -11   5   28.60    6.60
  -6  11   4   73.29    5.40
  -6  11   4   61.69    5.90
  -6 -11   4   68.69    8.20
  -6  11   3  572.34   17.60
  -6 -11   3  604.14   20.20
  -6  11   2   39.40    5.10
  -6  11   1  777.92   29.20
   6 -11   0  331.67   14.30
   6 -11   1  163.68    8.10
   6 -11   1  185.98   11.60
   6  11   2  893.01   26.80
   6  11   2  877.01   19.60
   6 -11   2  919.11   22.70
   6 -11   2  917.51   27.70
   6 -11   2  804.52   24.30
   6  11   3  204.78   11.60
   6  11   3  192.38    5.00
   6 -11   3  193.58   12.90
   6 -11   3  191.28    8.30
   6 -11   4  385.76   12.30
   6 -11   4  403.66   17.20
   6 -11   5   39.40    7.20
   6 -11   5   39.20    4.20
   6 -11   6  283.67    9.10
   6 -11   6  282.67   14.30
   6 -11   7    2.00    1.90
   6 -11   7    4.10    4.70
  -6  12  10   55.29    4.20
  -6  12   9  378.36    9.50
  -6  12   9  364.46   11.80
  -6 -12   9  377.26   14.10
  -6 -12   9  391.76   14.20
  -6  12   8  210.88    7.00
  -6  12   8  193.88    8.90
  -6 -12   8  217.28   12.50
  -6 -12   8  211.08   12.90
  -6  12   7  209.48    9.50
  -6  12   7  215.18    7.70
  -6 -12   7  209.78   13.20
  -6  12   6   30.30    3.50
  -6  12   6   37.00    4.10
  -6  12   6   30.30    4.40
  -6 -12   6   24.90    6.60
  -6  12   5  209.38    9.40
  -6  12   5  204.68    9.10
  -6  12   5  202.48    8.00
  -6 -12   5  212.18   13.10
  -6  12   4  244.78    8.90
  -6  12   4  232.78   10.30
  -6 -12   4  247.38   13.40
  -6  12   3   82.29    6.60
  -6  12   3   83.09    6.00
  -6 -12   3   79.89    8.30
  -6  12   2    3.40    3.50
  -6  12   1    2.40    3.80
   6 -12   0  127.29   10.20
   6 -12   1   10.20    5.30
   6  12   2  363.76   15.40
   6  12   2  367.06    9.10
   6 -12   2  361.36   12.10
   6 -12   2  347.37   16.50
   6  12   3  621.34   13.90
   6 -12   3  627.84   17.50
   6 -12   3  647.34   22.50
   6 -12   4   36.10    4.10
   6 -12   4   33.30    7.00
   6 -12   5   80.29    5.60
   6 -12   5   71.49    8.20
   6 -12   6   70.39    7.80
   6 -12   6   75.89    4.80
   6 -12   7  208.88    6.40
   6 -12   7  216.08   11.00
  -6  13   9   -0.10    2.00
  -6  13   9    1.60    1.10
  -6 -13   9   -2.40    4.10
  -6  13   8  714.93   19.30
  -6  13   8  741.43   19.60
  -6  13   8  757.12   17.50
  -6 -13   8  763.52   22.80
  -6 -13   8  747.83   22.90
  -6  13   7    3.70    1.90
  -6  13   7    4.60    2.70
  -6  13   7    2.50    2.70
  -6 -13   7    0.20    5.20
  -6  13   6  586.64   17.00
  -6  13   6  548.15   16.60
  -6  13   6  592.54   15.30
  -6  13   6  571.34   14.60
  -6 -13   6  573.54   20.60
  -6  13   5    8.30    3.30
  -6  13   5    4.70    2.80
  -6  13   5    2.50    2.10
  -6 -13   5    6.70    5.80
  -6  13   4  119.69    6.20
  -6  13   4  134.09    7.90
  -6 -13   4  145.89   11.20
  -6  13   3  166.28    7.40
  -6  13   3  177.08    9.20
  -6 -13   3  172.38   11.80
  -6  13   2    0.20    3.60
  -6  13   1   84.99    7.30
  -6  13   0   24.10    5.20
   6 -13   0   23.00    6.10
   6 -13   1    9.40    5.70
   6  13   2   47.10    7.00
   6  13   2   41.80    2.60
   6 -13   2   40.90    7.40
   6 -13   2   29.00    4.20
   6  13   3   11.10    1.40
   6 -13   3   14.30    3.40
   6 -13   3    8.70    5.70
   6 -13   4  236.78    9.10
   6 -13   4  216.68   13.40
   6 -13   5   11.90    3.00
   6 -13   5   10.10    5.40
   6 -13   6  504.35   17.70
   6 -13   6  519.05   13.30
   6 -13   7   68.59    3.40
  -6  14   8   25.50    2.20
  -6  14   8   29.50    3.40
  -6 -14   8   29.00    6.50
  -6 -14   8   31.00    6.00
  -6  14   7   78.69    5.30
  -6  14   7   94.19    4.60
  -6  14   7   84.59    5.60
  -6 -14   7   79.99    8.10
  -6  14   6   59.39    4.90
  -6  14   6   53.99    4.00
  -6 -14   6   60.09    7.50
  -6  14   5  242.98    9.00
  -6  14   5  261.17    8.70
  -6 -14   5  248.48   13.50
  -6  14   4  423.96   12.60
  -6  14   4  435.86   13.70
  -6 -14   4  444.46   17.70
  -6  14   3  321.07   12.10
  -6  14   3  317.67   10.50
  -6 -14   3  319.17   15.10
  -6  14   2  508.85   16.50
  -6  14   1   37.90    5.80
  -6  14   0   10.10    4.90
  -6  14  -1  283.67   13.00
   6 -14   1  307.17   15.20
   6  14   2  641.44   14.20
   6  14   2  638.04   22.00
   6 -14   2  559.64   17.20
   6 -14   2  585.14   21.50
   6  14   3   33.40    2.20
   6 -14   3   23.00    6.70
   6 -14   3   30.90    4.10
   6 -14   4  358.96   11.40
   6 -14   4  359.46   15.80
   6 -14   5  178.88    7.10
   6 -14   5  188.88   11.40
   6 -14   6   17.20    2.50
   6 -14   6   13.30    4.90
  -6 -15   8   38.80    5.40
  -6  15   7   11.10    1.90
  -6 -15   7   23.20    5.30
  -6  15   6   56.39    3.90
  -6 -15   6   55.69    7.20
  -6  15   5   30.90    3.30
  -6 -15   5   22.90    6.10
  -6  15   4   51.89    4.20
  -6  15   4   48.30    4.70
  -6 -15   4   45.90    7.20
  -6  15   3  878.91   21.50
  -6  15   3  843.22   22.70
  -6 -15   3  855.41   25.80
  -6  15   2  376.46   13.70
  -6  15   2  395.96   12.10
  -6  15   1 1173.18   30.40
  -6  15   0  590.34   18.60
  -6  15  -1  201.28   10.50
   6  15   1  222.88   12.00
   6  15   2    2.20    1.50
  -6  15  -2   -1.20    4.00
   6  15   3   11.60    1.60
   6  15   3   11.40    1.40
   6 -15   3   15.60    3.30
   6 -15   3   13.80    5.70
   6 -15   4   37.50    3.90
   6 -15   4   30.50    6.50
   6 -15   5   15.60    2.60
   6 -15   5    8.50    5.00
  -6  16   7   18.20    1.90
  -6 -16   7   29.10    5.80
  -6  16   6  141.29    5.10
  -6 -16   6  128.09    9.50
  -6  16   5  344.07    9.80
  -6 -16   5  334.77   14.00
  -6  16   4   49.10    3.90
  -6  16   4   56.19    3.60
  -6 -16   4   57.89    7.20
  -6  16   3  551.64   15.50
  -6  16   3  595.54   15.40
  -6 -16   3  551.84   19.10
  -6  16   2    7.30    2.70
  -6  16   2    9.70    3.50
  -6  16   1   36.20    4.90
  -6  16   0   -5.10    3.20
   6  16   1  298.37   12.90
  -6  16  -1  267.37   11.40
   6  16   2   33.80    2.40
  -6  16  -2   34.70    5.10
  -6  16  -3   10.50    4.10
   6 -16   3    0.90    2.80
   6 -16   4    1.80    2.30
   6 -16   5    6.60    3.40
  -6  17   6   -0.80    1.40
  -6  17   5  220.78    6.90
  -6  17   4   -1.50    1.90
  -6 -17   4   -4.50    4.50
  -6  17   3  298.37    8.40
  -6  17   3  304.77    9.40
  -6 -17   3  268.87   16.20
  -6  17   2   11.40    3.20
  -6  17   2   15.50    2.90
  -6  17   1   85.59    5.50
  -6  17   1   80.29    5.70
   6  17   0   77.79    7.40
  -6  17   0   49.80    5.10
   6  17   1    4.50    2.20
  -6  17  -1    5.20    3.20
   6  17   2   50.09    3.00
   6  17   2   51.29    2.70
  -6  17  -2   46.20    5.30
   6 -17   3  123.19    5.90
  -6  18   5  116.39    4.30
  -6  18   4  151.58    5.50
  -6  18   3  124.09    5.30
  -6  18   2    7.50    2.50
  -6  18   1    9.60    2.60
  -6  18   1   11.10    2.80
  -6  18   0  146.09    9.00
  -6  18   0  155.78    7.30
   6  18   1   13.50    2.10
   6  18   1   16.50    3.10
   6  18   2  237.58    5.70
  -6  19   3    0.80    1.70
  -6  19   2  598.14   14.60
  -6  19   1   26.90    3.10
   6  19   1   81.39    3.40
  -7   0  12    8.70    3.00
  -7   0  11    0.70    2.20
  -7   0  11    3.00    3.60
  -7   0  11    1.60    2.30
  -7   0  10   -1.90    2.70
  -7   0  10    4.50    4.70
  -7   0   9   17.30    5.60
  -7   0   8  139.29   11.10
  -7   0   7   -0.10    4.90
  -7   0   6  510.05   19.40
  -7   0   6  520.55   17.00
  -7   0   5    0.90    3.50
  -7   0   5   -3.60    4.30
  -7   0   4  570.24   17.80
   7   0  -3    0.30    2.10
   7   0  -2  496.75   13.40
   7   0  -1    0.90    1.90
   7   0   0  294.87    9.30
   7   0   1    2.50    4.00
   7   0   1   -3.60    1.90
   7   0   2  108.09    3.90
   7   0   2  117.79    5.70
   7   0   2  104.19    8.80
   7   0   3   -0.40    4.50
   7   0   3   -1.30    2.00
   7   0   3    1.30    2.40
   7   0   4 2355.36   50.69
   7   0   4 2433.56   58.89
   7   0   4 2399.06   52.79
   7   0   5    2.30    2.40
   7   0   5    0.10    1.60
   7   0   5    0.60    5.20
   7   0   6 2037.40   43.40
   7   0   6 1933.81   51.19
   7   0   6 2080.89   45.50
   7   0   7    0.40    1.50
   7   0   7   -2.60    2.20
   7   0   8 1325.27   28.40
   7   0   8 1307.97   29.90
   7   0   9   -0.90    0.80
  -7   1  12    1.90    2.70
  -7   1  11  408.16   14.20
  -7   1  11  400.66   11.50
  -7  -1  11  401.66   11.70
  -7  -1  11  386.36   11.90
  -7  -1  11  413.86   14.40
  -7   1  10   94.89    8.20
  -7   1  10   85.49    6.00
  -7  -1  10   78.99    6.00
  -7  -1  10   87.69    8.10
  -7   1   9  175.98    8.60
  -7   1   9  182.78   12.20
  -7  -1   9  199.58   12.90
  -7   1   8    0.30    4.90
  -7  -1   8    7.80    5.50
  -7   1   7  127.39   10.10
  -7  -1   7  135.09   10.80
  -7   1   6  971.10   25.90
  -7   1   6  940.21   27.90
  -7  -1   6  933.71   26.00
  -7  -1   6  902.01   28.10
  -7   1   5    7.20    3.50
  -7   1   5   11.40    4.80
  -7  -1   5   17.90    5.90
  -7  -1   5   11.20    4.00
  -7   1   4 2095.79   48.30
   7   1  -4 1990.70   45.80
   7   1  -3    5.90    2.40
   7  -1  -3    4.90    2.40
   7   1  -2  654.73   16.50
   7  -1  -2  642.24   16.50
   7   1  -1    5.00    2.00
   7  -1  -1    5.00    2.10
   7   1   0  158.58    6.40
   7  -1   0  166.68    6.60
   7   1   1  222.28    7.90
   7   1   1  234.68   11.80
   7  -1   1  224.38   11.50
   7  -1   1  227.68    7.90
   7   1   2  438.86   16.20
   7   1   2  420.56   12.20
   7   1   2  401.66    9.70
   7  -1   2  440.96   16.70
   7  -1   2  428.16   12.30
   7  -1   2  440.86   13.10
   7  -1   2  410.56   10.50
   7   1   3 1829.42   40.70
   7   1   3 1924.71   48.50
   7   1   3 1916.41   43.00
   7   1   3 1932.91   42.70
   7  -1   3 1910.21   43.10
   7  -1   3 1964.60   48.70
   7  -1   3 1917.71   45.30
   7  -1   3 1920.81   40.60
   7  -1   3 1913.11   44.50
   7   1   4   17.90    3.20
   7   1   4   15.10    1.80
   7   1   4   23.80    6.30
   7  -1   4   22.60    3.40
   7  -1   4   17.20    5.90
   7   1   5  352.46    9.20
   7   1   5  349.87   16.10
   7   1   5  344.37   11.20
   7  -1   5  356.76   11.10
   7  -1   5  353.76   16.60
   7   1   6   62.29    5.50
   7   1   6   55.79    3.20
   7   1   6   51.19    4.70
   7   1   6   55.99    7.80
   7  -1   6   49.90    4.60
   7  -1   6   40.90    7.40
   7   1   7  148.09    7.60
   7   1   7  148.59    4.80
   7   1   7  151.58    6.90
   7  -1   7  145.19    6.60
   7  -1   7  135.09    5.20
   7   1   8  145.69    6.20
   7   1   8  135.59    7.40
   7   1   8  152.38    4.50
   7  -1   8  152.48    5.10
   7  -1   9  413.66    9.50
  -7   2  11   80.49    6.30
  -7   2  11   78.79    4.80
  -7  -2  11   69.79    4.90
  -7  -2  11   80.69    6.70
  -7   2  10    7.80    4.50
  -7   2  10    4.70    2.60
  -7  -2  10   10.80    5.00
  -7   2   9  112.69    7.10
  -7   2   9  113.69    9.50
  -7  -2   9  123.49   10.30
  -7   2   8  270.07   14.40
  -7  -2   8  322.47   15.70
  -7   2   7 1415.66   38.30
  -7  -2   7 1442.76   39.30
  -7   2   6  117.49    9.20
  -7  -2   6  119.19   10.40
  -7  -2   6  120.59    8.50
  -7   2   5   20.10    5.10
   7   2  -5   24.00    4.50
  -7   2   5   25.20    4.60
  -7  -2   5   11.60    5.60
  -7  -2   5   12.40    4.30
  -7  -2   5   26.70    5.80
  -7   2   4   27.00    4.50
  -7  -2   4   29.20    5.50
   7   2  -3 1679.53   37.10
   7   2  -3 1672.53   37.50
  -7   2   3 1647.34   40.20
   7  -2  -3 1650.03   37.70
   7   2  -2   46.30    3.70
   7  -2  -2   48.30    4.00
   7   2  -1 2432.86   52.99
   7  -2  -1 2449.35   53.19
   7   2   0  689.23   20.60
   7   2   0  638.54   16.50
   7  -2   0  650.23   16.90
   7   2   1  181.28   10.20
   7   2   1  161.98    6.70
   7  -2   1  170.78   10.50
   7  -2   1  165.28    6.70
   7   2   2  625.94   16.70
   7   2   2  665.63   17.10
   7  -2   2  639.64   16.70
   7  -2   2  655.73   21.60
   7  -2   2  621.44   15.20
   7  -2   2  635.44   17.70
   7   2   3   14.10    2.80
   7   2   3   20.70    5.40
   7   2   3   11.70    2.90
   7   2   3   12.80    1.70
   7  -2   3   14.80    3.60
   7  -2   3   17.70    5.80
   7  -2   3    9.10    3.50
   7  -2   3   17.30    2.20
   7   2   4   46.30    7.30
   7   2   4   45.90    2.70
   7   2   4   48.60    4.40
   7   2   4   52.59    5.10
   7  -2   4   48.70    3.00
   7  -2   4   57.49    5.90
   7  -2   4   54.49    5.90
   7  -2   4   48.00    7.60
   7   2   5   11.80    3.40
   7   2   5   18.80    1.90
   7   2   5   16.80    3.30
   7   2   5   16.70    5.90
   7  -2   5    7.70    5.90
   7   2   6   12.10    3.10
   7   2   6   22.30    4.20
   7   2   6   22.30    6.10
   7   2   6   19.70    1.90
   7  -2   6   19.40    6.50
   7   2   7   19.90    3.30
   7   2   7   27.70    4.10
   7   2   7   18.20    1.80
   7   2   7   18.20    6.00
   7   2   8  317.57    9.70
   7   2   8  324.87   10.40
   7   2   8  323.07    7.30
   7  -2   8  295.87    8.40
   7  -2   9   75.99    3.00
  -7   3  11  182.98    8.90
  -7   3  11  171.18    6.40
  -7  -3  11  181.38    9.60
  -7  -3  11  164.28    7.00
  -7   3  10    7.90    2.90
  -7   3  10    9.30    4.60
  -7  -3  10    7.20    5.10
  -7   3   9    4.60    3.10
  -7   3   9    9.70    5.00
  -7  -3   9   12.00    5.50
  -7   3   8  420.96   16.90
  -7   3   8  376.16   13.70
  -7  -3   8  393.06   18.00
  -7   3   7  153.68   11.10
  -7  -3   7  184.28   12.70
  -7   3   6 2377.96   57.29
  -7  -3   6 2427.46   59.49
  -7  -3   6 2277.77   63.29
  -7  -3   6 2484.45   58.29
   7   3  -5  516.95   15.20
  -7   3   5  550.94   18.20
  -7   3   5  527.25   16.80
  -7  -3   5  517.35   18.20
  -7  -3   5  534.85   20.40
  -7   3   4 1049.79   27.70
   7  -3  -4 1049.49   24.40
  -7  -3   4 1042.00   28.20
   7   3  -3 1035.90   24.90
   7   3  -3 1049.00   24.70
  -7   3   3 1050.29   27.90
   7  -3  -3 1081.69   25.30
   7   3  -2  102.99    5.30
   7   3  -2  104.79    5.10
   7  -3  -2  104.29    5.20
   7   3  -1  254.47   11.30
   7   3  -1  239.28    7.90
   7  -3  -1  242.08    8.20
   7   3   0   86.19   10.30
   7   3   0   69.49    4.50
   7  -3   0   76.09    4.70
   7   3   1   84.59    5.10
   7   3   1   97.49    8.10
   7  -3   1   74.89    7.90
   7  -3   1   89.49    5.20
   7   3   2  222.78    6.40
   7   3   2  240.28    8.50
   7   3   2  241.78   12.30
   7  -3   2  243.88   12.90
   7  -3   2  221.78    7.20
   7  -3   2  227.08    8.10
   7  -3   2  234.38    9.30
   7  -3   2  231.18    9.30
   7   3   3  150.78    4.60
   7   3   3  140.69    6.80
   7   3   3  149.88    6.90
   7   3   3  147.69    6.60
   7   3   3  143.89    9.90
   7  -3   3  154.88    8.30
   7  -3   3  149.09    8.00
   7  -3   3  140.79    5.40
   7  -3   3  146.69   11.20
   7   3   4   10.70    1.40
   7   3   4   15.70    5.70
   7   3   4   17.50    3.20
   7   3   4   13.10    3.40
   7  -3   4   16.30    6.30
   7  -3   4   13.50    2.10
   7  -3   4   13.70    4.00
   7  -3   4   10.80    4.00
   7   3   5  142.79    7.00
   7   3   5  146.89   11.00
   7   3   5  151.38    4.70
   7   3   5  155.58    7.70
   7  -3   5  134.09    8.60
   7  -3   5  157.28   12.60
   7  -3   5  160.38    9.90
   7   3   6   56.59    2.70
   7   3   6   54.99    5.50
   7   3   6   52.99    4.80
   7   3   6   58.19    7.70
   7  -3   6   45.30    6.30
   7   3   7    0.50    1.00
   7   3   7    2.80    2.60
   7   3   7   -2.90    2.60
   7   3   8   83.59    5.70
   7   3   8   94.49    5.10
  -7   4  11   30.60    4.30
  -7   4  11   24.00    2.80
  -7  -4  11   27.20    4.90
  -7  -4  11   22.00    3.30
  -7   4  10  398.06   15.00
  -7   4  10  407.46   12.10
  -7  -4  10  389.96   15.90
  -7   4   9   74.89    5.70
  -7   4   9   74.39    7.60
  -7  -4   9   81.59    8.70
  -7   4   8   15.70    5.10
  -7   4   8    9.50    3.30
  -7  -4   8    8.20    6.00
  -7   4   7   27.10    5.60
  -7  -4   7   29.50    7.10
  -7  -4   7   33.60    7.50
  -7   4   6   -0.60    3.60
  -7  -4   6    3.10    4.90
  -7  -4   6    4.60    6.00
  -7   4   5  956.70   27.00
  -7   4   5 1002.10   26.30
  -7  -4   5  974.00   28.20
   7   4  -4   94.69    5.40
  -7   4   4   87.19    7.10
   7  -4  -4   86.09    5.50
  -7  -4   4   81.39    7.80
   7   4  -3 1901.01   41.70
   7   4  -3 1833.62   41.60
  -7   4   3 1886.11   44.90
   7  -4  -3 1879.31   42.10
  -7   4   2    3.70    5.70
   7   4  -2    6.00    2.30
   7   4  -2    5.30    2.10
   7  -4  -2   11.50    2.50
   7   4  -1 1052.09   25.10
   7   4  -1 1074.39   24.80
   7  -4  -1 1066.59   25.30
   7   4   0  727.43   18.60
   7   4   0  725.53   22.40
   7  -4   0  780.32   19.00
   7   4   1   24.00    5.50
   7   4   1   23.00    3.40
   7  -4   1   19.30    3.00
   7  -4   1   25.20    5.80
   7   4   2  544.25   19.10
   7   4   2  538.55   14.70
   7   4   2  525.65   12.60
   7   4   2  520.45   14.80
   7   4   2  536.45   12.50
   7  -4   2  538.45   13.70
   7  -4   2  521.45   15.90
   7  -4   2  531.25   16.20
   7  -4   2  540.05   19.60
   7  -4   2  546.15   14.40
   7   4   3  215.08   11.80
   7   4   3  202.48    5.50
   7   4   3  199.28    7.90
   7   4   3  191.78    5.50
   7   4   3  195.78    7.80
   7   4   3  206.58    8.30
   7  -4   3  188.28    6.80
   7  -4   3  209.88   12.90
   7  -4   3  186.48    9.30
   7  -4   3  195.08    9.50
   7   4   4  123.19    6.90
   7   4   4  139.29    6.70
   7   4   4  132.79   10.30
   7   4   4  135.19    3.90
   7  -4   4  155.18   11.70
   7  -4   4  124.79    8.20
   7  -4   4  129.79    5.40
   7  -4   4  136.09    9.00
   7   4   5  439.16   10.40
   7   4   5  451.05   14.10
   7   4   5  441.56   17.60
   7   4   5  462.65   13.60
   7  -4   5  480.85   19.80
   7  -4   5  436.46   16.50
   7  -4   5  438.56   11.00
   7   4   6  538.75   16.20
   7   4   6  518.45   15.40
   7   4   6  553.74   12.10
   7   4   6  554.94   19.80
   7  -4   6  559.54   18.50
   7   4   7  103.09    6.50
   7   4   7   86.29    5.70
   7  -4   7  107.29    8.80
   7   4   8   19.90    2.90
   7   4   8   27.80    3.70
  -7   5  11  116.69    5.00
  -7   5  11  126.59    7.10
  -7  -5  11  110.19    7.90
  -7   5  10  130.89    6.20
  -7   5  10  119.49    8.60
  -7  -5  10  138.19   10.50
  -7   5   9    7.40    4.60
  -7   5   9    9.30    3.00
  -7  -5   9   16.80    6.20
  -7   5   8  312.07   14.00
  -7   5   8  280.27   10.60
  -7  -5   8  293.27   15.80
  -7  -5   8  295.97   15.30
  -7   5   7   -0.80    3.90
  -7  -5   7    5.60    6.00
  -7  -5   7    1.00    5.40
  -7   5   6  434.76   16.40
  -7  -5   6  460.55   18.30
  -7   5   5   15.80    3.80
  -7   5   5   13.50    4.20
  -7  -5   5   13.20    5.30
  -7   5   4   93.39    7.20
   7  -5  -4   97.69    5.90
  -7  -5   4   93.49    8.20
  -7   5   3   17.20    4.30
   7   5  -3   14.50    2.70
   7  -5  -3   18.00    3.00
   7   5  -2    1.00    2.00
  -7   5   2   -1.50    3.50
   7  -5  -2    0.00    2.00
   7   5  -1  367.66   11.10
   7  -5  -1  394.76   11.30
   7   5   0  663.23   21.20
   7   5   0  670.13   17.40
   7  -5   0  579.94   23.10
   7  -5   0  753.42   17.70
   7   5   1  656.73   17.10
   7   5   1  653.43   21.20
   7   5   1  667.83   15.30
   7  -5   1  663.73   16.60
   7  -5   1  661.03   18.90
   7  -5   1  644.74   21.60
   7   5   2  320.87   10.80
   7   5   2  327.07    8.50
   7   5   2  342.07   10.70
   7   5   2  354.26    8.50
   7   5   2  339.27   14.60
   7  -5   2  320.17   11.90
   7  -5   2  344.87   12.60
   7  -5   2  343.57    9.90
   7  -5   2  350.96   15.30
   7   5   3  177.48   11.30
   7   5   3  173.48    7.70
   7   5   3  182.98    5.20
   7   5   3  194.88    5.10
   7   5   3  185.18    8.00
   7  -5   3  175.78    9.20
   7  -5   3  224.38   13.30
   7  -5   3  184.58    9.70
   7  -5   3  199.78    7.10
   7   5   4    5.70    4.60
   7   5   4    2.70    2.80
   7   5   4   -0.80    2.40
   7   5   4   -1.00    0.90
   7   5   4    1.40    0.90
   7  -5   4   -3.90    3.10
   7  -5   4    1.40    2.00
   7  -5   4    3.50    5.70
   7  -5   4    0.20    4.00
   7   5   5  134.69    6.80
   7   5   5  130.89    7.50
   7   5   5  127.19   10.50
   7  -5   5  138.29    5.20
   7  -5   5  113.09    9.10
   7   5   6    8.20    3.30
   7   5   6   14.30    3.10
   7  -5   6    0.10    4.60
   7   5   7   11.20    3.30
   7   5   7    9.20    2.80
   7  -5   7   12.70    5.00
   7   5   8   55.39    4.60
  -7   6  11   66.69    3.60
  -7   6  11   67.69    5.20
  -7  -6  11   77.19    6.10
  -7   6  10  761.02   19.20
  -7   6  10  764.42   22.00
  -7  -6  10  828.52   23.70
  -7   6   9  605.84   19.30
  -7   6   9  569.04   16.10
  -7  -6   9  588.64   21.20
  -7   6   8  323.37   11.00
  -7   6   8  323.47   14.00
  -7  -6   8  307.97   16.10
  -7  -6   8  312.27   16.40
  -7   6   7  217.48   11.70
  -7   6   7  214.08    9.10
  -7  -6   7  210.78   13.60
  -7  -6   7  242.58   15.20
  -7   6   6   66.59    6.60
  -7  -6   6   76.69    8.70
  -7   6   5   18.20    4.40
   7  -6  -5   20.90    3.60
  -7  -6   5   23.20    5.90
  -7   6   4   34.10    5.00
  -7  -6   4   36.50    6.40
   7  -6  -4   37.00    3.90
  -7   6   3  140.89    8.70
   7   6  -3  149.49    6.40
   7  -6  -3  152.28    6.60
   7   6  -2   13.10    2.70
  -7   6   2   14.70    4.30
   7  -6  -2    9.90    2.50
   7   6  -1   14.10    2.80
   7  -6  -1   11.90    2.60
   7   6   0   20.00    3.20
   7  -6   0   19.50    3.00
   7   6   1  284.17    7.60
   7   6   1  269.27    9.10
   7   6   1  270.17   12.80
   7  -6   1  261.17   13.30
   7  -6   1  268.47    8.70
   7  -6   1  276.97   11.20
   7   6   2   82.99    5.80
   7   6   2   79.89    5.10
   7   6   2   84.39    3.30
   7   6   2   88.19    3.40
   7   6   2   88.19    8.50
   7  -6   2   79.39    6.70
   7  -6   2   78.09    9.00
   7  -6   2   88.89    5.00
   7  -6   2   95.59    7.40
   7   6   3  382.76   12.50
   7   6   3  407.66    9.20
   7   6   3  368.16   16.00
   7   6   3  396.36    9.20
   7  -6   3  406.66   11.40
   7  -6   3  348.37   13.60
   7  -6   3  398.16   17.80
   7  -6   3  402.66   15.00
   7   6   4  197.08    8.70
   7   6   4  186.58   11.60
   7  -6   4  203.78    7.30
   7  -6   4  196.48   11.30
   7  -6   4  199.28   10.10
   7   6   5  421.16   12.60
   7   6   5  397.76   16.30
   7   6   5  384.36   13.20
   7  -6   5  393.46   16.00
   7  -6   5  408.66   11.00
   7   6   6  112.89    6.90
   7   6   6  110.99    6.30
   7  -6   6   99.99    8.40
   7  -6   6  101.29    4.00
   7   6   7   70.09    5.60
   7  -6   7   76.89    7.20
   7  -6   8  111.59    8.20
  -7   7  11  117.59    4.20
  -7   7  11  116.59    6.40
  -7  -7  11  120.39    7.00
  -7   7  10   74.49    4.60
  -7   7  10   80.49    6.20
  -7  -7  10   90.79    7.70
  -7   7   9  239.88   11.40
  -7   7   9  231.98    8.60
  -7  -7   9  249.18   13.70
  -7   7   8   28.00    5.10
  -7   7   8   25.90    3.70
  -7  -7   8   22.30    6.60
  -7  -7   8   29.20    7.40
  -7   7   7  508.25   15.00
  -7   7   7  524.15   17.70
  -7  -7   7  507.35   20.20
  -7  -7   7  515.75   21.60
  -7   7   6  214.68   10.60
  -7  -7   6  197.88   13.00
  -7   7   5   35.50    5.20
   7  -7  -5   49.90    4.70
  -7  -7   5   47.30    7.40
   7   7  -4  391.26   11.60
   7  -7  -4  397.66   12.10
  -7  -7   4  376.16   15.70
   7   7  -3   19.30    3.10
  -7   7   3   23.90    4.40
   7  -7  -3   25.70    3.40
  -7   7   2  296.87   12.90
   7   7  -2  302.27    9.70
   7  -7  -2  324.97   10.10
  -7   7   1  627.24   20.80
   7   7  -1  637.54   16.90
   7  -7  -1  685.23   17.20
   7   7   0 1366.06   30.70
   7   7   0 1337.97   31.60
   7  -7   0 1403.46   34.50
   7   7   1  763.12   19.50
   7   7   1  792.32   24.20
   7   7   1  792.52   17.80
   7  -7   1  768.42   22.30
   7  -7   1  729.43   24.20
   7  -7   1  753.32   19.20
   7   7   2  329.77   10.80
   7   7   2  344.77    8.60
   7   7   2  357.76    8.60
   7   7   2  356.76   15.30
   7  -7   2  356.06   16.20
   7  -7   2  359.96   10.80
   7  -7   2  318.17   13.60
   7  -7   2  359.96   13.90
   7   7   3   94.59    9.30
   7   7   3   90.69    6.30
   7   7   3   93.19    3.10
   7   7   3   99.69    3.10
   7  -7   3   98.89    5.60
   7  -7   3   90.39    7.40
   7  -7   3  102.19    8.50
   7   7   4   49.90    5.10
   7   7   4   58.99    7.50
   7  -7   4   63.39    7.60
   7  -7   4   50.69    4.10
   7   7   5   93.89    8.90
   7   7   5   77.59    6.20
   7  -7   5   91.39    5.00
   7  -7   5   75.59    7.80
   7   7   6   40.80    4.70
   7  -7   6   52.69    6.90
   7  -7   6   47.50    3.00
   7   7   7  102.29    6.20
   7  -7   7   81.49    7.40
   7  -7   8  115.29   11.00
  -7   8  11  189.68    7.30
  -7   8  10   45.80    4.80
  -7   8  10   45.60    3.40
  -7  -8  10   40.20    5.80
  -7   8   9  335.37   12.80
  -7   8   9  332.57   10.30
  -7  -8   9  317.17   15.30
  -7   8   8   26.60    3.50
  -7   8   8   24.50    4.90
   7  -8  -8   22.10    3.90
  -7  -8   8   18.10    6.40
  -7  -8   8   26.60    7.30
  -7   8   7   11.20    3.00
  -7   8   7   13.70    4.30
  -7  -8   7    4.60    7.00
   7  -8  -7   13.00    3.50
  -7  -8   7    9.30    6.20
  -7   8   6  114.99    6.50
  -7   8   6  107.89    8.20
  -7  -8   6  111.59    9.90
   7  -8  -6  118.49    6.80
  -7   8   5   51.69    7.70
   7  -8  -5   54.39    4.80
  -7  -8   5   53.89    7.80
   7   8  -4  136.49    6.20
  -7  -8   4  124.19   10.20
   7  -8  -4  130.29    6.50
   7  -8  -3    7.90    2.50
  -7   8   2  143.09    9.20
   7   8  -2  125.09    6.20
   7  -8  -2  143.79    8.40
   7  -8  -2  141.99    6.40
   7   8  -1  290.27    9.50
  -7   8   1  268.57   12.90
   7  -8  -1  285.97    9.40
   7  -8  -1  273.17   11.70
   7   8   0  408.46   12.20
   7   8   0  413.16   11.30
   7  -8   0  414.36   15.00
   7  -8   0  412.26   12.30
   7   8   1  166.88    5.70
   7   8   1  165.78    7.20
   7   8   1  174.58   11.20
   7  -8   1  167.58    7.20
   7  -8   1  176.68    9.80
   7   8   2 1629.24   42.30
   7   8   2 1658.33   34.50
   7   8   2 1543.55   34.30
   7   8   2 1578.64   36.80
   7  -8   2 1612.94   36.80
   7  -8   2 1670.33   41.20
   7   8   3    1.40    1.00
   7   8   3    1.50    1.00
   7   8   3    9.10    4.80
   7  -8   3   -2.90    2.30
   7  -8   3    0.20    4.30
   7  -8   3   -0.40    3.50
   7   8   4  289.67   13.80
   7   8   4  279.47   10.90
   7  -8   4  306.47    9.70
   7  -8   4  284.57   14.30
   7   8   5  406.96   13.40
   7  -8   5  388.76   16.20
   7  -8   5  418.26   11.60
   7   8   6   42.30    4.60
   7  -8   6   53.59    3.40
   7  -8   6   52.99    6.80
   7   8   7   18.40    3.40
   7  -8   7   24.00    5.20
  -7   9  10  159.68    7.80
  -7   9  10  161.28    5.50
  -7  -9  10  165.08    9.40
  -7   9   9  207.58    9.40
  -7   9   9  184.08    7.00
  -7  -9   9  184.68   11.80
  -7  -9   9  195.48   12.00
  -7   9   8    8.90    3.70
  -7   9   8   10.30    2.90
  -7   9   8    9.70    2.80
  -7  -9   8   15.50    6.00
  -7  -9   8   11.10    6.70
  -7   9   7  956.50   23.60
  -7   9   7  921.41   25.70
  -7  -9   7  958.30   29.00
  -7   9   6    3.40    3.30
  -7   9   6   -0.30    2.50
  -7  -9   6    2.10    5.70
   7  -9  -6    5.00    2.70
   7   9  -5  379.26   11.60
   7  -9  -5  374.46   11.90
  -7  -9   5  391.36   16.70
   7   9  -4  381.26   11.50
   7  -9  -4  373.86   11.70
  -7  -9   4  380.86   16.20
   7   9  -3  354.16   10.90
   7  -9  -3  345.27   10.90
   7  -9  -3  335.87   13.30
   7  -9  -2  207.28   10.40
   7  -9  -2  210.58    8.00
   7  -9  -1  106.99    8.20
   7   9   0    6.20    2.30
   7  -9   0    3.40    3.60
   7  -9   0    3.20    2.40
   7   9   1  529.55   19.60
   7   9   1  545.05   13.40
   7  -9   1  546.55   18.60
   7  -9   1  530.45   15.00
   7   9   2   11.60    5.10
   7   9   2    9.50    1.40
   7   9   2   14.60    1.90
   7  -9   2   15.00    3.30
   7  -9   2    8.50    4.50
   7   9   3   26.90    6.00
   7   9   3   36.70    2.10
   7   9   3   37.80    2.00
   7  -9   3   40.20    4.20
   7  -9   3   31.70    6.50
   7   9   4    9.50    4.50
   7  -9   4    9.70    5.70
   7  -9   4   -0.60    2.50
   7  -9   5   63.69    4.40
   7  -9   5   67.19    7.80
   7  -9   6    4.80    2.00
   7  -9   6   -1.00    4.60
   7  -9   7   62.69    6.60
  -7  10  10   69.19    3.20
  -7  10  10   75.19    5.20
  -7 -10  10   63.49    5.80
   7  10  -9  205.58    6.90
  -7  10   9  205.28    9.00
  -7  10   9  193.28    6.80
  -7 -10   9  201.88   11.60
  -7 -10   9  202.68   11.50
  -7  10   8   32.50    3.40
  -7  10   8   31.00    2.80
  -7  10   8   35.40    4.70
  -7 -10   8   31.10    6.60
  -7 -10   8   23.10    7.00
  -7  10   7  296.77    9.90
  -7  10   7  264.07   10.10
  -7  10   7  294.77   11.70
   7  10  -7  301.37    9.70
  -7 -10   7  289.07   15.00
   7  10  -6   14.90    3.00
  -7  10   6   11.20    3.60
  -7  10   6   12.60    2.90
  -7 -10   6    2.10    5.70
  -7  10   5   14.90    3.00
  -7 -10   5   10.50    6.00
  -7 -10   4  418.86   17.00
   7 -10  -2  932.31   26.50
   7 -10  -1    4.50    3.90
   7  10   0  294.47    9.30
   7 -10   0  297.97   13.30
   7 -10   0  298.37   10.50
   7  10   1  887.21   20.70
   7  10   1  876.21   27.30
   7 -10   1  880.11   22.50
   7 -10   1  920.71   26.90
   7  10   2  407.56   17.10
   7  10   2  451.35   10.50
   7  10   2  409.66   10.40
   7 -10   2  423.66   13.00
   7 -10   2  439.86   17.40
   7  10   3  397.46   16.40
   7 -10   3  406.66   12.40
   7 -10   3  410.06   17.50
   7 -10   4   25.30    6.10
   7 -10   4   31.30    3.70
   7 -10   5    3.50    2.40
   7 -10   5    8.00    5.20
   7 -10   6    8.30    2.10
   7 -10   6    6.40    5.10
   7 -10   7    3.00    4.10
  -7  11   9    5.40    1.80
  -7  11   9    1.50    2.50
  -7 -11   9   -2.40    4.50
  -7 -11   9   -3.30    4.60
  -7  11   8   13.00    3.40
  -7  11   8   12.30    2.50
  -7 -11   8   18.30    6.50
  -7 -11   8   13.10    5.60
  -7  11   7   50.49    4.20
  -7  11   7   55.89    5.50
  -7  11   7   53.09    4.10
  -7 -11   7   62.69    7.90
  -7  11   6  204.48    8.90
  -7  11   6  203.58    9.60
  -7  11   6  211.08    8.10
  -7 -11   6  211.38   13.30
  -7  11   5  360.26   12.70
  -7  11   5  334.57   11.10
  -7 -11   5  334.17   16.10
  -7  11   4   71.19    6.50
  -7 -11   4   52.99    7.70
  -7  11   3  551.84   17.50
  -7  11   2  350.76   13.10
   7 -11  -2  316.77   13.70
   7 -11  -1   28.70    5.60
   7  11   0  236.98    8.30
   7 -11   0  242.18    9.60
   7 -11   0  247.48   12.80
   7  11   1    1.60    4.70
   7  11   1    8.10    2.30
   7 -11   1    8.80    5.00
   7 -11   1    8.10    3.20
   7  11   2  721.93   23.00
   7  11   2  678.93   15.50
   7  11   2  662.93   15.20
   7 -11   2  657.33   18.10
   7 -11   2  641.54   23.00
   7  11   3  129.49   10.00
   7 -11   3  127.49   10.60
   7 -11   3  129.09    6.90
   7 -11   4   70.19    8.10
   7 -11   4   67.89    4.90
   7 -11   5   45.70    6.80
   7 -11   5   37.40    3.50
   7 -11   6    2.40    4.60
   7 -11   6    0.50    1.80
  -7  12   9   62.09    4.50
  -7  12   9   58.99    3.10
  -7 -12   9   59.69    6.10
  -7  12   8    7.90    2.00
  -7  12   8    4.70    2.60
  -7 -12   8    9.40    5.00
  -7 -12   8    5.00    5.60
  -7  12   7  628.94   16.20
  -7  12   7  650.43   15.10
  -7  12   7  643.64   18.00
  -7 -12   7  618.54   21.00
  -7  12   6   14.20    2.80
  -7  12   6   24.70    3.80
  -7  12   6   19.20    3.60
  -7 -12   6   21.40    6.60
  -7  12   5  336.57   10.60
  -7  12   5  315.27   11.60
  -7 -12   5  295.67   15.20
  -7  12   4   20.50    4.40
  -7  12   4   22.40    3.60
  -7 -12   4   20.20    6.30
  -7  12   3    3.30    3.60
  -7  12   2   80.89    7.10
   7 -12  -1  367.66   15.60
   7  12   0   23.20    3.30
   7 -12   0   35.50    6.40
   7  12   1   23.10    2.80
   7  12   1   24.20    5.90
   7 -12   1   33.70    6.50
   7 -12   1   29.00    4.10
   7  12   2    1.00    4.20
   7  12   2   -1.30    1.20
   7  12   2    1.40    1.60
   7 -12   2    3.70    2.90
   7 -12   2    4.50    5.50
   7  12   3  538.15   18.70
   7 -12   3  499.25   19.30
   7 -12   3  529.65   15.00
   7 -12   4    6.90    5.30
   7 -12   4    1.70    2.60
   7 -12   5  627.64   15.60
   7 -12   5  604.24   20.20
   7 -12   6   15.60    2.10
   7 -12   6   12.80    4.80
  -7  13   8   76.39    5.00
  -7  13   8   74.69    3.70
  -7 -13   8   64.19    7.00
  -7 -13   8   75.69    9.90
  -7  13   7   95.79    4.60
  -7  13   7   79.69    5.50
  -7 -13   7   70.29    7.60
  -7  13   6   64.69    4.60
  -7  13   6   78.49    4.90
  -7 -13   6   87.49    8.40
  -7  13   5   10.70    3.50
  -7  13   5   11.10    2.70
  -7 -13   5    2.20    5.60
  -7  13   4   85.89    5.60
  -7  13   4  103.79    7.30
  -7 -13   4   97.49    9.10
  -7  13   3  181.88    9.60
  -7  13   2  104.29    8.00
  -7  13   1  288.37   12.70
   7  13   0   20.20    3.20
   7 -13   0   33.20    6.70
   7  13   1   50.89    3.60
   7  13   1   43.50    6.70
   7 -13   1   49.40    4.90
   7 -13   1   60.09    8.30
   7  13   2  652.63   21.30
   7  13   2  654.43   14.70
   7  13   2  661.73   15.10
   7 -13   2  643.74   22.50
   7 -13   2  672.03   18.00
   7 -13   3  302.37   10.30
   7 -13   3  295.27   14.30
   7 -13   4 1004.20   28.90
   7 -13   4 1009.50   24.10
   7 -13   5  100.99    5.00
   7 -13   5  104.79    8.40
   7 -13   6   12.20    1.80
  -7  14   8  127.59    4.30
  -7 -14   8  129.99    8.60
  -7  14   7    2.60    1.70
  -7 -14   7   -4.20    5.30
  -7 -14   7   -0.90    4.70
  -7  14   6  218.78    7.50
  -7 -14   6  219.48   11.70
  -7  14   5  128.49    6.70
  -7  14   5  131.99    6.10
  -7 -14   5  111.09    9.30
  -7  14   4  149.59    6.70
  -7  14   4  137.99    7.80
  -7 -14   4  153.08   11.10
  -7  14   3  186.08    9.20
  -7  14   3  167.88   11.10
  -7  14   2  898.51   24.50
  -7  14   1   81.29    7.20
  -7  14   0  777.52   23.00
   7  14   1    3.90    2.10
   7  14   1    0.10    4.30
   7 -14   1    0.10    5.00
   7 -14   1    0.10    2.80
   7  14   2  168.98    5.20
   7  14   2  169.88   10.10
   7  14   2  177.08    4.90
   7 -14   2  170.08    8.00
   7 -14   2  166.68   11.30
   7 -14   3   27.90    6.10
   7 -14   3   29.40    3.50
   7 -14   4   -3.50    4.60
   7 -14   4    0.40    2.30
   7 -14   5   56.59    6.50
   7 -14   5   65.09    4.00
  -7  15   7  318.67    8.60
  -7 -15   7  349.27   13.40
  -7  15   6  141.99    5.50
  -7 -15   6  147.19    9.40
  -7  15   5  539.05   12.80
  -7  15   5  546.45   13.90
  -7 -15   5  484.25   17.70
  -7  15   4 1077.69   25.10
  -7  15   4 1039.00   25.60
  -7  15   3  223.78    8.20
  -7  15   3  200.88    9.40
  -7  15   2  315.57   12.20
  -7  15   1   27.10    5.00
  -7  15   0   46.10    6.00
   7  15   0   35.50    6.30
   7  15   1  100.89    8.60
   7  15   1  110.69    4.10
  -7  15  -1  111.59    8.30
   7  15   1  105.19    4.70
   7  15   2   63.29    2.90
   7  15   2   64.19    2.70
   7 -15   2   65.19    7.50
   7 -15   2   55.59    4.60
   7 -15   3  281.47    9.10
   7 -15   3  260.27   12.60
   7 -15   4  125.59    9.70
   7 -15   4  118.89    5.40
  -7  16   6   11.50    1.90
  -7  16   5    1.90    1.90
  -7  16   4  300.77    8.60
  -7  16   4  292.27    9.00
  -7  16   3   12.30    2.70
  -7  16   3   11.20    3.10
  -7  16   2  357.96   11.90
  -7  16   2  367.16   14.30
  -7  16   1  648.94   18.20
  -7  16   0   17.50    3.90
   7  16   0   16.00    4.80
   7  16   0   12.10    2.40
   7  16   1  346.17    8.40
   7  16   1  331.67    8.70
   7  16   1  334.97   13.00
  -7  16  -1  316.27   11.90
   7 -16   2   11.00    2.80
   7 -16   3   62.89    4.40
  -7  17   5   28.20    2.60
  -7  17   4   66.49    4.00
  -7  17   3   54.29    3.90
  -7  17   2   48.30    3.80
  -7  17   2   42.90    3.90
   7  17  -1   23.20    5.00
  -7  17   1   17.00    3.50
   7  17   0  156.48    5.50
   7  17   0  158.68    9.00
   7  17   1  313.47    7.60
   7  18  -2    3.30    3.60
   7  18   0   18.90    1.90
  -8   0  11    2.50    2.00
  -8   0  11    0.70    3.40
  -8   0  10  442.86   16.20
  -8   0   9   -5.10    4.60
  -8   0   8   86.59    9.00
  -8   0   7   -2.10    4.60
  -8   0   6   13.40    5.50
   8   0  -5    2.20    2.80
  -8   0   5   -6.90    4.00
  -8   0   5    1.80    4.90
   8   0  -4    4.80    2.20
   8   0  -4   -0.40    2.30
   8   0  -3    1.70    2.30
   8   0  -3    0.20    1.90
   8   0  -2   67.69    4.50
   8   0  -2   52.69    4.30
   8   0  -1    1.90    2.20
   8   0  -1   -2.60    2.00
   8   0  -1    0.60    4.10
   8   0   0    8.50    4.30
   8   0   0    5.70    2.70
   8   0   1   -3.00    4.10
   8   0   1    5.00    2.40
   8   0   1   -0.20    1.50
   8   0   2 1210.38   29.30
   8   0   2 1191.48   26.30
   8   0   2 1298.37   35.30
   8   0   3   -2.80    4.80
   8   0   4 2286.37   49.60
   8   0   4 2371.06   58.39
   8   0   5   -2.50    1.60
   8   0   5   -3.70    5.00
   8   0   6    1.00    1.50
   8   0   6    8.20    5.30
   8   0   7    2.50    1.30
   8   0   8  344.47    7.80
   8   0   8  345.47    7.80
  -8   1  11   19.10    4.00
  -8   1  11   17.90    2.60
  -8  -1  11   22.90    2.90
   8  -1 -11   18.10    2.50
  -8  -1  11   19.40    4.30
  -8   1  10   12.40    3.00
  -8   1  10    0.10    4.30
  -8  -1  10    5.30    4.70
  -8   1   9    4.70    5.10
  -8  -1   9   -2.80    4.90
  -8   1   8    0.90    4.60
  -8  -1   8   -8.50    4.60
  -8   1   7  341.07   15.80
  -8  -1   7  343.17   16.40
  -8   1   6   18.90    5.50
  -8  -1   6   17.00    5.90
  -8   1   5  134.89   10.20
   8   1  -5  132.09    7.40
   8  -1  -5  145.09    6.40
   8  -1  -5  140.79    7.50
  -8  -1   5  151.68   10.80
   8   1  -4  302.27   10.30
   8  -1  -4  318.97   10.50
   8  -1  -4  292.87    9.40
   8   1  -3   90.09    5.50
   8   1  -3   86.09    4.90
   8  -1  -3   83.89    4.80
   8  -1  -3   95.79    5.70
   8   1  -2  173.78   10.00
   8   1  -2  178.08    7.10
   8   1  -2  178.38    7.00
   8  -1  -2  175.78    7.00
   8  -1  -2  175.38    7.30
   8   1  -1   14.80    5.00
   8   1  -1   17.60    3.00
   8   1  -1   21.60    3.10
   8  -1  -1   16.70    4.90
   8  -1  -1   18.30    3.00
   8  -1  -1   15.30    3.00
   8   1   0  162.28   10.50
   8   1   0  171.48    6.90
   8  -1   0  164.48    7.10
   8  -1   0  155.98   10.20
   8  -1   0  144.39    6.70
   8   1   1  195.28   11.40
   8   1   1  192.78    7.60
   8   1   1  179.08    5.40
   8  -1   1  179.38    6.00
   8  -1   1  186.88   11.40
   8  -1   1  177.58    7.40
   8   1   2  102.29    5.90
   8   1   2  113.49    9.50
   8  -1   2   93.79    4.00
   8  -1   2   90.89    6.20
   8  -1   2  118.09    9.80
   8  -1   2  101.39    5.90
   8   1   3  317.17    8.60
   8   1   3  335.07   15.80
   8  -1   3  325.07   14.70
   8  -1   3  334.57   16.00
   8   1   4   22.60    2.20
   8   1   4   11.50    5.80
   8  -1   4   21.20    6.80
   8   1   5  672.93   15.80
   8   1   5  675.23   23.40
   8  -1   5  665.13   23.80
   8   1   6   35.10    6.80
   8   1   6   41.70    2.70
   8  -1   6   40.10    7.30
   8  -1   6   36.80    2.70
   8   1   7  445.56   10.30
   8   1   7  449.56   10.40
   8  -1   7  426.56   10.70
   8  -1   8   60.69    2.50
   8  -1   8   56.09    2.50
  -8   2  11    1.90    1.90
  -8   2  11   -0.90    3.10
  -8  -2  11    4.40    3.50
  -8  -2  11   -0.50    2.10
  -8   2  10  201.18    8.00
  -8   2  10  201.08   10.50
  -8  -2  10  182.28   11.00
  -8   2   9  291.47   14.00
  -8  -2   9  297.77   14.80
  -8   2   8    8.00    5.10
  -8  -2   8    4.90    5.50
  -8   2   7  526.55   19.20
  -8  -2   7  476.95   19.50
  -8   2   6    5.40    4.70
  -8  -2   6   13.40    5.80
  -8   2   5  725.13   25.40
   8   2  -5  736.93   19.60
  -8  -2   5  710.03   23.90
   8  -2  -5  715.43   18.30
   8  -2  -5  734.23   19.80
  -8   2   4  870.81   25.30
   8   2  -4  882.61   21.70
   8   2  -4  882.31   22.20
   8  -2  -4  865.61   21.40
   8  -2  -4  907.61   22.50
   8   2  -3  213.98    8.00
   8   2  -3  211.68    7.70
   8  -2  -3  197.98    7.50
   8  -2  -3  225.18    8.30
   8   2  -2 1006.60   24.60
   8   2  -2 1006.40   28.70
   8   2  -2 1040.60   24.80
   8  -2  -2 1033.10   24.50
   8  -2  -2 1039.60   25.00
   8   2  -1   58.29    4.60
   8   2  -1   55.09    4.30
   8   2  -1   70.69    7.50
   8  -2  -1   58.69    4.60
   8  -2  -1   67.39    4.70
   8  -2  -1   66.79    7.60
   8   2   0   49.10    7.00
   8   2   0   43.00    4.00
   8  -2   0   50.79    4.40
   8  -2   0   59.99    7.50
   8  -2   0   54.99    4.40
   8   2   1   32.30    2.20
   8   2   1   33.40    6.00
   8   2   1   38.50    4.00
   8  -2   1   38.20    6.40
   8  -2   1   30.20    2.80
   8  -2   1   42.00    4.20
   8   2   2   53.09    7.40
   8   2   2   56.09    3.50
   8   2   2   55.09    4.80
   8  -2   2   65.19    5.40
   8  -2   2   54.39    3.40
   8  -2   2   50.39    4.60
   8  -2   2   66.09    8.20
   8   2   3   15.00    1.90
   8   2   3   15.20    5.90
   8  -2   3   16.70    3.90
   8  -2   3   20.30    2.00
   8  -2   3   17.40    6.20
   8   2   4  312.37   15.40
   8   2   4  319.47    8.10
   8  -2   4  298.27   12.30
   8  -2   4  303.47   16.00
   8   2   5    6.20    5.40
   8   2   5    3.20    1.60
   8  -2   5    2.80    6.00
   8   2   6   -2.00    4.70
   8   2   6    0.90    1.20
   8   2   6   -0.10    1.20
   8  -2   7   64.39    3.40
   8  -2   8    5.90    1.30
   8  -2   8    5.50    1.30
  -8   3  11   -0.80    2.90
  -8   3  11    5.70    2.00
  -8  -3  11   -0.90    3.30
  -8   3  10  127.99    6.30
  -8   3  10  125.09    8.80
  -8  -3  10  128.39    9.70
  -8   3   9   19.90    3.70
  -8   3   9   25.10    5.60
  -8  -3   9   20.50    6.00
  -8   3   8   46.90    6.60
  -8  -3   8   49.70    7.80
  -8   3   7  472.45   18.00
  -8  -3   7  475.55   19.60
  -8   3   6  107.99    8.80
  -8  -3   6   99.49   10.00
   8  -3  -6  103.99    5.60
   8   3  -5   11.20    3.10
   8  -3  -5    4.00    2.20
  -8  -3   5    7.90    6.10
   8  -3  -5    9.30    3.10
   8   3  -4 1389.06   32.50
   8   3  -4 1415.06   32.20
  -8   3   4 1354.56   35.70
  -8  -3   4 1363.06   37.80
   8  -3  -4 1421.66   32.90
   8  -3  -4 1359.86   31.70
   8   3  -3    5.90    2.40
   8   3  -3   11.40    2.60
   8   3  -3    8.60    4.70
   8  -3  -3   12.80    2.70
   8  -3  -3    6.90    2.50
   8   3  -2 1122.79   26.50
   8   3  -2 1096.59   30.70
   8   3  -2 1117.79   26.60
   8  -3  -2 1136.59   26.90
   8  -3  -2 1110.09   26.40
   8   3  -1 1093.19   30.30
   8   3  -1 1058.79   25.70
   8   3  -1 1063.69   25.90
   8  -3  -1 1045.30   25.50
   8  -3  -1 1131.59   26.30
   8   3   0   54.19    4.60
   8   3   0   56.79    7.00
   8  -3   0   65.79    4.80
   8  -3   0   59.39    7.60
   8   3   1  866.01   26.60
   8   3   1  880.91   21.80
   8  -3   1  864.81   21.50
   8  -3   1  836.82   20.30
   8  -3   1  869.11   26.40
   8   3   2   10.70    1.80
   8   3   2   12.00    5.00
   8   3   2    9.70    3.10
   8  -3   2   10.20    2.90
   8  -3   2    7.80    5.30
   8  -3   2   11.40    3.40
   8  -3   2    9.10    2.10
   8   3   3    3.60    1.40
   8   3   3    2.80    1.50
   8   3   3    1.60    4.80
   8  -3   3    4.20    3.30
   8  -3   3    1.70    1.80
   8  -3   3   -0.40    5.30
   8   3   4   10.90    1.80
   8   3   4   13.50    1.60
   8   3   4    9.00    5.40
   8  -3   4   10.20    4.60
   8  -3   4    5.20    5.90
   8   3   5  481.35   11.20
   8   3   5  471.55   11.20
   8   3   5  447.36   18.20
   8  -3   5  453.25   19.60
   8  -3   5  501.85   16.40
   8   3   6  112.89    9.70
   8   3   6  111.89    3.60
   8   3   6  117.19    3.50
   8  -3   8    7.90    1.50
  -8   4  11    0.40    1.70
  -8   4  11    2.90    3.10
  -8  -4  11    5.50    3.50
  -8   4  10    9.40    2.70
  -8   4  10    8.20    3.90
  -8  -4  10    0.20    4.60
  -8   4   9  539.45   15.60
  -8   4   9  548.35   18.70
  -8  -4   9  559.54   20.10
  -8   4   8   38.20    6.10
  -8  -4   8   40.20    7.20
  -8   4   7 1219.98   33.50
  -8  -4   7 1234.18   35.60
  -8   4   6   26.80    5.30
   8   4  -6   43.60    4.70
  -8  -4   6   19.50    7.00
   8  -4  -6   37.70    4.70
   8   4  -5  821.72   20.50
   8  -4  -5  776.12   20.80
  -8  -4   5  726.13   25.60
  -8  -4   5  767.62   24.40
   8   4  -4  570.14   15.10
  -8   4   4  519.15   23.90
   8   4  -4  521.55   14.80
   8  -4  -4  523.15   15.30
   8   4  -3   -2.60    2.00
   8   4  -3    3.70    2.30
  -8   4   3    2.00    5.90
   8   4  -3   -1.70    3.70
   8  -4  -3   -1.60    2.20
   8  -4  -3    1.00    2.40
   8   4  -2  117.89    5.80
   8   4  -2  120.49    5.80
   8   4  -2  106.99    9.10
   8  -4  -2  108.69    5.80
   8  -4  -2  103.09    5.40
   8   4  -1   30.40    5.80
   8   4  -1   32.60    3.50
   8   4  -1   22.50    3.40
   8  -4  -1   30.60    3.50
   8  -4  -1   25.00    3.40
   8   4   0  354.06   14.90
   8   4   0  378.96   11.60
   8  -4   0  362.66   15.40
   8  -4   0  358.96   11.10
   8   4   1    9.80    2.00
   8   4   1    8.10    4.90
   8   4   1   11.50    2.90
   8  -4   1    5.50    2.10
   8  -4   1    5.50    2.80
   8  -4   1   11.80    5.30
   8  -4   1   10.90    3.40
   8   4   2  349.77    9.20
   8   4   2  356.66   11.40
   8   4   2  394.56   16.30
   8  -4   2  346.97   10.20
   8  -4   2  353.16   13.10
   8  -4   2  368.26   16.60
   8   4   3    3.00    1.40
   8   4   3    4.90    1.40
   8   4   3    4.40    4.80
   8  -4   3   -1.80    5.10
   8  -4   3    3.10    3.60
   8  -4   3    4.40    2.00
   8   4   4   38.20    2.50
   8   4   4   51.79    7.70
   8   4   4   41.20    2.30
   8  -4   4   39.30    7.80
   8  -4   4   43.70    6.10
   8  -4   4   38.40    2.70
   8   4   5   61.29    5.50
   8   4   5   52.29    7.50
   8   4   5   49.40    2.40
   8   4   5   54.79    2.40
   8  -4   5   58.59    6.50
   8   4   6   81.59    8.40
   8   4   6   73.29    5.80
   8  -4   6   80.69    7.10
   8   5 -11  124.89    4.90
  -8   5  11  132.09    4.90
  -8   5  11  129.59    6.50
  -8  -5  11  123.19    7.10
  -8   5  10   12.00    3.90
  -8   5  10    9.80    2.60
  -8  -5  10    4.40    4.60
  -8   5   9  534.05   15.20
  -8   5   9  533.75   17.90
  -8  -5   9  524.85   19.40
  -8   5   8   29.50    5.40
  -8  -5   8   23.60    6.60
  -8   5   7   71.39    7.10
  -8  -5   7   52.89    8.60
  -8   5   6    7.90    4.30
   8  -5  -6    2.40    2.90
  -8  -5   6    9.30    6.30
  -8  -5   6    7.90    5.50
   8   5  -5   87.49    5.60
   8  -5  -5   90.09    6.10
  -8  -5   5   94.19    8.80
   8   5  -4   20.10    3.30
   8  -5  -4   25.30    3.70
   8   5  -3  280.27    9.50
  -8   5   3  275.27   12.60
   8  -5  -3  289.57    9.90
   8   5  -2  373.36   15.20
   8   5  -2  378.36   11.50
   8  -5  -2  371.36   11.70
   8   5  -1  148.89    9.90
   8   5  -1  151.98    7.00
   8  -5  -1  162.58    7.20
   8   5   0  168.48    7.30
   8  -5   0  163.18   10.90
   8   5   1   32.30    2.80
   8   5   1   30.20    3.90
   8   5   1   35.40    6.20
   8  -5   1   27.50    4.60
   8  -5   1   31.50    6.40
   8  -5   1   36.80    3.60
   8  -5   1   28.20    3.70
   8   5   2  129.39    4.60
   8   5   2  123.09    6.70
   8   5   2  131.99   10.60
   8   5   2  132.79    4.70
   8  -5   2  133.29    5.90
   8  -5   2  131.79    8.60
   8  -5   2  135.09   11.20
   8   5   3  441.16   10.90
   8   5   3  453.75   10.70
   8   5   3  453.55   18.10
   8   5   3  476.05   14.10
   8  -5   3  454.05   16.20
   8  -5   3  449.46   12.20
   8  -5   3  457.85   19.40
   8   5   4  163.68    4.40
   8   5   4  175.18    8.20
   8   5   4  157.28    4.60
   8   5   4  152.08   11.50
   8  -5   4  159.88   10.20
   8  -5   4  175.78   13.30
   8  -5   4  159.08    5.80
   8   5   5  501.65   19.30
   8   5   5  564.84   16.00
   8  -5   5  531.05   18.00
   8   5   6  352.76   11.60
   8   5   6  342.17   14.50
   8  -5   6  364.96   13.90
   8   5   7   69.69    7.40
  -8   6  10  184.28    6.90
  -8   6  10  184.18    8.80
  -8  -6  10  190.58   10.40
  -8   6   9   43.50    5.50
  -8   6   9   37.50    4.10
  -8  -6   9   51.69    7.40
  -8   6   8   20.40    3.40
  -8   6   8    4.60    4.10
  -8  -6   8    9.70    6.10
   8  -6  -8   16.50    3.80
  -8   6   7    6.10    3.90
   8  -6  -7    3.20    2.90
  -8  -6   7   -1.80    6.10
  -8  -6   7    3.50    6.10
  -8   6   6   53.49    6.20
  -8  -6   6   55.79    9.00
  -8  -6   6   46.90    7.40
   8  -6  -6   50.39    5.00
   8   6  -5  119.59    6.30
   8  -6  -5  115.79    6.70
  -8  -6   5  109.59    9.50
   8   6  -4   22.60    3.40
   8  -6  -4   22.60    3.50
   8   6  -3  121.69    6.20
   8  -6  -3  107.99    6.20
   8   6  -2  724.23   18.80
   8  -6  -2  709.03   18.80
   8   6  -1  819.12   25.70
   8   6  -1  838.62   21.20
   8  -6  -1  862.71   21.50
   8   6   0 1887.31   48.10
   8   6   0 1882.21   43.00
   8  -6   0 1927.31   45.60
   8   6   1 1385.06   38.00
   8   6   1 1422.86   31.10
   8   6   1 1431.16   33.40
   8  -6   1 1427.46   36.00
   8  -6   1 1459.45   32.60
   8  -6   1 1390.66   38.60
   8   6   2  105.19    9.90
   8   6   2   95.79    3.80
   8   6   2   91.79    3.80
   8   6   2  101.79    6.10
   8  -6   2   92.79   10.00
   8  -6   2   97.49    5.40
   8  -6   2  102.89    8.00
   8   6   3    2.40    1.20
   8   6   3    2.50    1.20
   8   6   3    7.60    4.70
   8  -6   3    2.50    2.30
   8  -6   3    0.30    5.70
   8  -6   3    6.20    4.20
   8   6   4   31.40    4.40
   8   6   4   28.20    6.20
   8  -6   4   23.40    5.70
   8  -6   4   33.80    3.10
   8   6   5   16.80    5.40
   8   6   5   14.60    3.70
   8  -6   5   17.50    5.30
   8  -6   5   13.90    1.80
   8   6   6   43.70    4.60
   8  -6   6   56.19    6.50
   8  -6   7   48.10    5.40
  -8   7  10 1073.49   24.60
  -8   7  10 1079.59   26.70
   8   7 -10 1091.19   24.70
  -8  -7  10 1046.70   28.00
  -8   7   9  157.08    8.70
  -8   7   9  152.38    6.80
  -8  -7   9  142.69   11.00
  -8   7   8  629.34   16.80
  -8   7   8  599.74   19.10
   8  -7  -8  587.44   17.20
  -8  -7   8  622.04   21.90
  -8   7   7    1.10    3.70
   8  -7  -7    0.10    2.80
  -8  -7   7   -2.30    5.40
  -8  -7   7    5.00    6.40
  -8   7   6  119.99    8.70
   8   7  -6  117.39    6.50
   8  -7  -6  134.09    7.10
  -8  -7   6  121.59   10.30
   8   7  -5   38.30    4.10
  -8  -7   5   44.60    7.20
   8  -7  -5   37.90    4.40
   8   7  -4  697.33   18.60
   8  -7  -4  724.83   19.00
   8   7  -3   11.70    3.00
   8  -7  -3   11.70    3.00
   8   7  -2  287.07   10.00
   8  -7  -2  301.87   10.20
   8   7  -1  550.24   15.50
   8   7  -1  555.64   19.70
   8  -7  -1  556.04   18.00
   8  -7  -1  572.24   15.80
   8   7   0    2.90    2.20
   8   7   0    2.60    2.70
   8   7   0   -4.40    3.90
   8  -7   0    0.40    3.20
   8  -7   0   -0.70    2.30
   8   7   1  152.48    5.20
   8   7   1  151.58    7.10
   8   7   1  143.09   10.60
   8  -7   1  140.99   11.20
   8  -7   1  155.58    9.60
   8  -7   1  150.68    6.90
   8   7   2  355.06    9.20
   8   7   2  381.16    9.20
   8   7   2  367.36   16.30
   8   7   2  358.96   11.60
   8  -7   2  362.86   14.70
   8  -7   2  373.26   11.20
   8   7   3   22.80    5.90
   8   7   3   20.80    1.60
   8   7   3   22.30    1.60
   8  -7   3   19.70    5.20
   8  -7   3   22.40    3.20
   8   7   4  423.76   17.10
   8  -7   4  439.26   11.60
   8  -7   4  396.96   16.50
   8   7   5   93.29    8.60
   8  -7   5   77.69    7.60
   8  -7   5   81.99    3.90
   8  -7   6  230.38   11.40
   8  -7   7  103.09    7.80
  -8   8  10   16.10    2.10
   8   8 -10   16.10    2.40
  -8   8  10   15.20    3.30
  -8  -8  10   10.30    4.20
  -8   8   9   47.30    3.80
  -8   8   9   47.30    5.00
   8   8  -9   45.80    3.70
  -8   8   9   39.10    2.80
  -8  -8   9   40.40    6.70
  -8   8   8  505.85   16.10
  -8   8   8  500.75   14.00
   8   8  -8  478.15   13.60
  -8  -8   8  493.25   19.10
   8  -8  -8  474.65   17.10
  -8   8   7   98.59    6.20
  -8   8   7   91.69    7.20
   8   8  -7   94.59    5.80
   8  -8  -7   85.99    6.10
  -8  -8   7  118.89   11.00
  -8  -8   7  102.59    9.50
   8   8  -6  664.53   17.50
  -8  -8   6  637.54   22.50
   8  -8  -6  654.23   18.00
   8   8  -5  632.74   17.00
  -8  -8   5  613.24   21.80
   8  -8  -5  628.54   17.30
   8   8  -4  252.97    9.30
   8  -8  -4  271.87    9.70
   8   8  -3    9.30    3.00
   8  -8  -3    4.00    2.50
   8  -8  -3    9.70    3.70
   8   8  -2   40.30    4.20
   8  -8  -2   32.90    3.90
   8  -8  -2   30.10    4.80
   8   8  -1  569.34   15.80
   8  -8  -1  573.84   18.80
   8   8   0  142.49    6.90
   8   8   0  144.49    5.80
   8   8   0  138.79   10.80
   8  -8   0  164.08    9.80
   8  -8   0  162.48    7.10
   8   8   1 1189.58   34.10
   8   8   1 1194.08   28.70
   8   8   1 1207.08   26.70
   8  -8   1 1217.58   32.50
   8  -8   1 1216.38   28.60
   8   8   2  103.79    9.90
   8   8   2  113.19    4.00
   8   8   2  122.49    6.50
   8   8   2  114.89    4.00
   8  -8   2  109.69    6.00
   8  -8   2  122.69    9.60
   8   8   3    8.70    1.10
   8   8   3    5.90    1.10
   8   8   3   10.00    4.80
   8  -8   3    7.90    2.80
   8  -8   3    9.70    5.00
   8   8   4    7.70    4.70
   8  -8   4   -2.70    4.80
   8  -8   4    3.60    2.30
   8   8   5   29.90    7.10
   8  -8   5   24.60    5.60
   8  -8   5   32.20    2.70
   8  -8   6  263.17   11.80
  -8   9  10    4.60    1.60
  -8   9  10    5.00    2.30
  -8  -9  10    4.50    3.80
  -8   9   9  128.19    7.30
  -8   9   9  146.29    5.80
   8   9  -9  144.09    5.70
  -8  -9   9  146.89   10.10
  -8   9   8   89.79    5.50
   8   9  -8   92.69    5.10
  -8   9   8  102.99    5.80
  -8   9   8  103.79    7.20
  -8  -9   8   92.89    9.00
  -8  -9   8   79.69    8.40
   8   9  -7   23.90    3.30
  -8   9   7   15.80    3.00
  -8   9   7   17.70    4.20
  -8  -9   7   37.00    6.80
  -8  -9   7   26.80    7.40
   8   9  -6   20.00    3.30
  -8  -9   6   21.50    6.80
   8  -9  -6   22.90    3.60
   8   9  -5  341.17   11.00
   8  -9  -5  344.47   11.20
  -8  -9   5  339.27   15.90
   8   9  -4   79.19    5.50
   8  -9  -4   57.79    9.90
   8  -9  -4   74.89    5.40
   8   9  -3  716.53   18.70
   8  -9  -3  715.73   21.70
   8  -9  -3  696.83   18.70
   8   9  -2   15.40    3.30
   8  -9  -2    7.40    4.00
   8  -9  -2    8.10    2.90
   8   9  -1  990.50   24.20
   8  -9  -1  961.30   24.40
   8  -9  -1  979.20   27.70
   8   9   0  853.31   26.90
   8   9   0  827.12   20.10
   8   9   0  883.01   22.30
   8  -9   0  837.62   21.60
   8  -9   0  855.51   25.10
   8   9   1   48.00    3.30
   8   9   1   46.30    3.00
   8   9   1   47.70    7.30
   8  -9   1   57.99    4.80
   8  -9   1   46.50    6.60
   8   9   2  124.59   10.50
   8   9   2  131.49    4.30
   8   9   2  130.89    4.20
   8  -9   2  131.59   10.30
   8  -9   2  130.99    6.60
   8   9   3  169.58   11.00
   8  -9   3  171.08    7.30
   8  -9   3  168.88   11.50
   8   9   4   52.39    6.90
   8  -9   4   37.50    3.50
   8  -9   4   31.40    6.50
   8  -9   5   53.09    3.60
   8  -9   5   40.80    6.40
   8  -9   6   87.19    7.20
   8  10  -9   15.00    2.40
  -8  10   9   17.10    2.40
  -8  10   9   11.80    2.80
  -8 -10   9   13.60    4.90
  -8  10   8  499.35   13.30
  -8  10   8  492.65   12.40
   8  10  -8  498.45   13.00
  -8  10   8  495.95   14.90
  -8 -10   8  469.45   17.50
  -8 -10   8  493.25   18.40
  -8  10   7  244.58    9.50
  -8  10   7  249.78   10.40
  -8  10   7  279.37    9.20
   8  10  -7  268.17    8.80
  -8 -10   7  255.87   14.80
  -8 -10   7  252.37   13.20
   8  10  -6  603.04   15.50
  -8  10   6  565.74   17.10
  -8  10   6  536.85   15.60
  -8 -10   6  574.34   20.70
   8  10  -5   32.40    3.90
  -8 -10   5   37.00    6.90
   8  10  -4  326.97   11.10
  -8  10   3  593.04   25.60
   8 -10  -3  554.04   18.70
   8 -10  -2   86.89    7.80
   8 -10  -1  481.35   17.30
   8 -10  -1  480.65   14.30
   8  10   0  187.88   12.30
   8  10   0  195.98    7.00
   8 -10   0  215.38   11.80
   8 -10   0  213.68    8.70
   8  10   1   47.40    3.20
   8  10   1   41.20    2.90
   8  10   1   28.70    6.50
   8 -10   1   50.19    6.90
   8 -10   1   38.80    4.20
   8  10   2   25.30    2.00
   8  10   2   26.70    6.00
   8  10   2   25.70    2.10
   8 -10   2   25.00    3.60
   8 -10   2   21.30    5.90
   8  10   3   40.50    6.20
   8 -10   3   42.50    7.10
   8 -10   3   30.70    3.70
   8  10   4    5.60    4.60
   8 -10   4   15.60    5.40
   8 -10   4    7.40    2.60
   8 -10   5    1.80    1.90
   8 -10   5   -0.60    4.30
   8 -10   6   84.49    6.90
  -8  11   9   35.90    2.60
  -8  11   9   30.40    3.20
  -8 -11   9   21.30    4.80
  -8  11   8  204.18    7.00
  -8  11   8  202.88    8.10
  -8 -11   8  220.28   11.90
  -8 -11   8  199.18   10.90
  -8  11   7    0.40    2.60
  -8  11   7    0.10    2.20
  -8  11   7   -3.30    2.80
  -8 -11   7    1.00    4.90
  -8 -11   7   -2.70    5.90
  -8  11   6   83.69    6.10
  -8  11   6   76.89    5.40
  -8 -11   6   85.29    8.90
  -8  11   5   98.89    7.20
  -8 -11   5   89.89    8.80
  -8  11   4   41.80    5.40
  -8  11   3   56.49    6.20
   8 -11  -2  261.97   12.50
   8 -11  -1  163.78    7.90
   8 -11  -1  172.38   10.80
   8  11   0  128.19   11.10
   8  11   0  123.99    5.40
   8 -11   0  120.09    6.80
   8 -11   0  114.79    9.80
   8  11   1   24.00    2.40
   8  11   1   29.20    2.60
   8  11   1   24.30    6.00
   8 -11   1   19.00    5.80
   8 -11   1   27.40    3.90
   8  11   2  221.38   12.20
   8  11   2  217.18    5.70
   8  11   2  213.88    5.70
   8 -11   2  218.38    8.60
   8 -11   2  201.58   12.70
   8  11   3   63.69    7.10
   8 -11   3   56.79    4.40
   8 -11   3   66.39    8.00
   8 -11   4  252.77   12.70
   8 -11   4  256.67    8.40
   8 -11   5   -5.00    4.10
   8 -11   5    0.00    1.70
  -8  12   8    2.00    1.70
  -8  12   8    3.60    2.20
  -8 -12   8   -4.50    4.40
  -8  12   7    3.20    2.10
  -8  12   7    2.90    2.00
  -8 -12   7    0.40    5.70
  -8 -12   7    5.30    4.70
  -8  12   6   12.50    2.70
  -8  12   6   14.00    3.40
  -8 -12   6   12.00    5.70
  -8  12   5   23.00    3.40
  -8  12   5   22.90    4.00
  -8 -12   5   32.50    8.40
  -8  12   4   23.90    4.60
  -8  12   3  188.18    9.80
  -8  12   2   -1.90    3.80
   8 -12  -2    2.20    7.20
   8 -12  -1    8.90    5.10
   8 -12  -1    7.40    3.40
   8  12   0   -1.50    4.40
   8  12   0    1.70    2.10
   8 -12   0   -1.40    4.80
   8 -12   0    8.30    3.10
   8  12   1  193.58    6.00
   8  12   1  190.68   11.50
   8  12   1  189.98    5.80
   8 -12   1  170.08   11.90
   8 -12   1  189.78    8.40
   8  12   2   21.50    1.50
   8  12   2   25.10    1.70
   8  12   2   28.70    6.00
   8 -12   2   25.80    6.40
   8 -12   2   27.70    3.60
   8  12   3  858.51   24.10
   8 -12   3  829.92   20.40
   8 -12   3  792.62   24.80
   8 -12   4    0.30    2.20
   8 -12   4   -1.80    4.60
   8 -12   5   45.90    3.10
   8 -12   5   48.10    6.00
  -8  13   8    0.80    1.40
  -8 -13   8    0.20    3.90
  -8  13   7    7.20    2.00
  -8 -13   7    4.80    5.50
  -8  13   6  307.47    9.10
  -8  13   6  285.17    9.10
  -8 -13   6  264.17   12.80
  -8  13   5    0.10    3.00
  -8  13   5    0.10    2.10
  -8  13   4   75.89    6.30
  -8  13   3  301.17   11.80
  -8  13   2   70.39    6.70
   8  13  -1  360.66   15.50
   8 -13  -1  328.97   15.20
   8  13   0   41.20    3.40
   8  13   0   40.30    6.70
   8 -13   0   48.00    4.70
   8 -13   0   40.30    7.00
   8  13   1  156.58    4.80
   8  13   1  144.69    5.00
   8  13   1  152.68   10.20
   8 -13   1  139.19    7.30
   8 -13   1  138.19   11.10
   8  13   2  112.99    8.80
   8 -13   2  100.19    9.00
   8 -13   2  106.19    6.20
   8 -13   3   16.10    2.90
   8 -13   3   10.80    5.10
   8 -13   4  595.14   14.80
   8 -13   4  618.44   19.10
   8 -13   5   30.20    3.30
  -8  14   7   18.10    2.20
  -8 -14   7   15.00    5.00
  -8  14   6   97.19    4.70
  -8  14   5  114.39    5.50
  -8  14   5  122.89    6.30
  -8  14   4  285.37   10.40
  -8  14   4  289.67    9.70
  -8  14   3   22.90    4.40
  -8  14   2  226.08   10.30
   8  14  -1    1.80    4.60
  -8  14   1    7.60    4.00
   8  14   0    2.10    4.10
   8  14   0    1.60    2.00
   8 -14   0   -2.80    5.10
   8 -14   0   -1.30    2.70
   8  14   1    4.30    1.40
   8  14   1    5.40    4.10
   8  14   1    2.90    1.50
   8 -14   1    5.00    2.70
   8 -14   1    4.20    4.80
   8  14   2  282.97   12.00
   8 -14   2  253.67   12.20
   8 -14   2  259.17    8.90
   8 -14   3  328.07   13.60
   8 -14   3  331.37    9.80
   8 -14   4  108.69    4.50
  -8  15   6    2.40    1.70
  -8 -15   6    2.60    4.90
  -8  15   5   32.80    3.10
  -8  15   4    4.90    2.80
  -8  15   4    1.60    2.10
  -8  15   3  385.06   12.50
  -8  15   2   28.10    4.60
  -8  15   1  364.86   12.90
   8  15  -1  366.36   14.70
  -8  15   0  138.39    8.40
   8  15   0  134.39    5.00
   8  15   0  143.59    9.30
   8  15   1   40.20    5.70
   8  15   1   42.50    2.50
   8  15   1   46.30    2.30
   8 -15   1   49.50    4.20
   8 -15   2   42.50    6.20
   8 -15   2   45.30    3.90
   8 -15   3   59.29    4.00
  -8  16   4   24.30    2.70
  -8  16   3   78.39    4.70
   8  16  -2    0.90    4.00
   8  16  -1    0.30    3.70
   8  16  -1    5.10    2.30
   8  16   0   32.50    5.00
   8  16   0   29.30    2.20
   8  16   0   28.40    2.00
   8 -16   1  247.58    8.20
   8  17  -3  106.49    7.30
   8  17  -2   -1.10    3.20
   8  17   0   98.69    3.20
  -9   0  11    1.50    2.80
   9   0 -10   57.09    4.00
  -9   0  10   58.49    6.00
   9   0  -9   -1.50    2.20
  -9   0   9   -5.40    4.40
   9   0  -8    2.70    2.50
   9   0  -8    1.00    2.90
  -9   0   8   10.30    5.20
   9   0  -7   -2.00    2.90
  -9   0   7   -2.10    4.60
   9   0  -7   -0.40    2.30
   9   0  -6  143.69    6.90
  -9   0   6  128.79   10.10
   9   0  -6  151.28    7.80
   9   0  -5   -2.00    2.40
   9   0  -5    0.70    2.30
   9   0  -4   42.20    4.10
   9   0  -4   42.80    4.50
   9   0  -3   -1.80    2.20
   9   0  -3   -0.40    2.50
   9   0  -2  908.91   22.90
   9   0  -2  904.51   22.70
   9   0  -1    2.10    2.50
   9   0  -1    0.60    2.40
   9   0  -1   -1.20    4.20
   9   0   0    2.70    2.60
   9   0   0    1.20    4.40
   9   0   1   -1.10    4.80
   9   0   1   -3.00    2.50
   9   0   1   -4.50    1.20
   9   0   2  736.13   19.20
   9   0   2  700.43   24.60
   9   0   3    0.00    5.40
   9   0   4  340.27    9.30
   9   0   4  362.76   16.70
   9   0   5   -1.60    1.60
   9   0   5    1.30    5.30
   9   0   6  198.78    5.90
   9   0   6  202.08    5.70
   9   0   7   -0.60    0.80
   9   0   7    1.90    0.80
  -9   1  11  251.27    9.10
  -9  -1  11  251.07    9.30
  -9   1  10  198.98    9.70
   9   1 -10  187.78    6.80
   9  -1 -10  179.38    6.60
  -9  -1  10  205.88    9.90
   9   1  -9   61.79    4.90
  -9   1   9   53.09    6.60
   9  -1  -9   68.09    4.70
  -9  -1   9   52.69    7.00
   9   1  -8  242.88   10.00
   9   1  -8  245.98    9.00
  -9   1   8  216.68   12.60
  -9  -1   8  244.88   13.40
   9  -1  -8  233.38    8.70
   9  -1  -8  221.38    9.80
   9   1  -7   25.20    3.70
  -9   1   7   37.70    6.40
   9   1  -7   26.40    4.40
   9  -1  -7   27.00    4.30
   9  -1  -7   24.60    3.40
  -9  -1   7   14.40    5.80
   9   1  -6    3.80    2.50
   9   1  -6   -2.40    2.60
  -9   1   6   -0.50    4.50
   9  -1  -6    4.70    2.90
   9  -1  -6   -0.50    2.20
  -9  -1   6    5.00    5.00
   9   1  -5  382.46   11.80
   9   1  -5  354.86   12.20
   9  -1  -5  377.76   11.50
   9  -1  -5  365.76   12.30
   9   1  -4   53.19    4.80
   9   1  -4   69.19    5.10
   9  -1  -4   64.39    4.90
   9  -1  -4   64.99    5.40
   9   1  -3  484.25   13.70
   9   1  -3  469.85   13.90
   9  -1  -3  468.05   14.00
   9  -1  -3  453.15   13.50
   9   1  -2    2.00    2.50
   9   1  -2    2.50    2.40
   9   1  -2    3.30    4.40
   9  -1  -2   -3.30    2.30
   9  -1  -2    0.70    2.30
   9   1  -1  450.85   13.60
   9   1  -1  463.65   17.70
   9   1  -1  458.05   13.70
   9  -1  -1  485.55   13.70
   9  -1  -1  470.05   14.00
   9  -1  -1  457.55   17.70
   9   1   0   66.29    8.20
   9   1   0   81.79    5.50
   9  -1   0   61.29    8.20
   9  -1   0   76.59    5.30
   9   1   1  446.36   17.80
   9   1   1  398.56   12.70
   9  -1   1  416.26   12.70
   9  -1   1  416.26   17.50
   9  -1   1  408.26   10.50
   9   1   2  132.29   11.30
   9   1   2  138.19    7.20
   9  -1   2  150.68   11.50
   9  -1   2  133.39    7.00
   9  -1   2  135.29    7.80
   9   1   3  626.14   22.50
   9   1   3  621.14   14.70
   9  -1   3  605.44   22.60
   9   1   4   -5.80    4.90
   9   1   4    1.80    1.50
   9  -1   4   -2.20    5.40
   9   1   5   21.50    6.10
   9   1   5   10.90    1.90
   9   1   5   13.60    2.00
   9  -1   5   12.50    5.90
   9  -1   5    5.90    2.00
   9   1   6   15.20    1.70
   9   1   6   11.20    5.20
   9   1   6   12.70    1.50
   9  -1   6    9.60    1.80
   9  -1   7  134.69    4.00
   9  -1   7  142.49    4.10
  -9   2  10   56.99    5.80
   9   2 -10   61.39    4.20
  -9  -2  10   60.39    6.20
  -9   2   9   61.99    6.80
   9   2  -9   47.10    4.20
   9  -2  -9   47.20    4.00
  -9  -2   9   59.49    7.00
   9   2  -8   39.90    4.70
   9   2  -8   34.00    4.00
  -9   2   8   20.40    5.40
   9  -2  -8   38.70    4.80
  -9  -2   8   34.20    6.90
   9  -2  -8   40.80    4.10
   9   2  -7  185.28    8.80
  -9   2   7  196.48   11.80
  -9  -2   7  194.48   13.00
   9  -2  -7  211.78    7.90
   9  -2  -7  200.68    9.20
  -9   2   6    6.50    4.70
   9   2  -6    0.50    2.80
   9   2  -6    0.30    2.50
   9  -2  -6    2.60    2.40
  -9  -2   6    1.60    5.10
   9  -2  -6    4.90    2.90
   9   2  -5  420.66   12.70
   9   2  -5  408.96   13.10
   9  -2  -5  416.56   12.30
   9  -2  -5  423.76   13.30
  -9  -2   5  419.26   19.20
   9   2  -4   58.19    4.90
   9   2  -4   57.19    4.70
   9  -2  -4   52.29    4.90
   9  -2  -4   50.49    4.40
   9   2  -3  148.69    6.80
   9   2  -3  139.99    7.00
   9  -2  -3  146.59    6.60
   9  -2  -3  160.78    7.40
   9   2  -2  250.77    9.20
   9   2  -2  268.67    9.50
   9   2  -2  253.07   13.00
   9  -2  -2  249.38    9.40
   9  -2  -2  259.77    9.20
   9   2  -1   36.20    4.10
   9   2  -1   46.40    7.00
   9  -2  -1   42.30    4.30
   9  -2  -1   41.10    6.80
   9  -2  -1   37.50    4.20
   9   2   0  112.39    6.30
   9   2   0  103.29    9.50
   9  -2   0  112.29   10.20
   9  -2   0  105.89    6.10
   9   2   1  203.38   12.20
   9   2   1  199.38    8.30
   9  -2   1  205.08    8.30
   9  -2   1  209.98   12.80
   9  -2   1  193.88    6.50
   9   2   2  417.66   11.40
   9   2   2  413.06   12.90
   9   2   2  427.16   18.10
   9  -2   2  416.56   14.00
   9  -2   2  403.36   12.70
   9  -2   2  401.76   10.30
   9  -2   2  448.86   18.50
   9   2   3  132.39    4.60
   9   2   3  143.99   11.50
   9  -2   3  126.89   11.40
   9  -2   3  135.79    8.50
   9   2   4   74.79    3.40
   9   2   4   83.99    3.90
   9   2   4   74.19    8.80
   9  -2   4   69.19    9.00
   9   2   5    4.20    1.50
   9   2   5    7.60    5.30
   9   2   5    0.50    1.40
   9  -2   5    8.20    5.70
   9   2   6   11.60    5.10
   9  -2   6   10.30    1.80
   9  -2   7  145.39    4.50
   9  -2   7  140.79    4.30
   9   3 -10  198.68    6.90
  -9   3  10  191.28    7.20
  -9   3  10  189.58    8.90
  -9  -3  10  207.88   10.10
  -9   3   9    5.20    4.10
   9   3  -9    4.40    2.50
  -9  -3   9    6.10    4.70
  -9   3   8 1017.90   28.30
   9   3  -8  979.00   25.00
   9   3  -8  974.30   24.60
   9  -3  -8 1016.70   25.90
   9  -3  -8  972.90   24.00
  -9  -3   8 1051.09   29.90
  -9   3   7   85.49    8.10
   9   3  -7   79.79    6.00
   9   3  -7   83.29    5.90
  -9  -3   7   99.89    9.40
   9  -3  -7   89.09    5.40
   9  -3  -7   90.89    6.90
   9   3  -6  698.23   19.20
   9   3  -6  696.73   18.70
   9  -3  -6  700.43   18.10
   9  -3  -6  700.73   19.40
  -9  -3   6  699.23   24.00
   9   3  -5  314.27   10.80
   9   3  -5  315.47   10.60
   9  -3  -5  322.67   11.20
   9  -3  -5  302.57   10.00
  -9  -3   5  296.57   15.20
   9   3  -4   66.09    5.10
   9   3  -4   76.09    5.50
   9  -3  -4   69.99    5.00
   9  -3  -4   62.49    5.40
   9   3  -3  302.77   10.00
   9   3  -3  277.87   13.50
   9   3  -3  273.07    9.70
   9  -3  -3  282.87   10.20
   9  -3  -3  273.87    9.50
   9   3  -2   80.69    5.60
   9   3  -2   74.69    8.10
   9   3  -2   77.49    5.70
   9  -3  -2   79.89    5.70
   9  -3  -2   74.09    5.30
   9   3  -1   94.19    9.30
   9   3  -1  106.19    6.30
   9  -3  -1   98.19    5.90
   9  -3  -1  105.19    6.30
   9   3   0  180.38   11.70
   9   3   0  184.28    7.90
   9  -3   0  179.18   11.80
   9  -3   0  173.78    7.70
   9   3   1   24.10    5.80
   9   3   1   20.60    3.70
   9  -3   1   24.30    6.30
   9  -3   1   23.30    4.10
   9  -3   1   25.80    2.90
   9  -3   1   28.90    3.90
   9   3   2   86.29    6.00
   9   3   2   95.09    4.10
   9   3   2   79.99    9.10
   9  -3   2   91.59    7.20
   9  -3   2   99.59    4.40
   9  -3   2   98.19    9.90
   9   3   3   43.90    7.40
   9   3   3   61.09    4.80
   9   3   3   50.49    2.90
   9  -3   3   46.90    8.20
   9  -3   3   59.79    6.20
   9   3   4   -4.40    4.70
   9   3   4   -1.10    1.20
   9   3   4   -1.70    1.30
   9  -3   4   -2.30    5.40
   9  -3   4    1.80    4.10
   9   3   5   96.19    9.20
   9   3   5   87.99    3.10
   9   3   5   90.39    3.30
   9   3   6  126.79    9.10
   9  -3   7    1.20    1.20
  -9   4  10   57.99    5.20
  -9   4  10   54.79    4.00
   9   4 -10   62.29    4.10
  -9  -4  10   61.69    6.10
  -9   4   9  171.38    9.50
   9   4  -9  188.28    7.30
  -9  -4   9  175.08   11.10
  -9   4   8  134.19    9.70
  -9  -4   8  132.49   10.40
   9  -4  -8  131.49    7.40
   9   4  -7  146.49    7.30
  -9   4   7  164.68   10.10
  -9  -4   7  186.08   12.60
   9  -4  -7  138.19    7.70
   9   4  -6   36.10    4.20
   9   4  -6   35.90    4.40
  -9  -4   6   22.50    6.70
   9  -4  -6   38.90    4.50
   9   4  -5   -3.50    2.30
   9   4  -5    1.20    2.60
   9  -4  -5    1.40    2.80
  -9  -4   5   -6.00    5.40
   9   4  -4   32.40    4.00
   9   4  -4   31.90    3.90
   9  -4  -4   32.60    4.10
   9  -4  -4   24.90    4.30
   9   4  -3  401.76   12.40
   9   4  -3  417.46   12.40
   9   4  -3  392.96   16.30
   9  -4  -3  407.16   12.80
   9  -4  -3  400.66   12.00
   9   4  -2  361.66   11.10
   9   4  -2  328.27   14.90
   9   4  -2  340.07   11.20
   9  -4  -2  319.07   10.50
   9  -4  -2  331.67   11.20
   9   4  -1   61.29    7.40
   9   4  -1   51.99    4.80
   9  -4  -1   58.59    5.00
   9  -4  -1   55.09    4.60
   9   4   0  286.27   10.10
   9  -4   0  267.67    9.50
   9  -4   0  283.97   14.40
   9   4   1  152.48    7.30
   9   4   1  159.58   11.20
   9   4   1  152.68    5.60
   9  -4   1  152.18   11.80
   9  -4   1  149.29    8.80
   9  -4   1  154.98    6.30
   9  -4   1  156.48    7.20
   9   4   2  311.37   15.20
   9   4   2  292.87   10.50
   9  -4   2  322.57   16.00
   9  -4   2  294.47   12.00
   9  -4   2  302.97    8.90
   9   4   3   13.90    6.10
   9   4   3   11.20    1.60
   9   4   3    7.40    1.70
   9  -4   3    8.00    4.20
   9  -4   3    8.20    6.20
   9  -4   3   11.20    1.80
   9   4   4  386.36    8.90
   9   4   4  352.76   16.00
   9   4   4  363.66    9.00
   9  -4   4  385.86   14.60
   9  -4   4  380.56   17.60
   9   4   5   53.49    7.20
   9  -4   5   59.09    6.20
   9   4   6  139.79    9.20
  -9   5  10    6.70    3.10
   9   5 -10    4.90    2.00
  -9   5  10    9.10    2.20
  -9  -5  10    6.90    4.10
   9   5  -9    4.70    2.40
  -9   5   9    5.70    2.60
  -9   5   9    5.90    3.60
  -9  -5   9   17.00    5.20
  -9   5   8  295.67   12.40
   9   5  -8  284.47    9.80
  -9  -5   8  278.97   14.40
   9  -5  -8  276.27   10.40
   9   5  -7   29.70    4.00
  -9   5   7   33.90    5.50
   9  -5  -7   28.60    4.30
  -9  -5   7   26.30    6.80
   9   5  -6  781.62   20.10
   9  -5  -6  722.83   20.30
  -9  -5   6  764.52   25.70
   9   5  -5  218.58    8.80
  -9  -5   5  230.88   14.40
   9  -5  -5  214.48    8.90
   9   5  -4  330.57   15.00
   9   5  -4  345.17   11.40
   9  -5  -4  341.57   11.50
   9   5  -3    3.20    2.70
   9   5  -3    1.90    4.40
   9  -5  -3   -1.20    2.30
   9   5  -2  165.88    7.70
   9   5  -2  190.88   11.40
   9  -5  -2  169.18    7.80
   9   5  -1 1209.58   34.10
   9   5  -1 1227.98   29.40
   9   5   0  176.08   11.60
   9   5   0  177.98    8.00
   9  -5   0  175.08   11.80
   9  -5   0  181.28    9.50
   9  -5   0  186.78    7.30
   9   5   1 1915.41   44.00
   9   5   1 1851.31   41.60
   9   5   1 1882.51   49.50
   9  -5   1 1973.40   46.60
   9  -5   1 2020.80   49.99
   9  -5   1 1948.91   42.60
   9   5   2   90.59    3.90
   9   5   2   89.59    4.00
   9   5   2   86.89    9.10
   9   5   2   95.69    6.20
   9  -5   2   72.49    9.10
   9  -5   2   82.59    7.20
   9  -5   2   86.89    4.90
   9   5   3   38.10    2.30
   9   5   3   30.50    6.60
   9   5   3   35.60    2.40
   9  -5   3   39.20    7.70
   9  -5   3   28.80    5.40
   9  -5   3   34.80    2.80
   9   5   4  118.09    3.40
   9   5   4  116.09    3.40
   9   5   4  121.29   10.10
   9  -5   4  120.59    9.10
   9   5   5  165.28   10.90
   9  -5   5  189.48   10.00
   9   5   6  248.18   11.20
  -9   6  10  218.58    8.40
   9   6 -10  211.78    6.80
  -9   6  10  215.48    7.10
  -9  -6  10  208.78    9.60
  -9   6   9  153.28    8.10
   9   6  -9  143.99    6.10
  -9   6   9  151.18    6.60
  -9  -6   9  145.79   10.20
  -9   6   8  126.89    8.50
   9   6  -8  110.79    6.00
  -9  -6   8  114.29    9.40
  -9   6   7   59.99    6.20
   9   6  -7   65.29    5.10
   9  -6  -7   64.89    5.40
  -9  -6   7   58.29    8.20
   9   6  -6   68.59    5.40
   9  -6  -6   58.09    5.20
  -9  -6   6   74.59    9.10
   9   6  -5  109.79    6.40
   9  -6  -5   97.99    6.30
  -9  -6   5  139.99   11.50
   9   6  -4  231.08    9.10
   9   6  -4  222.48   12.50
   9  -6  -4  234.28    9.10
   9   6  -3   24.10    3.70
   9   6  -3   27.10    6.10
   9  -6  -3   23.50    3.60
   9   6  -2    0.30    2.60
   9   6  -2   -0.10    4.20
   9  -6  -2    3.90    2.70
   9   6  -1  141.89    7.10
   9   6  -1  137.09   10.70
   9  -6  -1  150.48    9.10
   9   6   0    5.40    2.80
   9   6   0    6.20    4.70
   9  -6   0    5.70    3.80
   9  -6   0    5.50    2.50
   9   6   1    4.00    1.70
   9   6   1   -0.60    4.60
   9   6   1    1.60    2.70
   9  -6   1   -2.70    3.40
   9  -6   1   -7.10    4.80
   9  -6   1    0.50    2.20
   9   6   2  634.54   14.60
   9   6   2  636.74   22.10
   9   6   2  631.84   14.70
   9   6   2  630.44   17.20
   9  -6   2  622.44   16.00
   9  -6   2  612.74   22.80
   9  -6   2  624.34   20.10
   9   6   3  205.98    5.40
   9   6   3  203.68    5.60
   9   6   3  205.28   12.30
   9  -6   3  205.68   11.30
   9  -6   3  208.38    6.90
   9   6   4  529.55   19.10
   9  -6   4  526.25   18.10
   9   6   5  224.88   11.90
   9  -6   5  241.58   11.10
   9  -6   6  222.78    9.90
  -9  -7  10    3.80    3.50
   9   7  -9    7.40    2.30
  -9   7   9    2.10    2.00
  -9   7   9    2.90    3.00
  -9  -7   9   -4.60    4.30
   9   7  -8    6.20    2.50
  -9   7   8    5.50    3.50
  -9  -7   8    4.00    5.20
   9   7  -7  152.68    7.10
   9  -7  -7  145.19    7.20
  -9  -7   7  156.78   12.30
   9   7  -6  233.38    9.00
  -9  -7   6  247.78   15.00
   9  -7  -6  230.68    9.20
   9   7  -5  271.17    9.60
   9   7  -5  248.08   13.00
   9  -7  -5  262.47    9.80
  -9  -7   5  254.97   15.70
   9   7  -4  121.39    6.50
   9   7  -4  120.59   10.30
   9  -7  -4  120.79    6.70
   9   7  -3  128.69    6.80
   9   7  -3  138.29   10.90
   9  -7  -3  136.49    6.90
   9   7  -2  416.06   12.90
   9   7  -2  451.55   17.90
   9  -7  -2  405.66   13.00
   9  -7  -2  428.36   15.50
   9   7  -1  289.57   14.40
   9   7  -1  291.17   10.30
   9  -7  -1  288.77   12.70
   9   7   0  951.10   28.70
   9   7   0  941.81   23.80
   9   7   0  888.31   22.60
   9  -7   0  997.80   23.40
   9  -7   0  966.60   27.00
   9   7   1  469.45   11.60
   9   7   1  484.05   18.90
   9   7   1  470.65   13.80
   9  -7   1  471.05   13.20
   9  -7   1  438.96   16.40
   9   7   2  414.16   17.30
   9   7   2  437.16   10.50
   9   7   2  432.76   10.40
   9  -7   2  424.56   12.10
   9  -7   2  452.45   16.50
   9   7   3   46.20    2.20
   9   7   3   47.60    7.10
   9   7   3   49.60    2.10
   9  -7   3   50.59    6.70
   9  -7   3   46.00    3.50
   9   7   4   27.90    5.90
   9  -7   4   31.40    2.30
   9  -7   4   25.90    5.70
   9   7   5  253.57   11.70
   9  -7   5  216.38   10.80
   9   8  -9  179.18    6.20
  -9   8   9  175.78    6.30
  -9   8   9  158.88    7.40
  -9  -8   9  174.78    9.70
  -9   8   8  487.75   14.50
   9   8  -8  469.65   12.90
  -9   8   8  465.55   13.30
  -9  -8   8  449.95   17.30
   9   8  -7   25.50    3.50
  -9  -8   7   20.80    6.80
   9   8  -6  200.38    8.00
  -9  -8   6  213.28   14.20
   9  -8  -6  209.78    8.40
   9   8  -5   28.60    3.80
   9  -8  -5   33.80    4.10
   9   8  -4  475.95   14.00
   9  -8  -4  474.05   14.10
   9  -8  -4  480.15   16.60
   9   8  -3  130.89    6.90
   9   8  -3  146.19   11.00
   9  -8  -3  153.88    9.30
   9  -8  -3  150.48    7.20
   9   8  -2 1419.96   39.00
   9   8  -2 1393.26   33.40
   9  -8  -2 1453.55   36.90
   9   8  -1   32.30    4.20
   9   8  -1   35.70    6.80
   9  -8  -1   40.50    4.20
   9  -8  -1   35.30    5.50
   9   8   0   49.70    7.60
   9   8   0   52.49    3.60
   9   8   0   51.49    4.80
   9  -8   0   47.40    4.30
   9  -8   0   41.50    5.90
   9   8   1   96.79    6.00
   9   8   1   89.89    9.10
   9   8   1   97.69    4.40
   9   8   1   88.59    3.90
   9  -8   1   93.29    5.70
   9  -8   1   84.49    8.00
   9   8   2  309.67    7.70
   9   8   2  308.67    7.80
   9   8   2  308.57   14.60
   9  -8   2  308.77   14.20
   9  -8   2  313.97    9.80
   9   8   3  165.78   10.90
   9  -8   3  171.38   11.10
   9  -8   3  168.08    6.40
   9   8   4  177.38   10.50
   9  -8   4  168.78   10.30
   9  -8   4  167.68    5.40
   9  -8   5  220.38   10.50
  -9   9   9    2.90    1.80
  -9   9   9    3.40    3.30
  -9  -9   9    2.40    4.10
   9   9  -8   25.40    3.00
  -9   9   8   20.10    2.80
  -9   9   8   23.10    3.20
  -9  -9   8   28.20    6.00
   9   9  -7  979.80   23.40
  -9   9   7  971.10   24.70
  -9  -9   7  975.90   28.70
   9   9  -6    5.70    2.60
   9  -9  -6   -1.00    2.40
  -9  -9   6   14.20    6.80
   9   9  -5 1810.32   40.30
   9  -9  -5 1732.13   40.40
   9   9  -4  296.97   10.00
   9  -9  -4  275.17   12.50
   9  -9  -4  290.67   10.10
   9   9  -3  429.56   12.70
   9   9  -3  457.85   17.70
   9  -9  -3  398.66   15.50
   9  -9  -3  376.66   12.50
   9   9  -2   47.00    4.60
   9   9  -2   31.30    6.60
   9  -9  -2   26.40    5.40
   9  -9  -2   42.90    4.50
   9   9  -1  242.08   13.60
   9   9  -1  262.57    9.40
   9  -9  -1  245.98   12.10
   9  -9  -1  257.07    9.40
   9   9   0    1.40    2.70
   9   9   0    1.80    1.90
   9   9   0   -1.80    4.30
   9  -9   0    3.30    4.30
   9  -9   0    1.80    2.60
   9   9   1  111.09    4.30
   9   9   1  113.99    4.20
   9   9   1  112.29    6.30
   9   9   1   81.69    8.80
   9  -9   1  111.19    6.20
   9  -9   1  108.69    9.10
   9   9   2   10.10    1.50
   9   9   2    8.40    4.80
   9   9   2   10.00    1.50
   9  -9   2    6.70    2.70
   9  -9   2   15.80    5.30
   9   9   3   24.20    5.50
   9  -9   3   20.30    5.50
   9  -9   3   23.80    3.00
   9   9   4   41.70    6.10
   9  -9   4   46.40    3.20
   9  -9   4   59.79    6.50
   9  -9   5  532.25   16.70
  -9 -10   9  106.49    7.40
   9  10  -8   53.99    3.60
  -9  10   8   55.69    3.90
  -9 -10   8   49.80    6.40
   9  10  -7   32.90    3.40
  -9  10   7   30.90    3.90
  -9  10   7   30.50    3.50
  -9 -10   7   29.70    6.60
   9  10  -6   21.50    3.20
  -9  10   6   28.80    4.50
  -9 -10   6   25.20    7.20
   9  10  -5   30.20    3.70
  -9  10   5   26.40    5.00
   9  10  -4  265.47    9.20
  -9  10   4  250.37   11.50
   9  10  -3   98.69    6.50
   9 -10  -3   85.69    7.10
   9 -10  -3   83.29    7.70
   9  10  -2  117.19   10.60
   9 -10  -2  120.09    6.80
   9 -10  -2  116.09    9.10
   9  10  -1   21.80    6.00
   9 -10  -1   22.70    5.40
   9 -10  -1   27.00    3.90
   9  10   0   27.90    6.20
   9  10   0   23.30    2.70
   9 -10   0   30.70    6.20
   9 -10   0   18.30    3.50
   9  10   1  379.66   16.30
   9  10   1  395.16    9.90
   9  10   1  425.26   10.20
   9 -10   1  378.96   16.00
   9 -10   1  394.86   12.00
   9  10   2    1.50    1.10
   9  10   2    2.10    4.10
   9  10   2    0.90    1.00
   9 -10   2    1.70    4.90
   9 -10   2   -1.00    2.30
   9  10   3  112.19    8.70
   9 -10   3  108.29    5.20
   9 -10   3  105.79    8.90
   9  10   4    1.10    4.00
   9 -10   4    2.60    4.20
   9 -10   4    3.90    1.80
   9 -10   5   13.50    4.30
  -9  11   8   14.70    2.10
  -9 -11   8   10.40    4.60
  -9  11   7   69.19    4.30
  -9  11   7   68.69    5.10
  -9 -11   7   75.69    7.80
  -9  11   6   -2.20    2.90
  -9 -11   6   -3.70    5.60
  -9  11   5   17.30    4.00
  -9  11   4  425.06   14.50
  -9  11   3    2.50    4.10
   9  11  -3   11.00    5.10
   9 -11  -3    4.60    4.60
   9  11  -2  424.86   17.60
   9 -11  -2  413.26   15.90
   9 -11  -2  414.06   12.90
   9  11  -1  164.58   11.50
   9 -11  -1  134.09   10.10
   9 -11  -1  161.28    7.60
   9  11   0  233.68    7.20
   9  11   0  242.38   12.80
   9 -11   0  239.18    9.00
   9 -11   0  229.08   12.50
   9  11   1  260.37    7.00
   9  11   1  260.97    6.90
   9  11   1  242.68   12.80
   9 -11   1  265.17    9.10
   9 -11   1  265.17   13.20
   9  11   2  326.67   13.80
   9 -11   2  339.17   10.30
   9 -11   2  343.97   14.80
   9  11   3    5.80    4.20
   9 -11   3    9.40    4.80
   9 -11   3    9.10    2.40
   9 -11   4  207.38    6.10
   9 -11   4  212.88   10.60
  -9  12   7    4.90    2.00
  -9 -12   7    2.00    4.80
  -9  12   6   60.79    4.20
   9  12  -6   56.19    6.30
  -9  12   6   57.09    4.50
  -9 -12   6   54.09    7.30
  -9  12   5    0.50    3.20
  -9  12   4   38.70    4.90
   9  12  -3  163.48   11.00
  -9  12   3  139.19    8.60
   9  12  -2  172.08   11.70
   9 -12  -2  194.28   10.90
   9 -12  -2  180.28    7.90
   9  12  -1   39.00    6.80
   9 -12  -1   29.70    4.00
   9 -12  -1   34.60    6.20
   9  12   0    5.00    1.90
   9  12   0   12.00    4.70
   9 -12   0    6.90    5.10
   9 -12   0    6.50    2.80
   9  12   1  105.19    3.50
   9  12   1   84.39    8.30
   9  12   1  102.19    3.60
   9 -12   1  105.79    9.00
   9 -12   1   98.29    5.90
   9  12   2  327.77   13.30
   9 -12   2  322.97   14.00
   9 -12   2  342.87   10.00
   9  12   3  324.87   12.60
   9 -12   3  339.27   13.50
   9 -12   3  365.56    9.70
   9 -12   4   68.19    3.20
  -9 -13   7  164.28    8.70
   9  13  -6   48.80    5.80
  -9  13   6   49.99    3.50
  -9 -13   6   48.20    6.60
   9  13  -5  112.29    8.40
  -9  13   5  121.39    6.50
  -9  13   4  269.57   10.20
   9  13  -4  259.07   12.40
   9  13  -3   88.69    8.70
  -9  13   3   83.29    6.50
   9  13  -2  206.58   11.80
  -9  13   2  206.48    9.80
   9  13  -1   23.90    5.60
   9  13  -1   21.20    3.10
   9 -13  -1   20.70    5.60
   9 -13  -1   30.30    3.80
   9  13   0  154.28    9.60
   9  13   0  135.99    4.60
   9  13   0  142.49    4.90
   9 -13   0  136.89   10.00
   9 -13   0  139.69    6.70
   9  13   1  114.39    8.60
   9  13   1  118.49    3.50
   9  13   1  119.39    3.40
   9 -13   1  124.59    9.20
   9 -13   1  109.29    5.90
   9  13   2  533.25   16.60
   9 -13   2  502.85   17.10
   9 -13   2  525.65   13.50
   9 -13   3    4.90    4.50
   9 -13   3    8.50    2.00
  -9 -14   6   12.40    4.60
   9  14  -5   37.20    5.50
  -9  14   5   45.50    3.60
  -9 -14   5   41.50    6.40
   9  14  -4  100.89    8.50
   9  14  -3   27.70    5.60
  -9  14   3   29.40    4.30
   9  14  -2  121.59    9.20
  -9  14   2  120.69    7.70
   9  14  -1    6.80    2.00
   9  14  -1    9.30    4.50
   9 -14  -1    6.50    2.80
   9  14   0   -0.30    1.40
   9  14   0    1.40    1.20
   9  14   0    1.10    3.60
   9 -14   0    0.70    2.30
   9 -14   0    2.40    4.30
   9  14   1   87.19    7.30
   9 -14   1   61.49    6.40
   9 -14   1   80.19    4.80
   9 -14   2   19.50    2.50
   9  15  -4    8.50    3.90
   9  15  -3    1.60    3.80
   9  15  -2   40.60    5.70
   9  15  -1   34.10    5.10
   9  15  -1   26.00    2.30
   9 -15  -1   32.20    3.60
   9  15   0   12.50    1.40
   9  15   0   14.40    1.30
   9  15   0   24.90    4.60
   9 -15   0   13.90    2.70
 -10   0  10    2.90    3.10
 -10   0   9    0.20    3.70
  10   0  -9   -0.80    2.00
  10   0  -8    5.10    2.60
 -10   0   8   -9.00    3.80
  10   0  -7    3.90    2.60
  10   0  -7   -2.70    2.50
 -10   0   7   -3.80    4.30
  10   0  -6  128.99    7.10
  10   0  -6  118.09    6.40
  10   0  -5    1.40    2.40
  10   0  -5    0.00    2.60
  10   0  -4  737.63   20.10
  10   0  -4  761.22   19.70
  10   0  -3   -2.30    2.30
  10   0  -3   -0.70    2.30
  10   0  -2 1208.68   28.60
  10   0  -2 1145.49   28.70
  10   0  -1   -3.00    4.40
  10   0  -1    3.80    2.80
  10   0   0  598.94   14.50
  10   0   0  640.04   22.30
  10   0   0  635.54   17.30
  10   0   1   -4.30    2.50
  10   0   1   -3.30    2.60
  10   0   1   -0.90    5.00
  10   0   2  564.24   21.10
  10   0   3    4.40    5.60
  10   0   4   21.70    6.10
  10   0   4   11.30    2.00
  10   0   5    1.60    4.50
  10   0   5   -0.10    1.40
  10   0   5    0.80    1.30
 -10   1  10  187.58    8.10
 -10  -1  10  207.58    8.60
  10   1  -9    2.80    2.20
 -10   1   9    5.40    3.80
 -10  -1   9    7.00    4.10
  10  -1  -9    8.60    2.30
 -10   1   8   78.99    7.20
  10   1  -8   77.39    5.20
 -10  -1   8   84.99    7.80
  10  -1  -8   80.59    5.00
  10   1  -7  268.67   10.00
  10   1  -7  259.97    9.40
 -10   1   7  277.77   12.80
  10  -1  -7  257.37   10.00
 -10  -1   7  261.47   13.00
  10  -1  -7  263.97    9.20
  10   1  -6  334.07   11.00
  10   1  -6  340.57   11.60
  10  -1  -6  332.67   10.80
  10  -1  -6  328.07   11.60
  10   1  -5   74.69    5.80
  10   1  -5   64.19    5.10
  10  -1  -5   62.19    4.90
  10  -1  -5   63.49    5.40
  10   1  -4   68.59    5.40
  10   1  -4   73.29    5.40
  10  -1  -4   65.09    5.30
  10  -1  -4   84.39    5.50
  10   1  -3  383.16   12.00
  10   1  -3  374.16   12.20
  10  -1  -3  369.76   11.80
  10  -1  -3  378.86   12.30
  10   1  -2   66.09    5.30
  10   1  -2   73.49    8.50
  10   1  -2   78.49    5.80
  10  -1  -2   64.79    5.50
  10  -1  -2   66.59    5.10
  10   1  -1   66.89    8.00
  10   1  -1   64.29    5.20
  10  -1  -1   71.39    5.50
  10  -1  -1   65.79    8.10
  10   1   0   24.70    1.90
  10   1   0   23.30    4.00
  10   1   0   24.20    6.30
  10  -1   0   22.00    2.40
  10  -1   0   19.80    6.10
  10  -1   0   22.00    3.70
  10   1   1  486.15   14.60
  10   1   1  474.95   19.30
  10  -1   1  461.55   19.20
  10  -1   1  534.25   11.50
  10  -1   1  490.45   14.40
  10  -1   1  481.25   15.30
  10   1   2  192.28   12.90
  10  -1   2  225.28   13.60
  10  -1   2  206.18    9.40
  10   1   3  268.77    7.50
  10   1   3  278.87   14.30
  10  -1   3  257.37   14.30
  10   1   4    8.80    1.90
  10   1   4   12.00    5.50
  10  -1   4   11.80    5.80
  10   1   5    9.20    1.30
  10   1   5    9.00    4.60
  10   1   5    9.10    1.50
  10  -1   5    8.30    1.60
  10  -1   6   13.50    1.40
  10  -1   6   11.20    1.20
 -10   2  10  110.59    6.80
 -10  -2  10  116.09    6.90
  10   2  -9  744.43   18.50
 -10   2   9  752.82   20.80
 -10  -2   9  777.32   21.60
  10  -2  -9  733.33   19.40
  10   2  -8   32.90    3.90
 -10   2   8   48.10    5.80
 -10  -2   8   54.99    6.70
  10  -2  -8   43.70    3.90
  10   2  -7  408.56   12.70
  10   2  -7  394.66   12.30
  10  -2  -7  384.96   12.80
 -10  -2   7  400.66   16.40
  10  -2  -7  407.86   12.00
  10   2  -6   50.19    4.80
  10   2  -6   49.40    4.70
  10  -2  -6   51.69    5.00
  10  -2  -6   49.60    4.50
  10   2  -5   19.70    3.70
  10   2  -5   30.50    3.90
  10  -2  -5   25.80    3.50
  10  -2  -5   22.30    3.80
  10   2  -4   66.49    5.40
  10   2  -4   58.39    5.00
  10  -2  -4   69.79    5.50
  10  -2  -4   65.59    5.10
  10   2  -3    5.50    2.90
  10   2  -3    0.30    2.50
  10  -2  -3    1.40    2.60
  10  -2  -3    4.10    2.70
  10   2  -2   49.50    4.70
  10   2  -2   56.29    7.20
  10  -2  -2   42.30    4.70
  10  -2  -2   51.89    4.70
  10   2  -1   21.90    5.90
  10   2  -1   19.10    3.60
  10  -2  -1   21.40    3.50
  10  -2  -1   21.70    5.90
  10   2   0   68.29    5.50
  10   2   0   77.69    8.80
  10  -2   0   70.99    5.30
  10  -2   0   71.19    4.20
  10  -2   0   83.09    9.30
  10   2   1  127.29   11.00
  10   2   1  136.29    7.20
  10  -2   1  144.19   11.30
  10  -2   1  134.49    4.70
  10  -2   1  118.49    7.70
  10  -2   1  134.59    6.80
  10   2   2  327.37   15.80
  10   2   2  340.67    9.30
  10  -2   2  357.06   12.70
  10  -2   2  349.87   16.50
  10   2   3    4.80    1.60
  10   2   3    9.40    5.50
  10  -2   3    4.70    5.80
  10  -2   3    2.80    5.40
  10   2   4  298.67   14.40
  10   2   4  317.27    8.30
  10   2   4  343.97    8.50
  10  -2   4  332.97   15.20
  10   2   5   10.30    5.00
  10   2   5    8.30    1.10
  10  -2   5    6.30    1.70
  10  -2   6   -0.80    1.00
 -10  -3  10   96.69    6.50
 -10   3   9  120.49    7.20
  10   3  -9  113.29    5.40
 -10  -3   9  104.69    7.60
 -10   3   8    3.50    3.90
  10   3  -8    8.90    2.80
 -10  -3   8   -1.70    4.50
  10   3  -7  146.99    8.00
  10   3  -7  158.18    7.40
  10  -3  -7  156.78    6.70
 -10  -3   7  173.78   11.70
  10  -3  -7  163.38    7.80
  10   3  -6    2.90    2.80
  10   3  -6    6.80    2.90
 -10  -3   6    4.10    5.30
  10  -3  -6    6.00    2.60
  10  -3  -6    5.80    3.00
  10   3  -5   62.19    5.10
  10   3  -5   73.19    5.50
  10  -3  -5   65.79    4.80
  10  -3  -5   56.99    5.20
  10   3  -4   22.00    3.70
  10   3  -4   21.80    3.60
  10  -3  -4   21.90    3.70
  10  -3  -4   19.90    3.30
  10   3  -3    0.30    2.60
  10   3  -3   -0.90    2.60
  10   3  -3   10.40    5.20
  10  -3  -3    7.70    2.90
  10  -3  -3    0.70    2.50
  10   3  -2   94.09    6.30
  10   3  -2   84.19    9.00
  10  -3  -2   92.19    5.90
  10  -3  -2   99.89    6.30
  10   3  -1    4.20    3.00
  10   3  -1    9.90    4.80
  10  -3  -1    0.00    2.50
  10   3   0   77.59    8.70
  10   3   0   76.49    5.70
  10  -3   0   77.99    8.80
  10  -3   0   78.79    5.60
  10  -3   0   74.19    4.50
  10   3   1   14.60    3.50
  10   3   1   12.40    5.40
  10  -3   1    8.60    2.10
  10  -3   1   10.20    5.60
  10  -3   1   10.20    3.20
  10  -3   1   16.60    4.00
  10   3   2    1.30    1.60
  10   3   2   -1.10    4.70
  10  -3   2   -0.90    3.20
  10  -3   2   -0.90    5.20
  10   3   3   13.70    1.80
  10   3   3   18.60    2.20
  10   3   3   17.10    5.70
  10  -3   3   11.10    4.30
  10  -3   3    6.30    5.80
  10   3   4   77.19    8.20
  10   3   4   77.69    3.20
  10   3   4   81.19    3.20
  10  -3   4   77.19    8.60
  10   3   5   28.00    5.60
  10   4  -9   94.69    4.80
 -10   4   9   78.59    6.10
 -10  -4   9   87.89    6.90
 -10   4   8   15.60    4.20
  10   4  -8   23.20    3.40
 -10  -4   8   29.10    5.70
  10   4  -7  501.35   14.60
  10  -4  -7  541.15   15.30
 -10  -4   7  497.05   18.80
  10   4  -6  168.08    7.60
  10  -4  -6  155.78    7.70
 -10  -4   6  146.79   10.70
  10   4  -5  653.43   17.80
  10  -4  -5  644.44   18.00
  10   4  -4  125.39    6.90
  10  -4  -4  114.69    6.70
  10   4  -3  423.86   13.10
  10   4  -3  430.26   17.30
  10  -4  -3  409.16   13.20
  10  -4  -3  412.26   12.40
  10   4  -2  189.88    8.30
  10   4  -2  176.98   11.70
  10  -4  -2  181.58    8.20
  10  -4  -2  167.88    7.40
  10   4  -1  229.48   13.20
  10   4  -1  246.48    9.60
  10  -4  -1  251.87    9.00
  10   4   0  562.34   15.90
  10   4   0  530.55   20.00
  10  -4   0  545.45   20.30
  10  -4   0  549.65   14.20
  10  -4   0  536.25   17.40
  10  -4   0  557.94   15.20
  10   4   1    4.90    4.80
  10   4   1    0.60    1.70
  10   4   1   -0.90    2.70
  10  -4   1   -0.40    1.80
  10  -4   1   -2.90    4.90
  10  -4   1    2.80    3.50
  10   4   2   62.79    8.30
  10   4   2   72.99    3.50
  10  -4   2   74.99    3.50
  10  -4   2   73.79    6.80
  10  -4   2   80.49    9.30
  10   4   3   19.70    2.00
  10   4   3   18.40    1.80
  10   4   3   22.60    5.90
  10  -4   3   15.30    6.40
  10  -4   3   19.50    4.70
  10   4   4  392.16   15.80
  10  -4   4  406.96   13.70
  10   4   5  327.17   13.10
 -10   5   9  160.58    7.40
  10   5  -9  169.08    6.30
 -10  -5   9  182.38    9.40
  10   5  -8  111.99    5.70
 -10  -5   8  108.19    8.40
  10   5  -7   44.80    4.30
 -10  -5   7   47.30    7.00
  10  -5  -7   57.69    5.70
  10   5  -6  201.88    8.40
  10  -5  -6  203.28    8.50
 -10  -5   6  198.38   12.70
  10   5  -5  145.89    7.30
  10  -5  -5  142.49    7.20
  10   5  -4    3.10    2.70
  10  -5  -4   -0.90    2.50
  10   5  -3  685.93   18.50
  10   5  -3  695.13   22.70
  10  -5  -3  671.93   18.70
  10   5  -2  320.57   15.20
  10   5  -2  316.27   10.80
  10   5  -1  372.16   12.20
  10   5  -1  372.56   16.50
  10  -5  -1  383.46   14.10
  10  -5  -1  375.06   11.20
  10   5   0    1.70    2.80
  10   5   0   -3.40    4.10
  10  -5   0    4.30    2.30
  10  -5   0    0.10    3.30
  10   5   1   82.19    4.10
  10   5   1   71.89    5.50
  10   5   1   88.19    9.10
  10  -5   1   88.89    9.20
  10  -5   1   81.89    7.10
  10  -5   1   83.59    4.60
  10   5   2  128.29   10.80
  10   5   2  145.29    4.70
  10   5   2  154.78    5.10
  10  -5   2  137.29   11.50
  10  -5   2  132.89    5.00
  10  -5   2  130.09    8.90
  10   5   3  728.53   15.70
  10   5   3  733.03   16.00
  10   5   3  722.23   23.30
  10  -5   3  687.43   21.20
  10   5   4   15.90    5.00
  10  -5   4   17.40    4.40
  10   5   5  234.88   10.80
  10   6  -9   17.30    2.50
 -10  -6   9   10.80    4.20
  10   6  -8   43.10    3.70
 -10  -6   8   39.90    5.90
  10   6  -7   -1.50    2.30
 -10  -6   7    1.80    5.10
  10   6  -6    5.10    2.80
  10  -6  -6    4.50    2.70
 -10  -6   6    4.60    5.40
  10   6  -5   39.70    4.20
  10  -6  -5   36.40    4.30
  10   6  -4   95.69    9.10
  10   6  -4  101.99    6.40
  10  -6  -4  106.99    6.20
  10   6  -3   66.29    5.30
  10   6  -3   68.99    8.00
  10  -6  -3   56.79    5.00
  10   6  -2  115.29    6.70
  10   6  -2  131.89   10.00
  10  -6  -2  119.49    8.50
  10   6  -1  574.54   21.00
  10   6  -1  569.94   16.20
  10  -6  -1  592.44   15.50
  10  -6  -1  555.64   18.60
  10   6   0  887.31   27.90
  10   6   0  926.01   23.10
  10  -6   0  895.01   25.70
  10  -6   0  922.01   21.90
  10   6   1  150.38   10.80
  10   6   1  145.69    5.20
  10   6   1  167.28    7.50
  10  -6   1  155.58    9.40
  10  -6   1  145.49    6.10
  10   6   2  381.66    9.20
  10   6   2  361.46   15.70
  10   6   2  378.36    9.00
  10  -6   2  356.86   14.10
  10  -6   2  361.46    9.80
  10   6   3   62.19    2.30
  10   6   3   73.19    7.80
  10   6   3   64.29    2.30
  10  -6   3   59.79    6.60
  10   6   4    9.10    4.40
  10  -6   4   14.80    4.40
  10   6   5   63.39    6.00
 -10  -7   9   28.00    4.50
  10   7  -8   -3.00    1.90
 -10  -7   8    3.30    4.50
  10   7  -7  177.68    7.30
 -10  -7   7  204.18   11.70
  10   7  -6  138.99    6.60
 -10  -7   6  134.49   10.00
  10  -7  -6  132.29    7.40
  10   7  -5   46.80    4.50
 -10  -7   5   54.99    8.20
  10  -7  -5   44.60    5.50
  10  -7  -5   35.90    4.10
  10   7  -4   38.60    6.90
  10   7  -4   40.40    4.40
  10  -7  -4   39.90    4.40
  10  -7  -4   39.30    5.40
  10   7  -3  120.09   10.20
  10   7  -3  110.69    6.50
  10  -7  -3  108.79    6.40
  10  -7  -3  105.69    8.30
  10   7  -2    7.00    4.90
  10   7  -2    7.70    3.10
  10  -7  -2    5.10    3.80
  10   7  -1   74.19    5.40
  10   7  -1   64.29    8.00
  10  -7  -1   77.49    5.20
  10  -7  -1   72.99    7.00
  10   7   0    8.60    2.10
  10   7   0    7.70    2.90
  10   7   0   16.50    5.50
  10  -7   0   13.50    2.80
  10  -7   0   13.10    4.30
  10   7   1  170.18    7.40
  10   7   1  172.88    5.50
  10   7   1  163.98    6.10
  10   7   1  169.88   11.20
  10  -7   1  173.18    6.70
  10  -7   1  178.08   10.10
  10   7   2   62.89    2.70
  10   7   2   52.89    7.30
  10   7   2   59.99    2.80
  10  -7   2   51.49    6.30
  10  -7   2   67.29    4.10
  10   7   3    4.00    4.40
  10  -7   3    3.10    4.40
  10   7   4  304.47   12.60
  10  -7   4  301.77   11.70
  10   8  -8  358.06    9.90
 -10  -8   8  340.87   13.20
  10   8  -7   -2.40    2.10
 -10  -8   7   -1.60    4.80
  10   8  -6 1236.48   29.30
 -10  -8   6 1276.07   33.80
  10   8  -5   78.49    8.80
  10   8  -5   71.29    5.30
  10  -8  -5   86.59    7.20
  10  -8  -5   72.09    5.30
 -10  -8   5   96.29    9.30
  10   8  -4  537.85   19.20
  10   8  -4  483.55   14.40
  10  -8  -4  501.35   14.50
  10  -8  -4  532.45   17.40
  10   8  -3   58.89    4.90
  10   8  -3   60.59    8.00
  10  -8  -3   49.50    6.10
  10   8  -2   13.90    3.30
  10   8  -2   14.50    5.50
  10  -8  -2   19.10    4.70
  10  -8  -2   14.40    3.20
  10   8  -1  250.77   13.30
  10   8  -1  239.08    9.00
  10  -8  -1  253.67    8.90
  10  -8  -1  229.78   11.50
  10   8   0   73.99    4.00
  10   8   0   74.29    8.50
  10   8   0   84.09    5.70
  10  -8   0   76.99    5.20
  10  -8   0   77.89    7.50
  10   8   1  157.38    5.20
  10   8   1  172.48    5.30
  10   8   1  177.08   11.10
  10  -8   1  175.88    6.80
  10  -8   1  180.78   10.50
  10   8   2   15.20    5.00
  10   8   2   11.70    1.30
  10   8   2   11.00    1.20
  10  -8   2    7.80    4.60
  10  -8   2   14.30    2.40
  10   8   3    8.40    4.20
  10  -8   3    6.40    1.60
  10  -8   3    3.60    4.20
  10   8   4  335.37   12.60
  10  -8   4  332.37   12.20
 -10  -9   8    3.30    4.10
  10   9  -7  194.58    6.90
 -10  -9   7  190.28   10.60
 -10   9   6   96.49    7.10
  10   9  -6   93.59    5.40
 -10  -9   6   98.49    8.60
  10   9  -5  109.69    9.20
  10   9  -5  130.49    6.20
 -10   9   5  121.69    8.30
 -10  -9   5  131.19   10.20
  10   9  -4   13.10    5.20
  10   9  -4   17.70    3.40
  10  -9  -4   14.70    4.40
  10   9  -3  440.06   12.80
  10   9  -3  415.06   17.10
  10  -9  -3  430.26   15.60
  10  -9  -3  420.76   12.90
  10   9  -2   35.00    4.00
  10   9  -2   26.30    6.00
  10  -9  -2   44.40    5.90
  10  -9  -2   38.60    4.00
  10   9  -1  227.78   12.40
  10   9  -1  223.58    8.40
  10  -9  -1  226.68    8.40
  10  -9  -1  221.28   11.30
  10   9   0   10.00    2.00
  10   9   0    8.40    2.90
  10   9   0   10.80    5.00
  10  -9   0    7.60    4.50
  10  -9   0   12.30    2.90
  10   9   1  178.38    5.30
  10   9   1  164.18   10.60
  10   9   1  178.28    5.20
  10  -9   1  190.98   10.80
  10  -9   1  168.38    6.70
  10   9   2    3.20    4.30
  10  -9   2    1.10    4.40
  10  -9   2    1.30    1.90
  10   9   3  303.77   12.50
  10  -9   3  298.17   12.30
  10  -9   3  318.17    7.70
  10  -9   4    2.50    3.90
 -10 -10   7   -6.80    4.00
 -10  10   6  443.96   13.40
  10  10  -6  437.66   11.90
 -10 -10   6  446.86   16.10
  10  10  -5   16.90    3.00
 -10  10   5   13.10    3.70
  10  10  -5    8.90    4.70
 -10 -10   5   22.20    6.40
  10  10  -4   94.09    9.00
  10  10  -4   95.09    5.50
 -10  10   4   91.09    8.90
  10 -10  -4   90.09    6.00
  10  10  -3   82.59    8.70
  10  10  -3   87.89    5.50
  10 -10  -3   97.79    8.00
  10 -10  -3   93.79    5.90
  10  10  -2    4.40    4.50
  10 -10  -2    7.10    2.90
  10 -10  -2   -3.00    3.80
  10  10  -1   27.50    5.70
  10 -10  -1   19.70    5.20
  10 -10  -1   30.90    3.60
  10  10   0   31.00    5.90
  10  10   0   27.10    2.50
  10 -10   0   35.20    5.90
  10 -10   0   39.70    3.70
  10  10   1   28.70    5.70
  10  10   1   20.10    1.70
  10  10   1   25.30    1.90
  10 -10   1   31.10    5.80
  10 -10   1   20.80    3.00
  10  10   2   18.70    4.70
  10 -10   2   14.40    5.00
  10 -10   2   11.30    2.20
  10  10   3  255.87   11.00
  10 -10   3  271.27   11.20
  10 -10   3  263.27    6.60
 -10 -11   7  157.58    8.60
 -10 -11   6    2.90    4.60
  10  11  -5   61.49    6.80
 -10  11   5   73.49    6.20
 -10 -11   5   73.79    7.60
 -10  11   4  197.18    9.10
  10  11  -4  194.98   11.00
  10  11  -3  127.99    9.80
  10 -11  -3  128.89    6.40
  10 -11  -3  120.09    8.80
  10  11  -2  194.58   11.30
  10 -11  -2  196.68   10.80
  10 -11  -2  222.98    8.00
  10  11  -1   77.19    7.80
  10  11  -1   68.29    4.00
  10 -11  -1   78.49    5.20
  10 -11  -1   71.19    7.30
  10  11   0   18.90    5.10
  10  11   0   19.40    2.00
  10  11   0   18.10    2.00
  10 -11   0   19.20    3.00
  10 -11   0   16.90    5.20
  10  11   1    4.80    3.90
  10  11   1    0.70    1.00
  10  11   1    1.10    0.90
  10 -11   1    0.00    4.30
  10 -11   1   -0.40    2.10
  10  11   2   37.80    5.30
  10 -11   2   38.00    2.80
  10 -11   2   34.40    5.30
 -10 -12   6  109.59    7.60
  10  12  -5  176.88    9.30
 -10 -12   5  160.88   10.00
  10  12  -4  234.38   11.40
  10  12  -3  515.25   18.00
  10 -12  -3  531.75   14.20
  10  12  -2    1.20    4.00
  10 -12  -2    6.10    4.30
  10 -12  -2   -3.20    2.20
  10  12  -1  275.67   12.60
  10  12  -1  268.57    7.60
  10 -12  -1  281.47    8.90
  10 -12  -1  274.27   12.00
  10  12   0  211.38    5.50
  10  12   0  204.48    5.60
  10  12   0  211.48   10.90
  10 -12   0  208.28    7.30
  10 -12   0  185.08   10.60
  10  12   1   -0.50    3.40
  10 -12   1   -3.20    4.10
  10 -12   1    4.20    2.10
  10  12   2  204.78   10.30
  10 -12   2  201.08    6.10
  10  13  -4  224.08   10.40
  10  13  -3  287.57   12.10
  10 -13  -3  278.57    9.60
  10  13  -2  136.59    8.60
  10 -13  -2  119.09    5.70
  10  13  -1   71.79    3.30
  10  13  -1   71.49    7.00
  10 -13  -1   75.39    4.60
  10  13   0  236.88    5.80
  10  13   0  244.98    5.70
  10  13   0  225.68   10.50
  10 -13   0  251.67    7.80
  10  13   1   17.00    4.50
  10 -13   1   18.20    2.40
  10  14  -3  100.29    7.10
  10  14  -2    2.30    3.40
  10  14  -1  288.67    7.00
  10  14  -1  280.77   11.20
  11   0  -8  135.59    5.80
  11   0  -7    0.60    2.30
  11   0  -6  548.05   15.10
  11   0  -5    2.40    2.70
  11   0  -5    1.10    2.50
  11   0  -4 1100.29   27.30
  11   0  -4 1108.89   26.90
  11   0  -3   -0.90    2.60
  11   0  -3   -0.10    2.70
  11   0  -2  247.08    9.20
  11   0  -1    0.40    2.80
  11   0  -1   -1.20    4.90
  11   0  -1    2.30    1.50
  11   0   0  693.03   23.10
  11   0   0  700.33   18.50
  11   0   1   -6.80    4.40
  11   0   1   -0.80    2.80
  11   0   2  254.37   13.10
  11   0   3   -0.10    1.50
  11   0   3    1.30    4.60
  11   0   4   15.20    1.60
  11   0   4   19.70    5.00
  11   0   4   13.30    1.60
  11   1  -8  230.08    7.90
  11  -1  -8  240.68    7.80
  11   1  -7   44.90    4.00
  11  -1  -7   49.00    4.00
  11   1  -6   20.70    3.20
  11  -1  -6   13.10    3.00
  11  -1  -6   13.60    5.10
  11   1  -5  183.78    7.90
  11   1  -5  170.78    7.90
  11  -1  -5  200.48    7.70
  11  -1  -5  175.98    7.90
  11   1  -4   -3.90    2.70
  11   1  -4   -1.20    2.40
  11  -1  -4    1.20    2.70
  11  -1  -4   -0.70    2.40
  11   1  -3 1178.08   28.40
  11  -1  -3 1156.08   28.60
  11  -1  -3 1194.58   28.30
  11   1  -2   32.20    4.10
  11  -1  -2   34.00    4.10
  11   1  -1  849.81   22.00
  11   1  -1  896.11   26.70
  11  -1  -1  863.51   26.40
  11  -1  -1  843.62   19.60
  11  -1  -1  870.51   21.80
  11   1   0    1.50    4.90
  11   1   0    3.80    2.80
  11  -1   0   -1.20    4.80
  11  -1   0    2.20    2.70
  11  -1   0    1.10    2.70
  11   1   1  288.47   10.30
  11   1   1  299.27   14.60
  11  -1   1  333.07   11.60
  11  -1   1  314.67   14.70
  11   1   2   69.49    8.00
  11  -1   2   70.39    8.10
  11   1   3  167.58   10.60
  11   1   3  164.08    5.20
  11  -1   3  158.58   10.70
  11   1   4   11.20    1.40
  11   1   4   13.20    1.50
  11   1   4   17.90    4.70
  11  -1   4    9.70    1.60
  11   2  -8   46.20    3.90
  11   2  -7   20.10    3.20
  11  -2  -7   28.60    3.30
  11   2  -6   13.10    3.10
  11  -2  -6   15.40    3.00
  11   2  -5  124.59    6.50
  11   2  -5  104.89    6.50
  11  -2  -5  106.19    6.30
  11  -2  -5  103.09    5.90
  11   2  -4   85.49    5.80
  11   2  -4   82.19    5.90
  11  -2  -4   91.49    5.50
  11  -2  -4   86.09    6.00
  11   2  -3    7.50    3.00
  11  -2  -3    2.50    2.60
  11  -2  -3   -0.30    2.70
  11   2  -2  466.65   18.00
  11   2  -2  501.35   14.40
  11  -2  -2  475.05   13.80
  11   2  -1   15.30    3.40
  11   2  -1   13.00    5.70
  11  -2  -1   17.80    2.30
  11  -2  -1   17.90    3.40
  11   2   0   16.30    3.40
  11   2   0   25.80    6.10
  11  -2   0   15.40    3.80
  11  -2   0   23.30    6.30
  11  -2   0   20.20    2.00
  11  -2   0   19.30    3.40
  11   2   1  107.99    6.20
  11   2   1   94.29    9.00
  11  -2   1  106.19    9.40
  11  -2   1  112.19    7.20
  11   2   2   19.70    2.10
  11   2   2   19.80    5.80
  11  -2   2   30.00    4.60
  11  -2   2   26.40    6.20
  11   2   3   31.80    2.30
  11   2   3   29.50    5.90
  11   2   3   31.10    2.20
  11  -2   3   28.70    6.10
  11   2   4   57.59    2.10
  11   2   4   58.09    2.20
  11   2   4   71.29    6.90
  11  -2   4   55.89    3.10
  11   3  -8  412.26   11.30
 -11  -3   8  376.36   13.10
  11   3  -7  176.48    7.30
  11   3  -6  334.97   10.80
  11   3  -5   79.19    5.70
  11  -3  -5   68.29    4.80
  11  -3  -5   81.39    5.60
  11   3  -4  182.38    7.90
  11  -3  -4  180.68    7.40
  11  -3  -4  180.28    8.10
  11   3  -3  164.38    7.60
  11  -3  -3  169.38    7.70
  11  -3  -3  165.78    7.10
  11   3  -2    0.90    2.70
  11   3  -2    9.20    5.00
  11  -3  -2   -1.30    2.60
  11   3  -1  136.69   10.30
  11   3  -1  132.79    7.00
  11  -3  -1  134.59    8.00
  11  -3  -1  135.09    5.40
  11  -3  -1  133.99    6.50
  11   3   0    4.10    4.80
  11   3   0    0.20    2.60
  11  -3   0    4.10    2.70
  11  -3   0    6.00    5.30
  11  -3   0    0.90    1.60
  11  -3   0    1.10    3.10
  11   3   1   50.49    4.60
  11   3   1   45.90    7.10
  11  -3   1   54.99    7.60
  11  -3   1   44.70    5.20
  11   3   2   38.00    6.70
  11   3   2   45.50    2.90
  11  -3   2   40.40    5.10
  11  -3   2   33.50    6.50
  11   3   3  316.37    7.70
  11   3   3  322.27    7.90
  11   3   3  310.47   13.60
  11   3   4   42.70    5.80
  11   4  -8    3.40    2.30
 -11  -4   8    9.30    4.20
  11   4  -7  199.98    7.70
  11   4  -6  217.78    8.40
  11   4  -5  177.98    7.80
  11  -4  -5  180.58    7.80
  11   4  -4  486.15   14.10
  11  -4  -4  458.45   14.00
  11   4  -3   70.59    8.10
  11   4  -3   75.69    5.60
  11   4  -2   13.80    5.20
  11   4  -2   10.90    3.10
  11  -4  -2    7.40    3.00
  11   4  -1   55.89    7.30
  11   4  -1   50.89    4.90
  11  -4  -1   62.89    6.00
  11  -4  -1   54.79    3.70
  11  -4  -1   51.79    4.40
  11   4   0  123.09   10.10
  11   4   0  126.19    6.60
  11  -4   0  130.19    8.00
  11  -4   0  121.39    4.90
  11   4   1  171.88    5.50
  11   4   1  175.68   11.10
  11   4   1  182.08    7.60
  11  -4   1  158.18    8.80
  11  -4   1  173.18   11.60
  11   4   2  383.96   15.50
  11   4   2  388.76    9.70
  11   4   2  390.66    9.30
  11  -4   2  378.56   13.40
  11   4   3   40.80    2.00
  11   4   3   40.50    6.10
  11   4   3   40.60    2.10
  11  -4   3   37.20    4.90
  11   4   4  100.79    7.50
  11   5  -8    6.20    2.10
 -11  -5   8   -2.00    3.70
  11   5  -7   39.00    3.80
  11   5  -6   58.09    4.80
  11   5  -5  139.59    6.80
  11   5  -4  162.18    7.50
  11  -5  -4  158.58    7.40
  11   5  -3    6.80    3.00
  11   5  -3    1.10    4.50
  11   5  -2  283.77   10.00
  11   5  -2  273.27   13.50
  11  -5  -2  282.27    9.00
  11  -5  -2  277.07   11.80
  11   5  -1  231.48    9.00
  11   5  -1  244.38   12.60
  11  -5  -1  235.78    7.80
  11  -5  -1  240.68   11.00
  11   5   0  331.37   14.70
  11   5   0  342.87   11.00
  11  -5   0  325.97   12.70
  11  -5   0  354.86    9.40
  11   5   1  576.14   13.70
  11   5   1  602.84   20.40
  11  -5   1  599.04   13.40
  11  -5   1  576.94   17.90
  11   5   2  203.78   11.40
  11   5   2  232.68    5.90
  11   5   2  230.18    6.10
  11  -5   2  226.18   10.10
  11   5   3    7.80    4.30
  11  -5   3    7.00    3.80
  11   5   4   78.39    6.60
  11   6  -8   49.10    3.50
  11   6  -7  249.48    8.30
  11   6  -6   31.60    3.60
  11  -6  -6   25.20    4.50
  11   6  -5  172.08    7.40
  11  -6  -5  166.38    8.90
  11   6  -4   72.89    5.40
  11  -6  -4   89.09    7.30
  11  -6  -4   81.49    7.40
  11   6  -3   -0.50    2.70
  11   6  -3    1.90    4.50
  11  -6  -3    0.00    3.10
  11   6  -2   32.50    6.30
  11   6  -2   29.50    3.80
  11  -6  -2   19.10    3.00
  11  -6  -2   25.20    4.60
  11   6  -1  144.09    6.90
  11   6  -1  134.19   10.00
  11  -6  -1  137.99    8.70
  11  -6  -1  141.79    6.00
  11   6   0  166.68   10.70
  11   6   0  153.88    5.60
  11   6   0  168.48    7.10
  11  -6   0  163.08    5.90
  11  -6   0  165.48    9.10
  11   6   1   81.69    3.60
  11   6   1   76.99    8.00
  11   6   1   86.29    3.50
  11  -6   1   91.09    7.20
  11  -6   1   94.29    3.80
  11   6   2   33.90    2.00
  11   6   2   36.60    2.10
  11   6   2   34.70    5.90
  11  -6   2   35.70    5.20
  11   6   3  172.08    9.30
  11  -6   3  177.38    8.40
  11   7  -7  357.76   10.10
 -11  -7   7  339.57   13.40
  11   7  -6    0.60    2.20
  11   7  -5  147.19    6.70
  11  -7  -5  160.18    8.80
  11   7  -4   14.20    3.10
  11   7  -4   11.00    4.90
  11  -7  -4   15.10    4.20
  11   7  -3    4.40    2.70
  11   7  -3    6.70    4.80
  11  -7  -3    7.60    3.80
  11  -7  -3   13.70    2.80
  11   7  -2   77.29    5.30
  11   7  -2   84.19    8.50
  11  -7  -2   74.39    4.80
  11  -7  -2   71.99    6.60
  11   7  -1  135.59    6.40
  11   7  -1  126.49    9.60
  11  -7  -1  137.09    8.60
  11  -7  -1  124.29    5.60
  11   7   0  545.35   14.70
  11   7   0  545.55   18.80
  11   7   0  540.95   13.10
  11  -7   0  539.65   17.40
  11  -7   0  538.95   13.60
  11   7   1  408.76    9.50
  11   7   1  393.26   15.60
  11   7   1  417.36    9.70
  11  -7   1  403.96   10.00
  11  -7   1  379.36   14.20
  11   7   2  408.36   15.00
  11  -7   2  394.76   14.00
  11   7   3  108.59    7.70
  11   8  -6   42.00    3.60
  11   8  -5  281.97    8.90
  11  -8  -5  242.48   10.70
  11   8  -4   91.99    5.40
  11   8  -4   95.49    8.30
  11  -8  -4  109.89    5.60
  11  -8  -4   87.89    7.30
  11   8  -3   94.19    8.60
  11   8  -3  101.19    5.60
  11  -8  -3  103.19    5.50
  11  -8  -3   92.89    7.40
  11   8  -2   56.89    7.20
  11   8  -2   58.59    4.60
  11  -8  -2   59.29    4.20
  11  -8  -2   62.39    6.20
  11   8  -1   64.59    7.30
  11   8  -1   62.39    4.60
  11  -8  -1   58.39    4.00
  11  -8  -1   59.19    6.20
  11   8   0   70.19    4.90
  11   8   0   59.99    7.00
  11   8   0   61.19    3.30
  11  -8   0   64.59    6.50
  11  -8   0   56.99    4.00
  11   8   1    1.00    1.10
  11   8   1    7.10    4.30
  11   8   1    1.70    1.20
  11  -8   1    3.70    1.70
  11  -8   1    3.40    3.90
  11   8   2   69.69    6.70
  11  -8   2   73.49    6.30
  11   8   3   88.69    8.80
  11   9  -6   45.60    4.50
  11   9  -5  369.66   10.50
  11  -9  -5  367.46   10.80
  11   9  -4    8.90    4.50
  11   9  -4   15.70    2.80
  11  -9  -4   13.20    4.00
  11  -9  -4   12.10    2.70
  11   9  -3   28.00    3.40
  11   9  -3   26.10    5.50
  11  -9  -3   26.40    4.70
  11  -9  -3   21.80    3.00
  11   9  -2   30.50    3.40
  11   9  -2   47.00    6.60
  11  -9  -2   35.60    5.30
  11  -9  -2   36.90    3.40
  11   9  -1    2.80    1.70
  11   9  -1   -0.20    2.30
  11   9  -1    9.30    4.50
  11  -9  -1    4.50    2.20
  11  -9  -1   -0.20    3.80
  11   9   0   36.60    2.40
  11   9   0   43.90    2.90
  11   9   0   37.20    5.70
  11  -9   0   43.80    5.70
  11  -9   0   43.10    3.20
  11   9   1    5.60    3.90
  11  -9   1    3.10    1.60
  11  -9   1   -1.60    3.90
  11   9   2   62.39    6.20
  11  -9   2   47.80    5.40
  11 -10  -5    7.80    3.80
  11  10  -4  121.39    8.30
  11 -10  -4  118.59    5.50
  11  10  -3    9.40    4.50
  11 -10  -3   12.80    2.60
  11 -10  -3    6.70    4.10
  11  10  -2    3.30    4.20
  11 -10  -2    4.40    2.30
  11 -10  -2    1.40    3.80
  11  10  -1  137.89    4.80
  11  10  -1  158.38    9.50
  11 -10  -1  147.29    8.90
  11 -10  -1  140.59    5.70
  11  10   0   -1.10    1.10
  11  10   0    0.20    1.10
  11  10   0   -1.30    3.70
  11 -10   0   -1.00    1.90
  11 -10   0    0.80    3.90
  11  10   1   -0.20    3.50
  11 -10   1   -0.20    3.80
  11 -10   1    0.30    1.40
  11  11  -4  249.78   11.70
  11  11  -3  141.99    8.80
  11 -11  -3  151.18    5.90
  11  11  -2  176.18    9.90
  11 -11  -2  194.78    6.60
  11  11  -1    6.80    1.50
  11  11  -1    7.70    1.50
  11  11  -1    7.70    4.00
  11 -11  -1   11.50    4.60
  11 -11  -1   17.60    2.40
  11  11   0  142.69    8.30
  11 -11   0  147.09    5.20
  11  12  -2   40.90    5.40
  11  12  -1   25.00    4.80
  11  12  -1   20.10    1.50
  12   0  -7   -1.30    1.90
  12   0  -6   42.20    3.60
  12   0  -5   -1.30    2.10
  12   0  -4 1056.89   25.10
  12   0  -3    0.20    2.40
  12   0  -2 1175.48   27.60
  12   0  -1   -1.00    2.30
  12   0  -1   -2.00    2.40
  12   0   0  242.48   11.90
  12   0   0  244.48    9.10
  12   0   1   -0.50    4.10
  12   0   2    2.00    4.30
  12   0   2    4.30    2.30
  12   0   3    5.00    1.70
  12   0   3    0.10    4.00
  12   1  -7   98.09    4.80
  12   1  -6   47.50    3.80
  12  -1  -6   46.50    3.80
  12   1  -5  683.93   17.40
  12  -1  -5  683.13   17.30
  12   1  -4   54.79    4.60
  12  -1  -4   73.59    4.70
  12   1  -3  375.26   11.30
  12  -1  -3  373.96   11.20
  12   1  -2    0.70    2.40
  12  -1  -2    1.60    2.40
  12  -1  -2    4.10    1.50
  12   1  -1   71.29    5.00
  12   1  -1   57.29    6.90
  12  -1  -1   62.79    4.50
  12  -1  -1   67.99    5.40
  12   1   0  171.58   10.40
  12  -1   0  156.68   10.10
  12  -1   0  182.18    7.90
  12   1   1  436.46   15.60
  12  -1   1  435.66   15.80
  12   1   2  401.96    9.70
  12   1   2  394.96   14.40
  12  -1   2  411.06   14.60
  12   1   3    3.10    4.00
  12   1   3    2.80    1.00
  12   2  -7  276.57    8.50
  12   2  -6    6.50    2.50
  12  -2  -6   11.10    2.50
  12   2  -5   55.99    4.50
  12  -2  -5   62.89    4.30
  12   2  -4  123.49    6.20
  12  -2  -4  118.29    5.60
  12   2  -3   37.10    3.80
  12  -2  -3   40.30    3.80
  12   2  -2   27.80    3.60
  12  -2  -2   29.40    2.30
  12  -2  -2   26.90    3.30
  12  -2  -2   25.90    4.00
  12   2  -1  192.08   10.60
  12   2  -1  182.68    7.30
  12  -2  -1  173.88    8.30
  12  -2  -1  181.88    6.90
  12   2   0    7.70    2.70
  12   2   0    5.60    4.50
  12  -2   0    7.70    4.90
  12  -2   0    8.10    3.10
  12   2   1   23.60    5.40
  12  -2   1   24.40    3.90
  12  -2   1   24.60    5.40
  12   2   2    3.20    1.30
  12   2   2    3.90    4.10
  12   2   2    3.40    1.30
  12   3  -7  174.58    6.40
  12   3  -6   10.60    2.60
  12   3  -5  172.58    7.00
  12   3  -4   15.90    3.10
  12   3  -3    3.60    2.50
  12  -3  -3    3.90    2.00
  12  -3  -3    2.40    2.30
  12   3  -2   41.40    4.10
  12   3  -2   48.40    6.80
  12  -3  -2   41.30    3.70
  12  -3  -2   43.40    2.90
  12  -3  -2   50.99    5.00
  12   3  -1  325.97   13.60
  12   3  -1  339.27   10.40
  12  -3  -1  313.57   11.40
  12   3   0   55.39    6.60
  12   3   0   55.09    4.40
  12  -3   0   62.89    5.30
  12   3   1   33.50    2.20
  12   3   1   19.70    5.00
  12  -3   1   35.80    4.30
  12   3   2  543.65   12.40
  12   3   2  579.04   17.70
  12   3   2  566.14   12.50
  12   4  -7  118.49    6.50
  12   4  -6    8.00    2.50
  12  -4  -6   10.20    3.30
  12   4  -5    0.40    2.20
  12  -4  -5    1.20    3.00
  12   4  -4   73.19    5.10
  12  -4  -4   79.29    6.20
  12   4  -3    5.40    2.60
  12  -4  -3    4.10    3.10
  12  -4  -3    1.30    2.00
  12   4  -2  341.27   10.50
  12   4  -2  333.47   13.80
  12  -4  -2  326.97   12.00
  12  -4  -2  338.97    9.00
  12   4  -1   96.59    8.20
  12   4  -1   97.39    5.50
  12  -4  -1   94.69    6.70
  12  -4  -1  103.79    3.70
  12   4   0   29.80    5.50
  12  -4   0   24.10    4.10
  12   4   1    7.30    4.30
  12   4   1    9.10    2.60
  12   4   1   11.30    1.50
  12  -4   1    7.40    3.40
  12   4   2   27.20    4.90
  12   4   2   18.10    1.20
  12   4   2   18.80    1.30
  12   5  -6   67.59    4.20
  12   5  -5  109.59    5.40
  12  -5  -5  104.69    7.00
  12   5  -4   46.00    4.00
  12  -5  -4   47.70    5.20
  12  -5  -4   49.00    3.50
  12   5  -3   12.50    2.90
  12  -5  -3   15.20    2.30
  12  -5  -3   12.20    3.70
  12   5  -2   34.70    5.90
  12   5  -2   22.10    3.20
  12  -5  -2   33.40    4.50
  12  -5  -2   20.60    2.40
  12   5  -1  107.19    8.60
  12   5  -1  118.89    5.70
  12  -5  -1  114.99    7.10
  12  -5  -1  114.99    4.10
  12   5   0    5.40    4.30
  12   5   0    9.80    1.60
  12  -5   0   18.80    3.90
  12   5   1    2.60    1.20
  12   5   1    1.60    1.10
  12   5   1    0.90    4.00
  12  -5   1    5.50    3.40
  12   5   2   10.20    4.00
  12   6  -6  243.48    7.70
  12   6  -5    1.50    2.20
  12  -6  -5    2.90    2.00
  12  -6  -5    4.50    3.20
  12   6  -4    0.20    2.20
  12  -6  -4   -0.60    1.90
  12  -6  -4    2.10    3.30
  12   6  -3   25.00    5.20
  12   6  -3   19.40    3.00
  12  -6  -3   21.00    2.60
  12  -6  -3   21.10    4.10
  12   6  -2   85.39    5.00
  12   6  -2   97.09    7.90
  12  -6  -2   78.09    4.00
  12  -6  -2   81.09    6.40
  12   6  -1  242.38   11.50
  12   6  -1  241.88    8.10
  12  -6  -1  241.48   10.00
  12  -6  -1  246.78    6.70
  12   6   0   93.39    7.70
  12   6   0   88.29    3.30
  12  -6   0   91.59    6.70
  12   6   1  206.88    9.80
  12   6   1  200.58    4.90
  12   6   1  201.78    5.00
  12   7  -5    2.10    2.10
  12  -7  -5   -0.20    1.80
  12   7  -4    2.30    2.20
  12  -7  -4    5.00    3.30
  12  -7  -4    2.60    1.90
  12   7  -3   30.20    5.10
  12   7  -3   33.60    3.40
  12  -7  -3   36.40    3.00
  12  -7  -3   41.50    4.90
  12   7  -2   51.79    6.10
  12   7  -2   53.09    4.00
  12  -7  -2   54.59    5.40
  12  -7  -2   52.89    3.50
  12   7  -1   51.79    6.20
  12   7  -1   46.60    2.90
  12   7  -1   54.89    3.90
  12  -7  -1   42.30    5.10
  12  -7  -1   50.49    3.10
  12   7   0   54.69    2.70
  12   7   0   53.19    2.50
  12   7   0   57.99    6.10
  12  -7   0   50.89    5.30
  12   7   1   95.19    6.80
  12  -8  -4   -1.10    1.70
  12   8  -3    1.20    4.20
  12   8  -3    3.40    2.10
  12  -8  -3   -1.10    3.40
  12  -8  -3   -0.20    1.80
  12   8  -2  183.88    6.50
  12   8  -2  188.08    9.50
  12  -8  -2  179.98    5.80
  12  -8  -2  171.78    8.70
  12   8  -1   51.39    6.00
  12   8  -1   50.89    2.70
  12  -8  -1   51.89    3.10
  12  -8  -1   55.79    5.50
  12   8   0  271.97    6.30
  12   8   0  276.17   11.00
  12   8   0  275.07    6.50
  12  -9  -3   88.49    4.10
  12  -9  -2  143.89    4.90
  13   0  -3   -2.50    1.90
  13   0  -3   -0.40    2.30
  13   0  -2   41.10    3.20
  13   1  -4   10.10    2.30
  13   1  -3  384.36   10.50
  13  -1  -3  386.26   11.80
  13   1  -2   72.19    4.30
  13   2  -4   27.20    2.90
  13   2  -3   99.49    4.80
  13  -2  -3  109.89    6.50
  13   2  -2   15.20    2.60
  13   3  -4    6.80    3.10
  13   3  -3   -2.90    1.80
  13   3  -2   22.60    2.70
  13   4  -3   90.79    6.00
_computing_structure_solution     'SHELXT 2014/4 (Sheldrick, 2014)'
;
_shelx_hkl_checksum     27296
_shelx_res_file
;
    cusaldmen_a.res created by SHELXL-2014/7
TITL CuSaldmen_a.res in P2(1)/c
REM Old TITL CuSaldmen in P2(1)/c
REM SHELXT solution in P2(1)/c
REM R1 0.077, Rweak 0.003, Alpha 0.023, Orientation as input
REM Formula found by SHELXT: C15 Cl3 Cu2 N4 O
CELL 1.54178 11.0838 18.0949 10.661 90 101.474 90
ZERR 4 0.0004 0.0007 0.0004 0 0.002 0
LATT 1
SYMM -X,0.5+Y,0.5-Z
SFAC C H Cl Cu N O
UNIT 60 108 12 8 16 4.43
EQIV $1 1-X,1-Y,1-Z
EQIV $2 2-X,0.5+Y,1.5-Z
EQIV $3 +X,+Y,-1+Z
L.S. 4
PLAN  10
SIZE 0.037 0.06 0.083
TEMP -123.15
HTAB N3 Cl1_$1
HTAB N3 Cl1
HTAB C2 Cl3_$2
HTAB C3 Cl1
HTAB C8 Cl2_$3
BOND $H
LIST 6
fmap 2
acta
REM <olex2.extras>
REM <HklSrc "%.\\CuSaldmen_a.hkl">
REM </olex2.extras>
WGHT    0.028700    1.060600
FVAR       0.40772
CU1   4    0.797928    0.561691    0.739805    11.00000    0.01696    0.01273 =
         0.01364   -0.00212    0.00323   -0.00351
CU2   4    0.698623    0.393607    0.681137    11.00000    0.01273    0.01071 =
         0.01505    0.00254    0.00394   -0.00016
CL1   3    0.595668    0.625883    0.645391    11.00000    0.01694    0.02368 =
         0.02461   -0.00630   -0.00074    0.00368
CL2   3    0.753971    0.476165    0.883329    11.00000    0.03416    0.02101 =
         0.01292    0.00016    0.00281   -0.00864
CL3   3    0.859420    0.323022    0.656519    11.00000    0.01645    0.01764 =
         0.03124    0.00640    0.01032    0.00427
O1    6    0.767248    0.483168    0.609632    11.00000    0.02100    0.01164 =
         0.01395    0.00005    0.00635   -0.00215
N1    5    0.855441    0.640346    0.879575    11.00000    0.01819    0.01866 =
         0.01931   -0.00527    0.00270   -0.00268
N2    5    0.906138    0.614125    0.645201    11.00000    0.01478    0.01360 =
         0.01997   -0.00184    0.00323   -0.00193
N3    5    0.526547    0.435838    0.638141    11.00000    0.01670    0.01478 =
         0.01737    0.00064    0.00181   -0.00001
H3A   2    0.502784    0.434152    0.555532    11.00000    0.01727
H3B   2    0.533500    0.480059    0.662936    11.00000    0.02383
N4    5    0.617710    0.311509    0.766371    11.00000    0.01704    0.01492 =
         0.01628    0.00413    0.00617    0.00139
C1    1    0.969013    0.677893    0.714532    11.00000    0.02189    0.01705 =
         0.02540   -0.00494    0.00590   -0.00894
AFIX  23
H1A   2    0.979097    0.717788    0.653907    11.00000   -1.20000
H1B   2    1.051453    0.663356    0.762550    11.00000   -1.20000
AFIX   0
C2    1    0.888919    0.704054    0.805979    11.00000    0.02338    0.01446 =
         0.02753   -0.00542    0.00460   -0.00324
AFIX  23
H2A   2    0.934098    0.741259    0.865488    11.00000   -1.20000
H2B   2    0.813338    0.727541    0.757124    11.00000   -1.20000
AFIX   0
C3    1    0.759912    0.662726    0.950786    11.00000    0.02657    0.03096 =
         0.02577   -0.01232    0.00874   -0.00238
AFIX 137
H3C   2    0.686481    0.679448    0.890358    11.00000   -1.50000
H3D   2    0.791319    0.703076    1.009586    11.00000   -1.50000
H3E   2    0.738548    0.620504    0.999665    11.00000   -1.50000
AFIX   0
C4    1    0.964559    0.613549    0.972774    11.00000    0.02406    0.02897 =
         0.02272   -0.00212   -0.00240   -0.00220
AFIX 137
H4A   2    0.941076    0.571011    1.019539    11.00000   -1.50000
H4B   2    0.995507    0.653182    1.033310    11.00000   -1.50000
H4C   2    1.029076    0.598777    0.926954    11.00000   -1.50000
AFIX   0
C5    1    0.922260    0.599843    0.532231    11.00000    0.01319    0.01487 =
         0.02062    0.00331    0.00457   -0.00076
AFIX  43
H5    2    0.978582    0.630221    0.499282    11.00000   -1.20000
AFIX   0
C6    1    0.862341    0.541599    0.450450    11.00000    0.01199    0.01315 =
         0.01676    0.00140    0.00277    0.00148
C7    1    0.880409    0.541194    0.323611    11.00000    0.01719    0.01873 =
         0.02014    0.00260    0.00736    0.00055
AFIX  43
H7    2    0.934166    0.576613    0.298308    11.00000   -1.20000
AFIX   0
C8    1    0.822173    0.490758    0.235037    11.00000    0.02514    0.02260 =
         0.01545   -0.00026    0.00704    0.00240
AFIX  43
H8    2    0.834512    0.491610    0.149382    11.00000   -1.20000
AFIX   0
C9    1    0.744686    0.438403    0.273824    11.00000    0.02412    0.01804 =
         0.01787   -0.00324    0.00177    0.00093
AFIX  43
H9    2    0.702991    0.403786    0.213398    11.00000   -1.20000
AFIX   0
C10   1    0.727645    0.436088    0.398348    11.00000    0.01912    0.01334 =
         0.01947   -0.00052    0.00379   -0.00181
AFIX  43
H10   2    0.675718    0.399220    0.422619    11.00000   -1.20000
AFIX   0
C11   1    0.785497    0.487120    0.489978    11.00000    0.01307    0.01139 =
         0.01529    0.00201    0.00343    0.00362
C12   1    0.439505    0.393309    0.699331    11.00000    0.01619    0.02387 =
         0.03120    0.00434    0.00865    0.00172
AFIX  23
H12A  2    0.388627    0.360565    0.635448    11.00000   -1.20000
H12B  2    0.383934    0.427616    0.732858    11.00000   -1.20000
AFIX   0
C13   1    0.511740    0.347424    0.807939    11.00000    0.02056    0.02293 =
         0.02382    0.00249    0.01140    0.00150
AFIX  23
H13A  2    0.541922    0.379509    0.882825    11.00000   -1.20000
H13B  2    0.457545    0.309214    0.833723    11.00000   -1.20000
AFIX   0
C14   1    0.575427    0.252949    0.670563    11.00000    0.02669    0.01698 =
         0.02642    0.00000    0.00864   -0.00657
AFIX 137
H14A  2    0.522066    0.274740    0.595292    11.00000   -1.50000
H14B  2    0.529383    0.215468    0.707967    11.00000   -1.50000
H14C  2    0.646865    0.229905    0.645059    11.00000   -1.50000
AFIX   0
C15   1    0.699553    0.277858    0.878434    11.00000    0.02396    0.02471 =
         0.02404    0.01051    0.00673    0.00302
AFIX 137
H15A  2    0.770109    0.254786    0.851210    11.00000   -1.50000
H15B  2    0.653937    0.240294    0.916167    11.00000   -1.50000
H15C  2    0.728816    0.316210    0.942138    11.00000   -1.50000
AFIX   0
O1W   6    0.494697    0.447874    0.080822     0.10767    0.04763    0.11982 =
         0.08108   -0.02435    0.00568    0.00244
HKLF 4
REM  CuSaldmen_a.res in P2(1)/c
REM R1 =  0.0220 for    3333 Fo > 4sig(Fo)  and  0.0256 for all    3680 data
REM    248 parameters refined using      0 restraints
END
WGHT      0.0287      1.0607
REM Highest difference peak  0.319,  deepest hole -0.283,  1-sigma level  0.057
Q1    1   0.9038  0.6285  0.9162  11.00000  0.05    0.32
Q2    1   0.8377  0.6096  0.8421  11.00000  0.05    0.30
Q3    1   0.5633  0.3279  0.7880  11.00000  0.05    0.29
Q4    1   0.9391  0.6479  0.6781  11.00000  0.05    0.28
Q5    1   0.8853  0.5691  0.4922  11.00000  0.05    0.28
Q6    1   0.8146  0.5241  0.4650  11.00000  0.05    0.28
Q7    1   0.8698  0.5449  0.3916  11.00000  0.05    0.28
Q8    1   0.9266  0.6869  0.7572  11.00000  0.05    0.27
Q9    1   0.8376  0.5127  0.4703  11.00000  0.05    0.27
Q10   1   0.6728  0.4836  0.8376  11.00000  0.05    0.27
;
_shelx_res_checksum     59927
data_1
_chemical_name_systematic
;\
Dichlorido[<i>N</i>,<i>N</i>-dimethyl-<i>N</i>'-(pyridin-2-ylmethylidene)\
ethane-1,2-diamine]copper(II) monohydrate
;
_chemical_name_common     ?
_chemical_formula_moiety     'C10 H15 Cl2 Cu N3 , H2 O'
_chemical_formula_sum     'C10 H17 Cl2 Cu N3 O'
_chemical_formula_iupac     '[Cu Cl2 (C10 H15 N3)] , H2 O'
_chemical_formula_weight     329.70
_chemical_melting_point     ?
_shelx_space_group_comment
;
The symmetry employed for this shelxl refinement is uniquely defined
by the following loop, which should always be used as a source of
symmetry information in preference to the above space-group names.
They are only intended as comments.
;
_space_group_crystal_system     monoclinic
_space_group_name_H-M_alt     'P 21/n'
_space_group_name_Hall     '-P 2yn'
loop_
    _space_group_symop_operation_xyz
    'x, y, z'
    '-x+1/2, y+1/2, -z+1/2'
    '-x, -y, -z'
    'x-1/2, -y-1/2, z-1/2'
_cell_length_a     6.9667(5)
_cell_length_b     24.735(2)
_cell_length_c     7.9294(6)
_cell_angle_alpha     90
_cell_angle_beta     103.693(4)
_cell_angle_gamma     90
_cell_volume     1327.55(18)
_cell_formula_units_Z     4
_cell_measurement_reflns_used     5700
_cell_measurement_theta_min     6.02
_cell_measurement_theta_max     68.2
_cell_measurement_temperature     150(2)
_exptl_crystal_description     needle
_exptl_crystal_colour     green
_exptl_crystal_size_max     0.269
_exptl_crystal_size_mid     0.053
_exptl_crystal_size_min     0.053
_exptl_crystal_density_diffrn     1.650
_exptl_crystal_density_meas     ?
_exptl_crystal_density_method     ?
_exptl_crystal_F_000     676
_exptl_absorpt_coefficient_mu     5.931
_exptl_absorpt_correction_type     multi-scan
_exptl_absorpt_process_details
;
(SADABS; Bruker, 2010)
;
_shelx_estimated_absorpt_T_min     0.298
_shelx_estimated_absorpt_T_max     0.744
_exptl_absorpt_correction_T_min     0.5216
_exptl_absorpt_correction_T_max     0.7531
_diffrn_ambient_temperature     150.0
_diffrn_radiation_type     CuK\a
_diffrn_radiation_wavelength     1.54178
_diffrn_measurement_device_type     'Bruker APEX CCD area-detector'
_diffrn_measurement_method     '\f and \w'
_diffrn_detector_area_resol_mean     8.3333
_diffrn_reflns_number     7065
_diffrn_reflns_av_R_equivalents     0.0409
_diffrn_reflns_theta_min     6.016
_diffrn_reflns_theta_max     68.424
_diffrn_reflns_theta_full     67.679
_diffrn_measured_fraction_theta_max     0.966
_diffrn_measured_fraction_theta_full     0.975
_diffrn_reflns_limit_h_min     -8
_diffrn_reflns_limit_h_max     8
_diffrn_reflns_limit_k_min     -29
_diffrn_reflns_limit_k_max     29
_diffrn_reflns_limit_l_min     -9
_diffrn_reflns_limit_l_max     5
_refine_special_details     ?
_reflns_number_total     2361
_reflns_number_gt     2199
_reflns_threshold_expression     I>2\s(I)
_refine_ls_structure_factor_coef     Fsqd
_refine_ls_matrix_type     full
_refine_ls_R_factor_all     0.0418
_refine_ls_R_factor_gt     0.0399
_refine_ls_wR_factor_gt     0.1067
_refine_ls_wR_factor_ref     0.1082
_refine_ls_goodness_of_fit_ref     1.101
_refine_ls_restrained_S_all     1.101
_refine_ls_number_reflns     2361
_refine_ls_number_parameters     162
_refine_ls_number_restraints     3
_refine_ls_hydrogen_treatment     mixed
_refine_ls_weighting_scheme     calc
_refine_ls_weighting_details
            'w = 1/[\s^2^(Fo^2^)+(0.0521P)^2^+1.8713P] where P=(Fo^2^+2Fc^2^)/3'
_atom_sites_solution_hydrogens     mixed
_atom_sites_solution_primary     ?
_atom_sites_solution_secondary     ?
_refine_ls_shift/su_max     0.000
_refine_ls_shift/su_mean     0.000
_refine_diff_density_max     0.654
_refine_diff_density_min     -0.595
_refine_ls_extinction_method     none
_refine_ls_extinction_coef     .
loop_
    _atom_type_symbol
    _atom_type_description
    _atom_type_scat_dispersion_real
    _atom_type_scat_dispersion_imag
    _atom_type_scat_source
    'C' 'C' 0.0181 0.0091
                         'International Tables Vol C Tables 4.2.6.8 and 6.1.1.4'
    'H' 'H' 0.0000 0.0000
                         'International Tables Vol C Tables 4.2.6.8 and 6.1.1.4'
    'N' 'N' 0.0311 0.0180
                         'International Tables Vol C Tables 4.2.6.8 and 6.1.1.4'
    'O' 'O' 0.0492 0.0322
                         'International Tables Vol C Tables 4.2.6.8 and 6.1.1.4'
    'Cl' 'Cl' 0.3639 0.7018
                         'International Tables Vol C Tables 4.2.6.8 and 6.1.1.4'
    'Cu' 'Cu' -1.9646 0.5888
                         'International Tables Vol C Tables 4.2.6.8 and 6.1.1.4'
_computing_data_collection
;
APEX2 (Bruker, 2010)
;
_computing_cell_refinement
;
SAINT (Bruker, 2010)
;
_computing_data_reduction
;
SAINT (Bruker, 2010)
;
_computing_structure_solution
;
SHELXS97 (Sheldrick, 2008)
;
_computing_structure_refinement
;
SHELXL2014 (Sheldrick, 2015)
;
_computing_molecular_graphics
;
OLEX2 (Dolomanov <i>et al.</i>,  2009), Mercury (Macrae et al.,
2008)
;
_computing_publication_material
;
publCIF (Westrip, 2010)
;
loop_
    _atom_site_type_symbol
    _atom_site_label
    _atom_site_fract_x
    _atom_site_fract_y
    _atom_site_fract_z
    _atom_site_U_iso_or_equiv
    _atom_site_adp_type
    _atom_site_calc_flag
    _atom_site_occupancy
    _atom_site_disorder_assembly
    _atom_site_disorder_group
    Cu Cu1 0.25867(6) 0.11867(2) 0.18700(5) 0.01663(17) Uani d 1 . .
    Cl Cl1 0.36674(10) 0.19272(3) 0.01545(9) 0.0226(2) Uani d 1 . .
    Cl Cl2 0.52625(10) 0.06383(3) 0.25165(9) 0.0239(2) Uani d 1 . .
    N N1 0.3071(3) 0.15604(10) 0.4256(3) 0.0196(5) Uani d 1 . .
    N N2 -0.0116(3) 0.14595(10) 0.1726(3) 0.0195(5) Uani d 1 . .
    N N3 0.1025(3) 0.07572(10) -0.0233(3) 0.0173(5) Uani d 1 . .
    C C1 -0.0402(4) 0.18436(13) 0.3060(4) 0.0244(7) Uani d 1 . .
    H H1A -0.1083 0.1666 0.3874 0.029 Uiso calc 1 . .
    H H1B -0.1203 0.2156 0.2518 0.029 Uiso calc 1 . .
    C C2 0.1668(4) 0.20274(13) 0.4012(4) 0.0237(6) Uani d 1 . .
    H H2A 0.2132 0.2314 0.3333 0.028 Uiso calc 1 . .
    H H2B 0.1624 0.2180 0.5157 0.028 Uiso calc 1 . .
    C C3 0.2592(5) 0.11624(13) 0.5493(4) 0.0259(7) Uani d 1 . .
    H H3A 0.1234 0.1034 0.5060 0.039 Uiso calc 1 . .
    H H3B 0.2721 0.1334 0.6628 0.039 Uiso calc 1 . .
    H H3C 0.3506 0.0856 0.5609 0.039 Uiso calc 1 . .
    C C4 0.5104(5) 0.17632(14) 0.4964(4) 0.0289(7) Uani d 1 . .
    H H4A 0.6038 0.1461 0.5099 0.043 Uiso calc 1 . .
    H H4B 0.5184 0.1932 0.6096 0.043 Uiso calc 1 . .
    H H4C 0.5435 0.2030 0.4164 0.043 Uiso calc 1 . .
    C C5 -0.1490(4) 0.12990(12) 0.0464(4) 0.0204(6) Uani d 1 . .
    H H5 -0.2802 0.1433 0.0270 0.024 Uiso calc 1 . .
    C C6 -0.0916(4) 0.08948(12) -0.0667(4) 0.0195(6) Uani d 1 . .
    C C7 -0.2231(5) 0.06563(13) -0.2042(4) 0.0240(7) Uani d 1 . .
    H H7 -0.3586 0.0756 -0.2315 0.029 Uiso calc 1 . .
    C C8 -0.1550(5) 0.02693(13) -0.3020(4) 0.0260(7) Uani d 1 . .
    H H8 -0.2428 0.0103 -0.3979 0.031 Uiso calc 1 . .
    C C9 0.0427(5) 0.01288(13) -0.2578(4) 0.0240(6) Uani d 1 . .
    H H9 0.0930 -0.0136 -0.3229 0.029 Uiso calc 1 . .
    C C10 0.1664(4) 0.03815(12) -0.1165(4) 0.0205(6) Uani d 1 . .
    H H10 0.3018 0.0282 -0.0854 0.025 Uiso calc 1 . .
    O O1 0.9383(4) 0.19474(11) 0.7408(4) 0.0429(7) Uani d 1 . .
    H H1D 0.919(6) 0.2249(10) 0.692(6) 0.064 Uiso d 1 . .
    H H1C 1.055(3) 0.1978(17) 0.799(6) 0.064 Uiso d 1 . .
loop_
    _atom_site_aniso_label
    _atom_site_aniso_U_11
    _atom_site_aniso_U_22
    _atom_site_aniso_U_33
    _atom_site_aniso_U_12
    _atom_site_aniso_U_13
    _atom_site_aniso_U_23
    Cu1 0.0140(3) 0.0238(3) 0.0107(2) 0.00267(15) 0.00034(16) 0.00037(15)
    Cl1 0.0228(4) 0.0262(4) 0.0186(3) -0.0009(3) 0.0046(3) 0.0041(3)
    Cl2 0.0182(4) 0.0300(4) 0.0210(4) 0.0068(3) -0.0004(3) 0.0012(3)
    N1 0.0182(12) 0.0263(13) 0.0136(11) 0.0008(10) 0.0024(9) -0.0022(10)
    N2 0.0182(12) 0.0255(13) 0.0154(11) 0.0031(10) 0.0054(9) 0.0010(10)
    N3 0.0188(12) 0.0214(12) 0.0100(10) 0.0007(9) 0.0000(9) 0.0050(9)
    C1 0.0235(15) 0.0312(16) 0.0195(14) 0.0038(13) 0.0068(12) -0.0030(13)
    C2 0.0253(16) 0.0256(16) 0.0213(14) 0.0018(12) 0.0076(12) -0.0045(12)
    C3 0.0311(17) 0.0342(18) 0.0115(13) 0.0011(13) 0.0030(12) 0.0014(12)
    C4 0.0206(15) 0.0374(18) 0.0260(16) -0.0030(13) 0.0002(12) -0.0091(14)
    C5 0.0158(14) 0.0247(15) 0.0202(14) 0.0013(11) 0.0033(11) 0.0063(12)
    C6 0.0202(14) 0.0234(15) 0.0130(12) 0.0005(11) 0.0004(11) 0.0083(11)
    C7 0.0208(15) 0.0310(17) 0.0163(13) -0.0011(12) -0.0035(11) 0.0077(12)
    C8 0.0329(17) 0.0300(17) 0.0106(13) -0.0071(13) -0.0036(12) 0.0038(12)
    C9 0.0328(17) 0.0266(16) 0.0123(13) -0.0011(13) 0.0046(12) 0.0018(12)
    C10 0.0217(14) 0.0259(15) 0.0131(13) 0.0022(12) 0.0026(11) 0.0045(11)
    O1 0.0434(15) 0.0465(16) 0.0357(14) 0.0004(12) 0.0028(12) 0.0057(12)
_geom_special_details
;
 All esds (except the esd in the dihedral angle between two l.s. planes)
 are estimated using the full covariance matrix.  The cell esds are taken
 into account individually in the estimation of esds in distances, angles
 and torsion angles; correlations between esds in cell parameters are only
 used when they are defined by crystal symmetry.  An approximate (isotropic)
 treatment of cell esds is used for estimating esds involving l.s. planes.
;
loop_
    _geom_bond_atom_site_label_1
    _geom_bond_atom_site_label_2
    _geom_bond_site_symmetry_2
    _geom_bond_distance
    _geom_bond_publ_flag
    Cu1 Cl1 . 2.5013(8) ?
    Cu1 Cl2 . 2.2639(8) ?
    Cu1 N1 . 2.060(2) ?
    Cu1 N2 . 1.978(2) ?
    Cu1 N3 . 2.058(2) ?
    N1 C2 . 1.496(4) ?
    N1 C3 . 1.482(4) ?
    N1 C4 . 1.482(4) ?
    N2 C1 . 1.469(4) ?
    N2 C5 . 1.274(4) ?
    N3 C6 . 1.357(4) ?
    N3 C10 . 1.328(4) ?
    C1 H1A . 0.9900 ?
    C1 H1B . 0.9900 ?
    C1 C2 . 1.530(4) ?
    C2 H2A . 0.9900 ?
    C2 H2B . 0.9900 ?
    C3 H3A . 0.9800 ?
    C3 H3B . 0.9800 ?
    C3 H3C . 0.9800 ?
    C4 H4A . 0.9800 ?
    C4 H4B . 0.9800 ?
    C4 H4C . 0.9800 ?
    C5 H5 . 0.9500 ?
    C5 C6 . 1.460(4) ?
    C6 C7 . 1.380(4) ?
    C7 H7 . 0.9500 ?
    C7 C8 . 1.384(5) ?
    C8 H8 . 0.9500 ?
    C8 C9 . 1.383(5) ?
    C9 H9 . 0.9500 ?
    C9 C10 . 1.390(4) ?
    C10 H10 . 0.9500 ?
    O1 H1D . 0.838(10) ?
    O1 H1C . 0.837(10) ?
loop_
    _geom_angle_atom_site_label_1
    _geom_angle_atom_site_label_2
    _geom_angle_atom_site_label_3
    _geom_angle_site_symmetry_1
    _geom_angle_site_symmetry_3
    _geom_angle
    _geom_angle_publ_flag
    Cl2 Cu1 Cl1 . . 102.95(3) ?
    N1 Cu1 Cl1 . . 99.55(7) ?
    N1 Cu1 Cl2 . . 96.54(7) ?
    N2 Cu1 Cl1 . . 97.12(7) ?
    N2 Cu1 Cl2 . . 159.89(8) ?
    N2 Cu1 N1 . . 81.17(10) ?
    N2 Cu1 N3 . . 79.40(10) ?
    N3 Cu1 Cl1 . . 96.13(7) ?
    N3 Cu1 Cl2 . . 97.08(7) ?
    N3 Cu1 N1 . . 156.35(10) ?
    C2 N1 Cu1 . . 105.54(17) ?
    C3 N1 Cu1 . . 107.23(18) ?
    C3 N1 C2 . . 110.9(2) ?
    C4 N1 Cu1 . . 115.69(18) ?
    C4 N1 C2 . . 108.9(2) ?
    C4 N1 C3 . . 108.6(2) ?
    C1 N2 Cu1 . . 117.93(18) ?
    C5 N2 Cu1 . . 117.8(2) ?
    C5 N2 C1 . . 124.2(3) ?
    C6 N3 Cu1 . . 112.31(19) ?
    C10 N3 Cu1 . . 129.0(2) ?
    C10 N3 C6 . . 118.7(2) ?
    N2 C1 H1A . . 110.5 ?
    N2 C1 H1B . . 110.5 ?
    N2 C1 C2 . . 106.0(2) ?
    H1A C1 H1B . . 108.7 ?
    C2 C1 H1A . . 110.5 ?
    C2 C1 H1B . . 110.5 ?
    N1 C2 C1 . . 110.2(2) ?
    N1 C2 H2A . . 109.6 ?
    N1 C2 H2B . . 109.6 ?
    C1 C2 H2A . . 109.6 ?
    C1 C2 H2B . . 109.6 ?
    H2A C2 H2B . . 108.1 ?
    N1 C3 H3A . . 109.5 ?
    N1 C3 H3B . . 109.5 ?
    N1 C3 H3C . . 109.5 ?
    H3A C3 H3B . . 109.5 ?
    H3A C3 H3C . . 109.5 ?
    H3B C3 H3C . . 109.5 ?
    N1 C4 H4A . . 109.5 ?
    N1 C4 H4B . . 109.5 ?
    N1 C4 H4C . . 109.5 ?
    H4A C4 H4B . . 109.5 ?
    H4A C4 H4C . . 109.5 ?
    H4B C4 H4C . . 109.5 ?
    N2 C5 H5 . . 122.2 ?
    N2 C5 C6 . . 115.6(3) ?
    C6 C5 H5 . . 122.2 ?
    N3 C6 C5 . . 114.7(2) ?
    N3 C6 C7 . . 121.9(3) ?
    C7 C6 C5 . . 123.4(3) ?
    C6 C7 H7 . . 120.4 ?
    C6 C7 C8 . . 119.1(3) ?
    C8 C7 H7 . . 120.4 ?
    C7 C8 H8 . . 120.5 ?
    C9 C8 C7 . . 119.0(3) ?
    C9 C8 H8 . . 120.5 ?
    C8 C9 H9 . . 120.6 ?
    C8 C9 C10 . . 118.8(3) ?
    C10 C9 H9 . . 120.6 ?
    N3 C10 C9 . . 122.5(3) ?
    N3 C10 H10 . . 118.7 ?
    C9 C10 H10 . . 118.7 ?
    H1D O1 H1C . . 102(2) ?
loop_
    _geom_torsion_atom_site_label_1
    _geom_torsion_atom_site_label_2
    _geom_torsion_atom_site_label_3
    _geom_torsion_atom_site_label_4
    _geom_torsion_site_symmetry_1
    _geom_torsion_site_symmetry_2
    _geom_torsion_site_symmetry_3
    _geom_torsion_site_symmetry_4
    _geom_torsion
    _geom_torsion_publ_flag
    Cu1 N1 C2 C1 . . . . 47.7(3) ?
    Cu1 N2 C1 C2 . . . . 12.6(3) ?
    Cu1 N2 C5 C6 . . . . 4.5(3) ?
    Cu1 N3 C6 C5 . . . . -1.8(3) ?
    Cu1 N3 C6 C7 . . . . 179.9(2) ?
    Cu1 N3 C10 C9 . . . . -179.2(2) ?
    N2 C1 C2 N1 . . . . -39.5(3) ?
    N2 C5 C6 N3 . . . . -1.6(4) ?
    N2 C5 C6 C7 . . . . 176.7(3) ?
    N3 C6 C7 C8 . . . . -0.6(4) ?
    C1 N2 C5 C6 . . . . -176.9(3) ?
    C3 N1 C2 C1 . . . . -68.1(3) ?
    C4 N1 C2 C1 . . . . 172.5(2) ?
    C5 N2 C1 C2 . . . . -165.9(3) ?
    C5 C6 C7 C8 . . . . -178.8(3) ?
    C6 N3 C10 C9 . . . . 0.8(4) ?
    C6 C7 C8 C9 . . . . 0.6(4) ?
    C7 C8 C9 C10 . . . . 0.0(4) ?
    C8 C9 C10 N3 . . . . -0.8(4) ?
    C10 N3 C6 C5 . . . . 178.2(2) ?
    C10 N3 C6 C7 . . . . -0.1(4) ?
loop_
    _geom_hbond_atom_site_label_D
    _geom_hbond_atom_site_label_H
    _geom_hbond_atom_site_label_A
    _geom_hbond_site_symmetry_A
    _geom_hbond_distance_DH
    _geom_hbond_distance_HA
    _geom_hbond_distance_DA
    _geom_hbond_angle_DHA
    O1 H1D Cl1 4_666 0.838(10) 2.449(12) 3.282(3) 173(5)
    O1 H1C Cl1 1_656 0.837(10) 2.433(14) 3.252(3) 166(4)
    C5 H5 Cl1 1_455 0.95 2.73 3.669(3) 170.8
    C9 H9 Cl2 3_655 0.95 2.86 3.543(3) 129.5
_shelx_hkl_file
;
   1   0   0   -0.01    0.01
  -1   0   0   -0.01    0.02
   2   0   0   17.05    1.07
  -2   0   0   18.46    1.07
   3   0   0    0.01    0.02
  -3   0   0   -0.04    0.03
   4   0   0   77.15    4.74
  -4   0   0   82.29    4.74
   6   0   0    1.47    0.12
   7   0   0   -0.04    0.04
  -7   0   0   -0.09    0.09
   8   0   0   53.33    3.19
  -1  -1   0   17.37    0.99
   1  -1   0   15.51    0.99
  -1   1   0   17.19    0.99
   1   1   0   16.58    0.99
  -2  -1   0  130.23    7.54
   2  -1   0  122.03    7.53
  -2   1   0  131.09    7.54
   2   1   0  125.70    7.53
   3  -1   0   19.87    1.27
  -3  -1   0   22.27    1.28
  -3   1   0   22.58    1.28
   3   1   0   20.55    1.27
   4  -1   0    4.64    0.30
  -4  -1   0    4.59    0.31
  -4   1   0    4.85    0.31
   4   1   0    4.82    0.30
   5  -1   0   22.64    1.38
   5   1   0   23.37    1.38
   6  -1   0    0.78    0.08
   6   1   0    0.83    0.09
  -7  -1   0    0.10    0.10
  -7   1   0    0.31    0.11
   7   1   0    0.16    0.04
   8  -1   0    2.35    0.21
  -1  -2   0  336.92   21.63
   1  -2   0  366.61   21.63
  -1   2   0  392.20   21.63
   2  -2   0    0.09    0.03
  -2  -2   0    0.08    0.04
   2   2   0    0.22    0.04
  -2   2   0    0.02    0.04
  -3  -2   0  260.92   15.43
   3  -2   0  245.87   15.43
  -3   2   0  282.05   15.43
   3   2   0  253.77   15.43
   4  -2   0   19.21    1.18
  -4  -2   0   19.76    1.19
  -4   2   0   19.82    1.19
   4   2   0   19.47    1.18
   5  -2   0    1.17    0.12
   5   2   0    1.77    0.12
   6  -2   0    0.64    0.08
   6   2   0    0.76    0.08
   7  -2   0   59.66    3.71
  -7  -2   0   66.41    3.79
   7   2   0   60.99    3.71
  -7   2   0   63.40    3.79
   8  -2   0    0.34    0.09
   8   2   0    0.35    0.09
   0  -3   0    0.07    0.02
   1  -3   0    1.54    0.10
  -1  -3   0    1.66    0.11
  -1   3   0    1.67    0.11
   2  -3   0    9.87    0.63
  -2  -3   0   10.97    0.64
  -2   3   0   10.94    0.63
   2   3   0   10.24    0.63
   3  -3   0  112.77    6.98
  -3  -3   0  118.31    6.98
  -3   3   0  122.34    6.98
   3   3   0  117.75    6.98
   4  -3   0   52.48    3.20
   4   3   0   53.61    3.20
  -4   3   0   55.44    3.21
   5  -3   0    0.11    0.05
   5   3   0    0.06    0.04
   6  -3   0    1.16    0.10
   6   3   0    0.82    0.09
  -7  -3   0    0.22    0.10
   7  -3   0    0.06    0.04
  -7   3   0    0.01    0.09
   8  -3   0   20.43    1.41
   8   3   0   26.11    1.41
   0  -4   0  281.38   16.66
   1  -4   0   56.05    3.43
  -1  -4   0   55.94    3.43
  -1   4   0   60.28    3.43
  -2  -4   0  167.62    9.45
   2  -4   0  140.26    9.45
   2   4   0  160.74    9.45
  -2   4   0  169.76    9.45
   3  -4   0    0.90    0.08
  -3  -4   0    1.07    0.09
  -3   4   0    0.99    0.09
   3   4   0    0.95    0.08
   4  -4   0  110.05    6.70
   4   4   0  111.37    6.69
  -4   4   0  117.41    6.70
   5  -4   0   16.39    1.01
   5   4   0   16.87    1.00
   6  -4   0   37.64    2.23
   6   4   0   37.07    2.23
   7  -4   0    2.68    0.19
  -7  -4   0    3.01    0.26
  -7   4   0    2.85    0.27
   7   4   0    2.79    0.19
   8  -4   0   22.80    1.39
   0  -5   0   -0.09    0.02
  -1  -5   0    3.91    0.26
   1  -5   0    4.47    0.26
  -2  -5   0   92.72    5.63
   2  -5   0   89.55    5.63
  -2   5   0  102.72    5.63
  -3  -5   0   22.86    1.41
  -3   5   0   25.06    1.41
   3   5   0   22.66    1.41
   4  -5   0    0.66    0.08
  -4   5   0    0.65    0.08
   4   5   0    0.73    0.07
   5  -5   0   32.06    1.95
   5   5   0   32.98    1.94
   6  -5   0   12.14    0.75
   6   5   0   12.22    0.74
   7  -5   0   13.55    0.84
  -7  -5   0   14.83    0.90
   7   5   0   13.38    0.84
  -7   5   0   14.14    0.91
   8  -5   0    7.13    0.46
   0  -6   0   13.49    0.82
  -1  -6   0   80.28    4.61
   1  -6   0   75.01    4.61
   2  -6   0   10.64    0.68
  -2  -6   0   11.59    0.68
  -2   6   0   11.60    0.68
  -3  -6   0  157.20    9.29
   3   6   0  147.26    9.28
  -3   6   0  165.79    9.29
   4  -6   0   10.29    0.67
  -4   6   0   11.34    0.67
   4   6   0   11.07    0.66
   5  -6   0  209.64   12.52
   5   6   0  213.06   12.51
   6  -6   0   16.88    1.01
   6   6   0   16.96    1.00
  -6   6   0   15.74    1.17
   7  -6   0    5.87    0.36
  -7  -6   0    5.86    0.41
   7   6   0    5.63    0.36
  -7   6   0    5.49    0.41
  -7   6   0    5.87    0.39
   0  -7   0    0.01    0.02
  -1  -7   0   44.17    2.72
   1  -7   0   47.34    2.72
  -2  -7   0   14.66    0.85
   2  -7   0   13.34    0.84
  -3  -7   0   66.26    3.96
  -3   7   0   67.66    3.96
   3   7   0   66.03    3.97
   4  -7   0    0.69    0.08
   4   7   0    0.63    0.06
   5  -7   0    1.41    0.13
   5   7   0    1.43    0.11
   6  -7   0   13.24    0.82
   6   7   0   13.74    0.81
  -6   7   0   12.98    0.98
   7  -7   0   34.34    2.05
  -7  -7   0   36.10    2.09
   7   7   0   32.03    2.04
  -7   7   0   34.36    2.08
  -7   7   0   37.84    2.07
  -7   7   0   30.67    2.38
   0  -8   0   59.96    3.57
   1  -8   0   24.13    1.45
  -1  -8   0   24.64    1.46
  -2  -8   0  339.76   19.43
   2  -8   0  316.70   19.45
  -3  -8   0    6.09    0.39
   4  -8   0   67.13    4.04
   4   8   0   68.69    4.03
   5  -8   0    0.07    0.05
   5   8   0    0.08    0.04
   6  -8   0   49.94    2.85
   6   8   0   48.41    2.84
  -6   8   0   44.37    2.99
  -7  -8   0    4.33    0.31
   7  -8   0    4.52    0.28
  -7   8   0    3.83    0.67
   0  -9   0   -0.01    0.02
   1  -9   0   58.88    3.20
  -1  -9   0   48.87    3.20
  -2  -9   0    3.78    0.26
   3  -9   0   14.65    0.92
   3   9   0   15.59    0.91
   4  -9   0    4.96    0.34
   4   9   0    5.40    0.33
   5  -9   0    0.85    0.10
   5   9   0    0.98    0.09
   6  -9   0   10.85    0.66
   6   9   0   10.75    0.65
  -6   9   0   10.29    0.81
  -7  -9   0   11.32    0.67
   7  -9   0   10.42    0.64
  -7   9   0    9.08    0.99
   0 -10   0   61.78    3.67
  -1 -10   0   71.68    4.83
   1 -10   0   91.17    4.83
  -2 -10   0   16.23    0.99
   3 -10   0   73.37    4.60
   3  10   0   81.24    4.59
   4 -10   0   14.80    0.93
   4  10   0   15.47    0.91
   5 -10   0  158.62    9.39
   5  10   0  158.05    9.38
   6 -10   0   19.79    1.17
  -6  10   0   18.20    1.30
   6  10   0   19.80    1.16
  -7 -10   0    0.09    0.08
  -7 -10   0    0.35    0.07
   7 -10   0    0.40    0.05
  -7  10   0    0.18    0.33
   7  10   0    0.64    0.13
   0 -11   0   -0.05    0.03
  -1 -11   0    0.05    0.04
   1 -11   0    0.11    0.04
  -1  11   0    0.13    0.13
   3 -11   0   18.54    1.18
   3  11   0   20.14    1.16
   4 -11   0    7.49    0.50
   4  11   0    8.16    0.48
   5 -11   0    0.10    0.06
   5  11   0    0.17    0.05
  -6 -11   0    0.09    0.11
   6 -11   0    0.15    0.06
  -6  11   0    0.11    0.16
   7  11   0   28.05    1.71
   0  12   0  109.12    6.49
  -1  12   0   70.71    4.24
   2 -12   0  131.76    7.82
   3 -12   0    4.79    0.33
   3  12   0    5.01    0.31
   4 -12   0   13.09    0.83
   4  12   0   13.75    0.82
   5 -12   0    6.70    0.44
  -5  12   0    6.88    0.61
   5  12   0    6.60    0.42
   6 -12   0    3.05    0.22
  -6 -12   0    3.35    0.28
  -6  12   0    2.88    0.34
   7 -12   0    0.33    0.15
  -7  12   0    0.34    0.34
   7  12   0    0.65    0.10
   0  13   0    0.03    0.11
  -1  13   0    1.62    0.22
   2 -13   0    3.68    0.26
   3 -13   0    6.65    0.43
   4 -13   0    4.40    0.31
   5 -13   0    4.93    0.33
  -5  13   0    4.29    0.51
  -5  13   0    4.88    0.47
  -6 -13   0    0.41    0.11
   6 -13   0    0.39    0.07
  -6  13   0    0.15    0.13
   7 -13   0    0.24    0.14
   7  13   0    0.12    0.05
   7  13   0    0.09    0.07
  -7  13   0    0.00    0.28
   0  14   0    0.20    0.12
   1 -14   0   87.42    5.14
  -1  14   0   85.50    5.18
   2 -14   0   52.04    3.11
   3 -14   0   30.80    1.93
   3  14   0   33.08    2.02
   4 -14   0    0.47    0.09
   5 -14   0    0.11    0.07
  -5  14   0    0.11    0.21
  -5  14   0    0.46    0.21
   6 -14   0    5.75    0.38
  -6 -14   0    6.29    0.42
  -6  14   0    6.74    0.42
  -6  14   0    4.74    0.43
   7 -14   0   26.93    1.69
  -7  14   0   28.10    1.93
   0  15   0    0.10    0.12
   1 -15   0   11.10    0.69
  -1  15   0   10.61    0.75
   1  15   0   11.31    0.72
   2 -15   0   11.97    0.75
   3 -15   0    0.07    0.07
   3  15   0    0.00    0.09
   4 -15   0    0.07    0.07
   5 -15   0   -0.01    0.06
  -5  15   0    0.08    0.19
  -5  15   0    0.12    0.18
  -6 -15   0    0.08    0.07
   6 -15   0    0.10    0.05
   6  15   0    0.26    0.11
   7 -15   0    4.29    0.36
   0  16   0  205.99   12.24
   1 -16   0   20.31    1.22
   1  16   0   20.57    1.25
  -1  16   0   19.09    1.28
   2 -16   0    1.74    0.18
   2  16   0    1.88    0.21
   3 -16   0   32.59    2.02
   3  16   0   34.17    2.10
   4 -16   0   35.73    2.15
   5 -16   0   21.18    1.26
  -5  16   0   21.63    1.36
  -5  16   0   19.57    1.39
   6 -16   0    5.10    0.36
  -6 -16   0    5.50    0.39
   6  16   0    6.43    0.40
   0 -17   0   -0.01    0.08
   0  17   0    0.03    0.13
   1 -17   0   43.19    2.60
   1  17   0   44.18    2.63
  -1  17   0   41.28    2.65
   1  17   0   44.48    2.65
   2 -17   0   12.54    0.80
   2  17   0   12.80    0.85
[truncated: 203,895 more chars]
