# Supplementary material for: N,N′,N′′ versus N,N′,O imine-containing coordination motifs: ligand-directed synthesis of mononuclear and binuclear CuII compounds
Source: Acta Crystallogr E Crystallogr Commun. 2017 Sep 29;73(Pt 10):1563–7. doi: 10.1107/S2056989017013652 (PMC5730319; doi:10.1107/S2056989017013652)
Supplement: Supplementary file 2 [file e-73-01563-1sup2.hkl]

data_1                                                                          
_shelx_title ' CuD2Py_1 in P2(1)/n'                                             
_shelx_refln_list_code          4                                               
_shelx_F_calc_maximum      228.39                                               
_exptl_crystal_F_000       676.00                                               
_reflns_d_resolution_high  0.8290                                               
                                                                                
loop_                                                                           
 _space_group_symop_operation_xyz                                               
 'x, y, z'                                                                      
 '-x+1/2, y+1/2, -z+1/2'                                                        
 '-x, -y, -z'                                                                   
 'x-1/2, -y-1/2, z-1/2'                                                         
                                                                                
_cell_length_a     6.9667                                                       
_cell_length_b    24.7346                                                       
_cell_length_c     7.9294                                                       
_cell_angle_alpha  90.000                                                       
_cell_angle_beta  103.693                                                       
_cell_angle_gamma  90.000                                                       
                                                                                
_shelx_F_squared_multiplier     1.000                                           
                                                                                
loop_                                                                           
 _refln_index_h                                                                 
 _refln_index_k                                                                 
 _refln_index_l                                                                 
 _refln_F_squared_calc                                                          
 _refln_F_squared_meas                                                          
 _refln_F_squared_sigma                                                         
 _refln_observed_status                                                         
   2   0   0        844.83        879.48        37.42 o                         
   4   0   0       3992.97       3946.77       165.76 o                         
   6   0   0         67.77         72.70         5.93 o                         
   8   0   0       1804.26       2637.51       157.77 o                         
   1   1   0       1014.23        825.64        24.48 o                         
   2   1   0       6530.44       6298.91       186.33 o                         
   3   1   0        928.93       1056.87        31.62 o                         
   4   1   0        204.42        233.82         7.54 o                         
   5   1   0       1055.21       1138.03        48.26 o                         
   6   1   0         40.36         39.71         2.96 o                         
   7   1   0          3.16          8.63         2.62 o                         
   8   1   0         84.20        116.22        10.39 o                         
   1   2   0      18625.36      18132.73       644.75 o                         
   2   2   0         28.08          5.97         1.94 o                         
   3   2   0      12819.67      12925.28       381.56 o                         
   4   2   0       1113.35        967.67        29.30 o                         
   5   2   0         56.96         75.73        14.84 o                         
   6   2   0         35.17         34.87         2.97 o                         
   7   2   0       2936.82       3099.50        92.72 o                         
   8   2   0         10.92         17.07         3.15 o                         
   1   3   0         23.98         80.13         3.04 o                         
   2   3   0        586.52        520.40        15.64 o                         
   3   3   0       5520.62       5830.45       172.60 o                         
   4   3   0       2660.10       2664.10        91.47 o                         
   5   3   0          5.25          4.07         1.54 o                         
   6   3   0         34.01         49.53         8.41 o                         
   7   3   0          0.75          4.09         2.71 o                         
   8   3   0        775.52       1167.99       140.46 o                         
   0   4   0      19470.55      13916.06       823.94 o                         
   1   4   0       2572.05       2843.47        97.94 o                         
   2   4   0       8423.13       7935.06       263.90 o                         
   3   4   0         53.55         48.23         2.09 o                         
   4   4   0       5835.22       5590.19       191.21 o                         
   5   4   0        805.05        822.75        35.14 o                         
   6   4   0       1829.86       1847.55        77.99 o                         
   7   4   0        149.25        138.82         5.40 o                         
   8   4   0        828.78       1127.61        68.74 o                         
   1   5   0        399.96        208.15        13.85 o                         
   2   5   0       4811.69       4714.60       183.93 o                         
   3   5   0       1164.37       1166.03        40.26 o                         
   4   5   0         27.49         33.96         2.18 o                         
   5   5   0       1507.14       1608.76        68.02 o                         
   6   5   0        614.62        602.41        26.05 o                         
   7   5   0        619.98        690.50        21.53 o                         
   8   5   0        269.91        352.62        22.75 o                         
   0   6   0        814.38        667.17        40.55 o                         
   1   6   0       4354.67       3844.47       161.22 o                         
   2   6   0        565.29        558.59        19.42 o                         
   3   6   0       7468.64       7770.06       265.17 o                         
   4   6   0        634.60        540.05        19.03 o                         
   5   6   0      10720.63      10453.37       437.66 o                         
   6   6   0        866.94        821.91        30.04 o                         
   7   6   0        289.64        284.42         8.49 o                         
   1   7   0       2247.31       2265.60        95.12 o                         
   2   7   0        767.35        693.54        32.64 o                         
   3   7   0       2896.99       3296.71       113.17 o                         
   4   7   0         45.16         32.29         2.37 o                         
   5   7   0         57.57         70.31         4.15 o                         
   6   7   0        701.11        661.16        24.57 o                         
   7   7   0       1671.77       1706.84        42.63 o                         
   0   8   0       3760.22       2965.41       176.56 o                         
   1   8   0       1246.80       1206.04        50.88 o                         
   2   8   0      18448.37      16253.71       679.84 o                         
   3   8   0        318.49        301.19        19.29 o                         
   4   8   0       3597.80       3359.13       141.11 o                         
   5   8   0          1.03          3.74         1.54 o                         
   6   8   0       2421.95       2363.43        82.55 o                         
   7   8   0        243.39        217.12         9.82 o                         
   1   9   0       3299.68       2687.46       247.53 o                         
   2   9   0        275.78        186.95        12.86 o                         
   3   9   0        848.49        748.76        32.00 o                         
   4   9   0        270.01        256.97        11.71 o                         
   5   9   0         48.69         45.81         3.31 o                         
   6   9   0        550.69        528.12        19.88 o                         
   7   9   0        530.44        523.82        28.11 o                         
   0  10   0       3769.83       3055.42       181.51 o                         
   1  10   0       5222.55       4084.67       481.95 o                         
   2  10   0        774.04        802.68        48.96 o                         
   3  10   0       3921.47       3833.56       194.61 o                         
   4  10   0        765.02        749.25        32.17 o                         
   5  10   0       7813.92       7830.70       328.20 o                         
   6  10   0       1002.69        957.72        34.41 o                         
   7  10   0         14.55         18.51         3.93 o                         
   1  11   0          5.79          4.29         1.37 o                         
   3  11   0        961.06        958.80        40.91 o                         
   4  11   0        431.62        388.38        17.13 o                         
   5  11   0          3.07          6.94         1.90 o                         
   6  11   0          3.11          6.19         2.47 o                         
   7  11   0        856.51       1387.25        84.57 o                         
   0  12   0       6059.84       5396.69       320.97 o                         
   1  12   0       3943.71       3497.07       209.70 o                         
   2  12   0       7296.51       6516.38       386.75 o                         
   3  12   0        262.54        242.80        11.17 o                         
   4  12   0        703.28        664.30        28.85 o                         
   5  12   0        331.52        331.13        13.45 o                         
   6  12   0        157.33        154.09         7.63 o                         
   7  12   0         16.99         27.33         6.21 o                         
   1  13   0         58.39         80.12        10.88 o                         
   2  13   0        177.85        182.00        12.86 o                         
   3  13   0        408.86        328.89        21.27 o                         
   4  13   0        219.15        217.61        15.33 o                         
   5  13   0        244.06        236.94        11.80 o                         
   6  13   0         16.85         17.53         3.45 o                         
   7  13   0          2.22          5.93         1.93 o                         
   0  14   0         12.36          9.89         5.93 o                         
   1  14   0       4611.27       4276.90       180.45 o                         
   2  14   0       2749.13       2573.71       153.81 o                         
   3  14   0       1736.13       1579.08        69.01 o                         
   4  14   0         19.14         23.24         4.45 o                         
   5  14   0          9.50          8.90         4.90 o                         
   6  14   0        292.80        295.45        18.13 o                         
   7  14   0       1662.38       1357.58        62.88 o                         
   1  15   0        541.76        545.36        20.52 o                         
   2  15   0        626.31        591.99        37.09 o                         
   3  15   0          0.18          1.95         2.73 o                         
   4  15   0          1.20          3.46         3.46 o                         
   5  15   0          1.75          1.66         2.70 o                         
   6  15   0          3.49          6.28         2.41 o                         
   7  15   0        182.56        212.17        17.80 o                         
   0  16   0      10946.50      10187.54       605.35 o                         
   1  16   0       1001.16        990.58        35.67 o                         
   2  16   0         81.38         89.12         6.76 o                         
   3  16   0       1579.01       1650.26        72.00 o                         
   4  16   0       1761.68       1767.08       106.33 o                         
   5  16   0       1054.59       1031.95        38.06 o                         
   6  16   0        233.42        281.26        17.68 o                         
   1  17   0       2134.79       2142.49        65.09 o                         
   2  17   0        629.81        625.91        23.58 o                         
   3  17   0        291.16        314.19        16.12 o                         
   4  17   0        314.87        353.70        38.58 o                         
   5  17   0        519.50        496.68        19.83 o                         
   6  17   0        387.76        430.29        16.21 o                         
   0  18   0         95.97        115.23        19.29 o                         
   1  18   0        355.39        340.49        12.31 o                         
   2  18   0        783.51        845.59        31.01 o                         
   3  18   0        683.15        728.16        33.33 o                         
   4  18   0       4623.46       4660.75       354.85 o                         
   5  18   0        342.30        346.63        11.47 o                         
   6  18   0        342.55        325.68        29.70 o                         
   1  19   0        162.48        177.48         7.85 o                         
   2  19   0        736.21        768.60        28.53 o                         
   3  19   0         12.89         12.38         3.14 o                         
   4  19   0       1452.54       1521.00        63.25 o                         
   5  19   0         13.73         17.67         2.49 o                         
   6  19   0         11.55          4.24         8.08 o                         
   0  20   0        586.61        602.88        28.07 o                         
   1  20   0        488.32        449.71        17.44 o                         
   2  20   0        656.94        730.36        27.28 o                         
   3  20   0       1030.16       1082.15        35.89 o                         
   4  20   0        764.72        865.97        49.68 o                         
   5  20   0        727.36        825.34        26.00 o                         
   1  21   0         73.74         68.51         4.92 o                         
   2  21   0          8.90          9.43         2.86 o                         
   3  21   0        986.70       1074.81        38.16 o                         
   4  21   0        207.81        231.02        12.56 o                         
   5  21   0        572.03        565.29        21.12 o                         
   0  22   0       2631.64       2547.54       109.26 o                         
   1  22   0        119.48        132.09         7.94 o                         
   2  22   0        875.83        885.18        28.36 o                         
   3  22   0        618.41        663.80        19.35 o                         
   4  22   0       1080.75       1149.93        40.81 o                         
   5  22   0       1367.88       1253.16        81.26 o                         
   1  23   0        599.15        585.77        17.85 o                         
   2  23   0        156.35        157.16         6.62 o                         
   3  23   0        115.67        117.81         5.55 o                         
   4  23   0         94.50         94.92         5.13 o                         
   5  23   0         13.03         -0.49         7.42 o                         
   0  24   0        242.92        220.37        11.03 o                         
   1  24   0       2287.56       2210.58        60.27 o                         
   2  24   0       1616.62       1660.22        45.95 o                         
   3  24   0        276.77        303.34        11.66 o                         
   4  24   0          2.61          0.03         3.77 o                         
   1  25   0         73.41         88.83         4.68 o                         
   2  25   0        123.64        132.60         5.27 o                         
   3  25   0        287.66        301.71        15.20 o                         
   4  25   0         96.22         82.59        12.86 o                         
   0  26   0       1628.90       1648.69       172.60 o                         
   1  26   0        582.42        580.38        28.66 o                         
   2  26   0       1276.63       1237.92        39.86 o                         
   3  26   0         68.10         65.93         7.59 o                         
   1  27   0          2.36          1.27         2.17 o                         
   2  27   0        402.91        374.41        50.69 o                         
   3  27   0        168.81        152.53         7.58 o                         
   0  28   0        332.96        337.29        26.21 o                         
   1  28   0       1620.45       1468.34        64.87 o                         
   2  28   0        236.26        205.09        14.10 o                         
   1  29   0          1.45          3.15         3.80 o                         
  -7   0   1       4370.91       5100.44       306.14 o                         
  -5   0   1        937.23        876.86        52.92 o                         
  -3   0   1       5043.41       5583.10       234.30 o                         
  -1   0   1      23219.82      21246.98      1263.12 o                         
   1   0   1       6995.79       7395.63       309.32 o                         
   3   0   1      16007.71      17977.91      1063.81 o                         
   5   0   1         11.51         16.44         2.82 o                         
   7   0   1       1810.06       1649.87        98.42 o                         
  -8   1   1        775.18        885.56        26.95 o                         
  -6   1   1         40.21         60.99        12.39 o                         
  -5   1   1         38.20         84.15         4.55 o                         
  -4   1   1          4.82          3.15         0.93 o                         
  -3   1   1        444.48        430.96        15.23 o                         
  -2   1   1         83.71         79.44         2.65 o                         
  -1   1   1       1645.93       1423.41        59.80 o                         
   0   1   1       4611.73       4907.46       205.98 o                         
   1   1   1        143.26         67.83         2.57 o                         
   2   1   1        352.61        320.97        14.79 o                         
   3   1   1        764.10        950.83        40.57 o                         
   4   1   1       1111.97       1171.46        35.24 o                         
   5   1   1         65.43         62.24         2.66 o                         
   6   1   1        364.64        383.39        12.82 o                         
   7   1   1         15.40        119.19         7.91 o                         
  -8   2   1       1174.63       1315.19        55.95 o                         
  -7   2   1         95.74         86.55        12.36 o                         
  -6   2   1        727.98        774.19        28.31 o                         
  -5   2   1       1090.18       1074.90        53.11 o                         
  -4   2   1       6875.00       7223.19       213.90 o                         
  -3   2   1       7446.20       7832.22       267.36 o                         
  -2   2   1        246.74        382.71        11.62 o                         
  -1   2   1       1234.97       1369.28        57.70 o                         
   0   2   1      17086.30      18031.55       754.15 o                         
   1   2   1       2238.94       2391.31       100.02 o                         
   2   2   1       3902.17       3513.97       104.11 o                         
   3   2   1         76.14        131.56         6.29 o                         
   4   2   1       6651.74       6770.39       200.48 o                         
   5   2   1         54.67         50.90         2.48 o                         
   6   2   1          1.26          7.56         3.85 o                         
   7   2   1        846.69        750.99        32.00 o                         
  -8   3   1        451.98        477.48        20.98 o                         
  -7   3   1         80.82         66.27        10.88 o                         
  -6   3   1        470.92        497.64        18.95 o                         
  -5   3   1       2392.41       2380.46        85.07 o                         
  -4   3   1         87.93        109.37         5.30 o                         
  -3   3   1        447.21        463.60        19.93 o                         
  -2   3   1        688.07        742.07        22.26 o                         
  -1   3   1       3647.73       3942.67       233.93 o                         
   0   3   1        135.16        182.99        11.37 o                         
   1   3   1       4316.65       5186.17       217.17 o                         
   2   3   1          1.96          0.19         0.63 o                         
   3   3   1        843.73        853.48        36.37 o                         
   4   3   1       1359.06       1409.20        42.22 o                         
   5   3   1        297.33        304.46         8.96 o                         
   6   3   1         27.94         37.72         2.53 o                         
   7   3   1          2.16          6.43         1.98 o                         
  -8   4   1         48.41         54.40         4.95 o                         
  -7   4   1        351.84        353.12        26.71 o                         
  -6   4   1        645.48        655.82        24.34 o                         
  -5   4   1       2250.03       2186.05        76.09 o                         
  -4   4   1       1991.02       1991.11        59.29 o                         
  -3   4   1       6928.23       7113.02       297.95 o                         
  -2   4   1        143.52        219.96         6.80 o                         
  -1   4   1      16579.73      15560.98       921.87 o                         
   0   4   1        265.14        383.78        23.24 o                         
   1   4   1        507.12        508.93        21.68 o                         
   2   4   1      14532.88      15128.81       632.80 o                         
   3   4   1       2110.87       2003.72        84.45 o                         
   4   4   1        656.02        678.93        20.71 o                         
   5   4   1       2290.65       2263.80        61.32 o                         
   6   4   1        974.14       1028.81        29.98 o                         
   7   4   1       1221.84       1154.63        48.96 o                         
  -7   5   1        964.71        868.46        56.87 o                         
  -6   5   1         88.67        103.40         5.02 o                         
  -5   5   1         15.41         26.83         2.20 o                         
  -4   5   1       3889.32       3839.27       113.94 o                         
  -3   5   1       2454.95       2511.27       105.61 o                         
  -2   5   1          6.58         27.47         1.60 o                         
  -1   5   1      13596.62      13784.50       816.53 o                         
   0   5   1       2610.13       2047.00       121.66 o                         
   1   5   1       4584.93       4721.61       279.92 o                         
   2   5   1         39.81         34.72         2.25 o                         
   3   5   1       1259.78       1367.47        57.88 o                         
   4   5   1        135.87        106.68         3.89 o                         
   5   5   1       1188.85       1222.50        33.83 o                         
   6   5   1        336.12        337.94         9.87 o                         
   7   5   1         59.88         59.88         3.50 o                         
  -7   6   1        237.30        201.21        11.84 o                         
  -6   6   1        646.06        776.59        28.87 o                         
  -5   6   1        537.76        511.40        19.30 o                         
  -4   6   1       2371.44       2332.77        80.14 o                         
  -3   6   1       2725.29       2754.72       115.75 o                         
  -2   6   1      11925.53      12315.13       420.02 o                         
  -1   6   1       1951.68       1987.16       118.20 o                         
   0   6   1      10705.03       7442.70       440.66 o                         
   1   6   1         59.73         78.64         5.44 o                         
   2   6   1       5086.15       5443.94       228.19 o                         
   3   6   1          5.21         27.01         2.25 o                         
   4   6   1        882.05        780.07        23.68 o                         
   5   6   1       1634.21       1622.54        44.37 o                         
   6   6   1       2444.53       2525.77        62.87 o                         
   7   6   1        375.81        352.37        14.24 o                         
  -7   7   1        313.34        277.76        14.03 o                         
  -6   7   1       1141.87       1204.19        51.06 o                         
  -5   7   1        953.32        969.07        34.85 o                         
  -4   7   1        236.45        283.90        10.36 o                         
  -3   7   1       2506.95       2433.89       102.12 o                         
  -2   7   1       2021.44       1940.18       115.23 o                         
  -1   7   1       4519.24       3830.68       278.19 o                         
   0   7   1       1160.88        960.94        57.37 o                         
   1   7   1          0.62          6.43         1.48 o                         
   2   7   1       1404.26       1532.16        91.49 o                         
   3   7   1       2095.63       2336.98        80.33 o                         
   4   7   1       2277.23       2260.49        60.64 o                         
   5   7   1        872.55        847.72        24.30 o                         
   6   7   1       1820.92       1922.85        48.32 o                         
   7   7   1        103.36         83.26         4.27 o                         
  -7   8   1        252.54        217.42        13.09 o                         
  -6   8   1         25.31         26.19         4.95 o                         
  -5   8   1       1560.55       1537.16        54.33 o                         
  -4   8   1        248.79        273.57         9.99 o                         
  -3   8   1       6550.63       6452.05       269.98 o                         
  -2   8   1         18.53          4.45         1.48 o                         
  -1   8   1       4686.21       4097.25       172.06 o                         
   0   8   1        423.58        398.62        17.14 o                         
   1   8   1       1020.29        996.55        59.84 o                         
   2   8   1       4951.64       5548.03       329.38 o                         
   3   8   1        112.52         79.86         3.56 o                         
   4   8   1        540.55        501.40        14.79 o                         
   5   8   1       3851.59       3643.91        98.19 o                         
   6   8   1         14.88         17.56         1.83 o                         
   7   8   1        759.22        694.70        26.44 o                         
  -7   9   1          0.48          0.03         3.07 o                         
  -6   9   1       1016.26       1082.60        65.28 o                         
  -5   9   1        737.02        767.01        28.13 o                         
  -4   9   1        157.61        172.11         7.00 o                         
  -3   9   1       5002.63       4884.16       167.13 o                         
  -2   9   1        270.00        243.33        15.33 o                         
  -1   9   1       2734.28       2524.26       150.35 o                         
   0   9   1        315.19        286.85        17.80 o                         
   1   9   1         34.83         12.94         2.23 o                         
   2   9   1          0.46          3.96         1.98 o                         
   3   9   1          3.69         13.43         1.37 o                         
   4   9   1        909.50        810.82        25.43 o                         
   5   9   1        249.55        242.34         8.33 o                         
   6   9   1        439.11        415.05        23.02 o                         
   7   9   1         45.03         46.03         6.43 o                         
  -7  10   1        300.26        249.21        17.27 o                         
  -6  10   1       1357.33       1484.68        89.02 o                         
  -5  10   1        200.91        213.14         9.21 o                         
  -4  10   1        720.80        704.53        28.06 o                         
  -3  10   1       1923.19       1976.07        71.99 o                         
  -2  10   1       7891.17       7921.44       469.34 o                         
  -1  10   1         27.00         37.09         3.96 o                         
   0  10   1        457.04        344.04        15.69 o                         
   1  10   1       5613.36       4601.37       193.56 o                         
   2  10   1       8043.55       8813.63       522.26 o                         
   3  10   1       1369.73       1347.96        46.73 o                         
   4  10   1        824.07        763.25        27.99 o                         
   5  10   1        595.81        594.01        17.57 o                         
   6  10   1       2403.89       2347.59       117.18 o                         
   7  10   1        275.78        236.90        30.17 o                         
  -7  11   1        216.03        223.22         9.91 o                         
  -6  11   1        143.96        162.22        11.37 o                         
  -5  11   1         85.81         82.76         6.34 o                         
  -4  11   1       2216.64       2369.48       112.27 o                         
  -3  11   1       1417.51       1381.69        58.75 o                         
  -2  11   1          6.96          5.93         1.48 o                         
  -1  11   1       1112.11        983.69        59.35 o                         
   0  11   1          5.20          5.21         4.20 o                         
   1  11   1       2279.91       2073.83        88.12 o                         
   2  11   1         40.98         50.56         3.31 o                         
   3  11   1         12.76          8.78         1.37 o                         
   4  11   1        563.99        555.58        20.86 o                         
   5  11   1        119.25        134.76         5.51 o                         
   6  11   1         41.74         36.25         3.28 o                         
   7  11   1          1.23          8.23         4.17 o                         
  -7  12   1        167.99        155.21         9.49 o                         
  -6  12   1       2304.35       2538.11       151.34 o                         
  -5  12   1       1724.08       1771.96        97.68 o                         
  -4  12   1         92.95        106.90         6.40 o                         
  -3  12   1        292.60        252.72        16.82 o                         
  -2  12   1       1360.92       1261.88        53.68 o                         
  -1  12   1        498.54        355.81        16.37 o                         
   0  12   1       1338.94       1227.82        60.83 o                         
   1  12   1       6477.56       5538.00       232.90 o                         
   2  12   1      12685.65      11035.22       624.58 o                         
   3  12   1       1745.39       1642.70        56.92 o                         
   4  12   1         11.41         13.89         2.11 o                         
   5  12   1       1213.38       1188.55        33.09 o                         
   6  12   1        217.76        190.72        12.21 o                         
   7  12   1        278.47        369.44        24.73 o                         
  -7  13   1        183.83        185.43        10.23 o                         
  -6  13   1         88.33         95.45         7.42 o                         
  -5  13   1        611.56        634.10        43.52 o                         
  -4  13   1         57.18         63.57         4.93 o                         
  -3  13   1        483.16        515.34        32.15 o                         
  -2  13   1       1868.08       1848.25        78.34 o                         
  -1  13   1        134.63        103.66         8.70 o                         
   0  13   1       1682.95       1440.15        80.20 o                         
   1  13   1        540.08        478.04        22.11 o                         
   2  13   1       1237.00       1018.66        43.71 o                         
   3  13   1        519.08        470.60        18.03 o                         
   4  13   1        241.07        261.19        11.00 o                         
   5  13   1         78.30         86.37         4.49 o                         
   6  13   1        340.54        270.48        16.39 o                         
  -7  14   1          0.27          3.12         1.78 o                         
  -6  14   1        595.10        537.64        63.66 o                         
  -5  14   1       1556.77       1572.91        69.11 o                         
  -4  14   1        174.37        160.94         8.44 o                         
  -3  14   1         59.91         68.79         4.96 o                         
  -2  14   1        526.45        627.60        39.07 o                         
  -1  14   1         59.71         31.07         2.46 o                         
   0  14   1       5226.33       5227.98       179.98 o                         
   1  14   1       1680.16       1494.62        52.33 o                         
   2  14   1       4169.29       3339.07       224.53 o                         
   3  14   1        190.11        165.98        10.93 o                         
   4  14   1       3305.88       2944.84       126.54 o                         
   5  14   1        351.63        357.91        22.34 o                         
   6  14   1         21.93         19.08         7.67 o                         
  -7  15   1          4.93          8.18         5.44 o                         
  -6  15   1        505.65        412.29        40.06 o                         
  -5  15   1        332.10        355.39        17.94 o                         
  -4  15   1          0.99         -0.50         2.41 o                         
  -3  15   1         11.82         19.01         3.04 o                         
  -2  15   1         23.01         29.67         4.95 o                         
  -1  15   1       2043.30       1804.95        81.30 o                         
   0  15   1       1770.60       1677.60        63.31 o                         
   1  15   1        899.30        891.68        32.05 o                         
   2  15   1        188.96        189.91        13.85 o                         
   3  15   1         42.11         39.21         5.35 o                         
   4  15   1        666.00        624.33        29.67 o                         
   5  15   1        174.18        188.04        17.23 o                         
   6  15   1        234.60        241.45        14.56 o                         
  -6  16   1        283.80        235.61        16.87 o                         
  -5  16   1        245.28        300.68        15.45 o                         
  -4  16   1        933.53        991.88        36.66 o                         
  -3  16   1        777.78        846.63        31.17 o                         
  -2  16   1       1693.22       1793.00        62.99 o                         
  -1  16   1        173.66        145.62         7.68 o                         
   0  16   1       1087.78       1024.72        36.82 o                         
   1  16   1       3176.10       3052.45       182.49 o                         
   2  16   1         46.50         41.85         5.35 o                         
   3  16   1       4535.11       4455.80       189.69 o                         
   4  16   1        121.72        134.34         8.70 o                         
   5  16   1         38.47         47.71         6.01 o                         
   6  16   1        826.65        798.31        45.25 o                         
  -6  17   1          0.11          5.78         5.60 o                         
  -5  17   1         38.65         51.55         4.87 o                         
  -4  17   1        419.53        468.70        23.49 o                         
  -3  17   1        954.93       1113.97        35.26 o                         
  -2  17   1       1351.83       1490.59        52.99 o                         
  -1  17   1       2243.43       2171.99        67.24 o                         
   0  17   1          0.11          3.79         2.34 o                         
   1  17   1          8.54          3.75         8.16 o                         
   2  17   1        580.22        592.44        28.45 o                         
   3  17   1         11.26          9.76         7.42 o                         
   4  17   1         15.56         18.02         2.75 o                         
   5  17   1        112.22        126.38         6.85 o                         
   6  17   1        132.40        140.62        26.21 o                         
  -6  18   1         60.91         59.88         5.99 o                         
  -5  18   1        208.40        216.91        11.99 o                         
  -4  18   1        143.96        177.84         9.51 o                         
  -3  18   1       3024.66       3524.92        95.05 o                         
  -2  18   1         30.30         34.33         3.52 o                         
  -1  18   1        877.13        892.78        25.59 o                         
   0  18   1       1676.30       1613.53        44.31 o                         
   1  18   1        132.42        141.11         7.49 o                         
   2  18   1        217.93        225.82        13.45 o                         
   3  18   1        440.04        489.99        24.08 o                         
   4  18   1       1799.22       1957.04        83.92 o                         
   5  18   1        202.53        212.72         9.44 o                         
   6  18   1        202.26        225.88        19.04 o                         
  -6  19   1          5.30          4.12         2.25 o                         
  -5  19   1       2621.25       2586.63       129.57 o                         
  -4  19   1        616.54        749.81        24.08 o                         
  -3  19   1         60.71         75.93         4.77 o                         
  -2  19   1        162.29        162.34         7.19 o                         
  -1  19   1        750.26        737.82        21.57 o                         
   0  19   1       1097.01       1052.57        29.65 o                         
   1  19   1        697.12        727.05        27.02 o                         
   2  19   1        143.02        147.69        10.04 o                         
   3  19   1       1156.19       1153.62        63.06 o                         
   4  19   1        298.96        353.28        17.24 o                         
   5  19   1         13.89         17.21         3.75 o                         
   6  19   1         24.03         23.24         3.96 o                         
  -6  20   1         72.02         76.66         7.42 o                         
  -5  20   1          1.24         -1.81         7.01 o                         
  -4  20   1        568.29        636.28        20.61 o                         
  -3  20   1       1863.75       2144.50        65.33 o                         
  -2  20   1        979.47       1065.46        33.67 o                         
  -1  20   1       1363.10       1416.02        46.48 o                         
   0  20   1       1960.63       1845.43        50.54 o                         
   1  20   1         22.43         24.80         3.38 o                         
   2  20   1         90.67         94.33         6.23 o                         
   3  20   1        347.95        363.90        19.20 o                         
   4  20   1        558.02        657.65        29.70 o                         
   5  20   1        452.08        449.48        17.32 o                         
  -5  21   1         40.31         32.98         5.68 o                         
  -4  21   1        898.65        947.29        28.75 o                         
  -3  21   1        749.91        860.32        27.42 o                         
  -2  21   1         35.01         46.17         4.00 o                         
  -1  21   1        329.53        339.23        14.83 o                         
   0  21   1        176.14        173.08         7.47 o                         
   1  21   1        782.03        775.28        25.41 o                         
   2  21   1        192.38        208.74         9.61 o                         
   3  21   1        207.18        241.97        12.81 o                         
   4  21   1        203.85        235.60        12.03 o                         
   5  21   1        178.54        179.37         9.90 o                         
  -5  22   1         12.22         10.92         3.93 o                         
  -4  22   1         83.32         91.41         6.23 o                         
  -3  22   1        818.67        911.19        28.78 o                         
  -2  22   1       2474.51       2667.85        80.67 o                         
  -1  22   1        805.50        809.52        25.92 o                         
   0  22   1         23.46         27.70         3.12 o                         
   1  22   1       1572.92       1597.82        49.18 o                         
   2  22   1         22.53         20.44         2.87 o                         
   3  22   1       1049.57       1161.31        51.03 o                         
   4  22   1         69.12         77.39         6.67 o                         
   5  22   1         20.91         30.00         6.43 o                         
  -5  23   1        292.76        277.95        19.29 o                         
  -4  23   1          5.45         10.14         6.89 o                         
  -3  23   1        196.47        223.03        15.13 o                         
  -2  23   1        311.63        341.97        13.41 o                         
  -1  23   1         50.24         58.51         4.26 o                         
   0  23   1         49.57         52.38         4.04 o                         
   1  23   1          8.05         10.78         2.52 o                         
   2  23   1         33.60         38.71         4.94 o                         
   3  23   1          6.68          5.79         2.61 o                         
   4  23   1         62.45         75.76         4.77 o                         
  -4  24   1        238.41        211.96        12.93 o                         
  -3  24   1        268.86        255.15        10.78 o                         
  -2  24   1        279.96        275.89        15.40 o                         
  -1  24   1        700.95        723.27        20.67 o                         
   0  24   1        526.28        531.91        21.69 o                         
   1  24   1          2.08          5.25         3.27 o                         
   2  24   1        311.84        350.05        17.18 o                         
   3  24   1        129.62        118.47         5.92 o                         
   4  24   1        474.75        458.85        27.20 o                         
  -4  25   1         28.75         38.02         4.95 o                         
  -3  25   1        109.56        113.44         7.15 o                         
  -2  25   1         90.18        100.58         6.17 o                         
  -1  25   1        675.48        653.36        25.31 o                         
   0  25   1        348.17        355.67        22.63 o                         
   1  25   1        138.99        130.27         7.80 o                         
   2  25   1         19.86         18.17         3.49 o                         
   3  25   1        535.18        495.11        26.21 o                         
   4  25   1         81.02         80.61        10.39 o                         
  -3  26   1         44.17         31.93         4.43 o                         
  -2  26   1        836.19        772.40        29.13 o                         
  -1  26   1        130.13        121.79         7.56 o                         
   0  26   1          7.74          6.72         3.31 o                         
   1  26   1        936.71        944.33        35.15 o                         
   2  26   1       2247.54       2201.04        66.39 o                         
   3  26   1        313.43        256.18        18.30 o                         
  -3  27   1         68.77         54.90         7.91 o                         
  -2  27   1         54.95         55.10         6.20 o                         
  -1  27   1         84.58         98.62         6.28 o                         
   0  27   1         78.88         81.50         5.55 o                         
   1  27   1        400.70        376.36        17.14 o                         
   2  27   1         11.96         10.88         5.93 o                         
  -1  28   1         13.93          6.71         4.09 o                         
   0  28   1         70.89         72.10        13.85 o                         
   1  28   1        638.90        517.31        24.45 o                         
  -8   0   2         50.12         34.62         6.92 o                         
  -6   0   2        756.88        957.31        62.56 o                         
  -4   0   2      10041.99      10950.65       648.37 o                         
  -2   0   2       5252.96       5656.33       335.31 o                         
   0   0   2       3796.58       3190.44       188.92 o                         
   2   0   2        116.13        107.97         5.69 o                         
   4   0   2      17149.89      18149.04       481.74 o                         
   6   0   2        266.20        296.74        18.79 o                         
  -8   1   2       1434.51       1347.21        59.45 o                         
  -7   1   2        909.58        866.05        42.66 o                         
  -6   1   2       2223.81       2480.72       116.14 o                         
  -5   1   2       2497.72       2471.28        74.05 o                         
  -4   1   2        354.13        405.57        17.84 o                         
  -3   1   2        345.16        339.71        14.69 o                         
  -2   1   2         13.76          0.49         0.70 o                         
  -1   1   2       1458.43       1602.30        47.48 o                         
   0   1   2        763.70        700.72        29.73 o                         
   1   1   2        305.96        285.42         8.65 o                         
   2   1   2       2367.97       2569.66        88.14 o                         
   3   1   2       3051.74       3442.14       144.43 o                         
   4   1   2       1755.84       1833.58        35.88 o                         
   5   1   2       1206.47       1242.89        33.46 o                         
   6   1   2         40.63         53.81         3.78 o                         
   7   1   2        552.83        589.09        25.18 o                         
  -8   2   2        344.52        366.07        22.01 o                         
  -7   2   2        261.64        511.97        23.77 o                         
  -6   2   2        806.65        884.69        74.93 o                         
  -5   2   2        777.97        840.34        27.98 o                         
  -4   2   2          2.08          1.73         1.05 o                         
  -3   2   2       3400.02       3455.18       144.78 o                         
  -2   2   2         22.11         56.12         1.98 o                         
  -1   2   2        551.53        607.83        16.15 o                         
   0   2   2       8539.67      10326.45       690.91 o                         
   1   2   2          0.12          7.34         0.72 o                         
   2   2   2         22.43         38.42         1.89 o                         
   3   2   2       8286.39       8780.62       367.72 o                         
   4   2   2        136.77        153.01         4.19 o                         
   5   2   2        290.73        327.40        11.88 o                         
   6   2   2        409.80        429.27        17.41 o                         
   7   2   2       1597.62       1570.93        66.10 o                         
  -8   3   2       1524.76       1446.28        63.30 o                         
  -7   3   2       1669.02       2275.00       137.98 o                         
  -6   3   2         96.83        187.53        23.24 o                         
  -5   3   2        484.30        467.21        13.71 o                         
  -4   3   2       6982.31       7578.30       317.54 o                         
  -3   3   2       2378.76       2499.13       104.91 o                         
  -2   3   2       2684.34       2781.16        95.08 o                         
  -1   3   2       1905.58       1818.12        53.91 o                         
   0   3   2       2068.85       2154.33        90.23 o                         
   1   3   2      14197.02      14758.87       504.16 o                         
   2   3   2       1664.36       1696.94        58.25 o                         
   3   3   2         32.80         27.04         2.25 o                         
   4   3   2         48.39         53.45         2.14 o                         
   5   3   2        306.82        321.73        12.26 o                         
   6   3   2       1312.40       1339.03        49.39 o                         
   7   3   2          5.14          3.46         1.98 o                         
  -8   4   2        131.68        136.55        13.11 o                         
  -7   4   2        103.44        215.48         9.99 o                         
  -6   4   2        202.44        197.13        14.38 o                         
  -5   4   2       1085.98       1041.06        32.01 o                         
  -4   4   2       2539.96       2664.59       112.08 o                         
  -3   4   2        286.10        300.07        12.94 o                         
  -2   4   2       3982.16       3923.98       134.20 o                         
  -1   4   2        424.56        387.57        13.42 o                         
   0   4   2         42.20         58.99         7.91 o                         
   1   4   2        984.29        947.98        40.22 o                         
   2   4   2       1291.54       1248.61        43.02 o                         
   3   4   2         81.10         60.34         3.50 o                         
   4   4   2       1716.90       1824.00        39.03 o                         
   5   4   2        440.90        427.23        15.63 o                         
   6   4   2        866.42        849.51        32.44 o                         
   7   4   2        665.28        591.52        25.18 o                         
  -8   5   2          8.77          8.41         3.09 o                         
  -7   5   2         26.05         36.32         5.61 o                         
  -6   5   2       2142.77       1978.91       102.37 o                         
  -5   5   2        410.93        421.90        13.73 o                         
  -4   5   2         87.05        123.93         5.08 o                         
  -3   5   2       4283.58       4599.04       192.69 o                         
  -2   5   2        113.16         91.40         7.67 o                         
  -1   5   2      52160.13      47856.75      1999.64 o                         
   0   5   2       5259.49       5598.58       234.31 o                         
   1   5   2       2620.13       2779.25       116.45 o                         
   2   5   2       1644.70       1755.97        73.96 o                         
   3   5   2       1855.99       1814.45        54.03 o                         
   4   5   2       3261.76       3241.30        64.66 o                         
   5   5   2       1013.18       1021.35        33.64 o                         
   6   5   2        387.13        388.29        16.18 o                         
   7   5   2        721.23        651.57        27.80 o                         
  -8   6   2        164.76        165.06         9.42 o                         
  -7   6   2         26.44         43.27         8.14 o                         
  -6   6   2        672.12        642.36        70.23 o                         
  -5   6   2        354.62        353.06        11.75 o                         
  -4   6   2        410.26        453.99        16.18 o                         
  -3   6   2         26.19         38.41         2.45 o                         
  -2   6   2        595.42        686.70        29.03 o                         
  -1   6   2      24277.33      22102.63      1034.88 o                         
   0   6   2       1633.69       1667.01        69.94 o                         
   1   6   2       7974.74       8092.06       478.74 o                         
   2   6   2        250.83        273.00        17.31 o                         
   3   6   2        118.01        140.88         4.82 o                         
   4   6   2        662.55        681.23        16.25 o                         
   5   6   2        243.09        243.07         9.91 o                         
   6   6   2         72.60         73.60         4.28 o                         
  -8   7   2        113.13        117.24         7.51 o                         
  -7   7   2        220.09        253.19        28.44 o                         
  -6   7   2         80.25         79.80         9.74 o                         
  -5   7   2          7.28          6.86         1.48 o                         
  -4   7   2       3248.47       3363.31       115.36 o                         
  -3   7   2       5650.00       5879.14       246.20 o                         
  -2   7   2       6476.48       7005.51       414.94 o                         
  -1   7   2       1495.79       1958.97       116.72 o                         
   0   7   2       6268.70       5898.67       349.16 o                         
   1   7   2       3197.81       3945.64       233.93 o                         
   2   7   2       2085.18       2220.10       132.05 o                         
   3   7   2        590.66        578.35        17.68 o                         
   4   7   2        783.51        778.54        19.91 o                         
   5   7   2        869.59        855.59        28.89 o                         
   6   7   2        430.56        448.95        18.35 o                         
  -8   8   2        318.38        325.92        21.76 o                         
  -7   8   2          4.54          9.74         3.38 o                         
  -6   8   2         38.07         34.09         7.72 o                         
  -5   8   2          6.37          6.97         1.48 o                         
  -4   8   2        603.60        702.83        21.61 o                         
  -3   8   2        383.84        367.70        16.09 o                         
  -2   8   2       4773.60       4724.57       279.92 o                         
  -1   8   2        669.62        784.57        33.40 o                         
   0   8   2       1368.63       1344.80        57.17 o                         
   1   8   2        961.62       1140.47        68.25 o                         
   2   8   2       3883.23       3722.09       221.07 o                         
   3   8   2       1362.25       1342.22        47.44 o                         
   4   8   2        184.24        190.50         6.30 o                         
   5   8   2        149.43        170.67         7.61 o                         
   6   8   2       1312.00       1257.27        40.46 o                         
   7   8   2         16.71          7.29         2.89 o                         
  -7   9   2        791.30        816.03        55.89 o                         
  -6   9   2         24.56         24.37         7.37 o                         
  -5   9   2       1076.76       1126.37        61.61 o                         
  -4   9   2       1197.34       1171.81        32.15 o                         
  -3   9   2       6801.12       7258.67       303.72 o                         
  -2   9   2        685.48        669.15        40.55 o                         
  -1   9   2       1451.97       1469.41        62.07 o                         
   0   9   2       3169.02       3110.58       130.79 o                         
   1   9   2       5693.24       6075.23       360.04 o                         
   2   9   2        214.42        292.29        18.79 o                         
   3   9   2         21.60         11.56         1.44 o                         
   4   9   2        108.30        114.88         4.36 o                         
   5   9   2        538.73        523.53        18.63 o                         
   6   9   2        476.25        461.62        16.41 o                         
   7   9   2         43.31         51.43        19.29 o                         
  -7  10   2          6.46         10.88         7.91 o                         
  -6  10   2        514.29        463.50        26.71 o                         
  -5  10   2        480.89        430.57        35.28 o                         
  -4  10   2          6.56         11.65         1.20 o                         
  -3  10   2         14.07         26.61         1.79 o                         
  -2  10   2        239.18        248.27        15.83 o                         
  -1  10   2       9238.31       9779.82       409.69 o                         
   0  10   2        967.36       1022.06        43.88 o                         
   1  10   2       3412.06       3616.75       214.64 o                         
   2  10   2        968.26       1019.97        43.19 o                         
   3  10   2        122.27        113.51         3.98 o                         
   4  10   2       1055.94       1031.74        28.49 o                         
   5  10   2       2230.46       2141.83        67.26 o                         
   6  10   2        530.87        548.42        19.04 o                         
  -7  11   2         16.18         25.72        14.84 o                         
  -6  11   2       4374.36       3911.80       257.17 o                         
  -5  11   2        531.72        465.74        50.94 o                         
  -4  11   2        569.82        577.73        21.16 o                         
  -3  11   2        754.93        737.61        25.98 o                         
  -2  11   2       3276.52       3227.03       191.89 o                         
  -1  11   2       1528.43       1433.92        60.85 o                         
   0  11   2       4431.42       4149.37       174.68 o                         
   1  11   2       2316.84       2322.47       138.48 o                         
   2  11   2       3673.16       3889.33       163.31 o                         
   3  11   2        713.44        744.67        17.56 o                         
   4  11   2       1251.82       1209.93        33.14 o                         
   5  11   2         28.23         28.00         2.65 o                         
   6  11   2         35.50         36.75         3.85 o                         
  -6  12   2        289.70        271.24        17.24 o                         
  -5  12   2       1769.87       1525.83        95.95 o                         
  -4  12   2        141.68        144.27         8.28 o                         
  -3  12   2        525.57        532.41        16.71 o                         
  -2  12   2        167.39        192.39        12.86 o                         
  -1  12   2        497.04        558.71        29.18 o                         
   0  12   2       1367.52       1276.84        54.72 o                         
   1  12   2        623.62        644.91        39.57 o                         
   2  12   2       3272.78       3169.60       215.78 o                         
   3  12   2        443.04        413.10        12.03 o                         
   4  12   2       2338.32       2306.78        70.19 o                         
   5  12   2       2979.77       2860.87        90.64 o                         
   6  12   2        898.83        903.41        34.91 o                         
  -7  13   2       1478.24       1224.05        78.64 o                         
  -6  13   2         10.27          8.76         5.14 o                         
  -5  13   2       3729.41       3144.01       177.05 o                         
  -4  13   2        358.91        358.79        15.77 o                         
  -3  13   2       1471.73       1456.27        52.30 o                         
  -2  13   2         23.68         26.10         2.61 o                         
  -1  13   2         75.49        100.96         6.04 o                         
   0  13   2        424.86        421.98        19.35 o                         
   1  13   2       8357.21       7085.52       337.05 o                         
   2  13   2          8.78          7.14         1.85 o                         
   3  13   2       1238.71       1225.96        33.39 o                         
   4  13   2          3.24          5.06         2.07 o                         
   5  13   2         55.74         64.10         4.64 o                         
   6  13   2        103.31        112.30         7.23 o                         
  -7  14   2        185.32        147.87        14.84 o                         
  -6  14   2        371.14        349.95        19.35 o                         
  -5  14   2         93.91        129.59        12.00 o                         
  -4  14   2        698.11        745.23        47.18 o                         
  -3  14   2       1679.91       1592.12        59.71 o                         
  -2  14   2       1675.43       1675.21        61.17 o                         
  -1  14   2          5.02          6.01         1.64 o                         
   0  14   2        196.18        204.98         8.51 o                         
   1  14   2        327.71        326.81        21.27 o                         
   2  14   2       2121.38       2028.08        58.94 o                         
   3  14   2       4934.40       4843.78       245.92 o                         
   4  14   2          5.10          7.65         2.25 o                         
   5  14   2        646.62        626.44        28.40 o                         
   6  14   2        483.74        450.30        18.94 o                         
  -7  15   2          2.67          1.98         4.95 o                         
  -6  15   2       2877.20       3022.82       414.20 o                         
  -5  15   2        673.51        728.32        54.32 o                         
  -4  15   2        277.43        350.54        21.63 o                         
  -3  15   2         62.96         67.36         4.17 o                         
  -2  15   2       1466.04       1554.31        57.08 o                         
  -1  15   2        816.12        909.01        32.16 o                         
   0  15   2       1970.17       1875.72        65.19 o                         
   1  15   2          9.76          8.06         2.08 o                         
   2  15   2       3669.57       3716.97       219.11 o                         
   3  15   2       1160.71       1140.30        61.28 o                         
   4  15   2        457.80        445.25        17.85 o                         
   5  15   2        408.95        397.03        18.51 o                         
   6  15   2          3.37          0.29         5.91 o                         
  -7  16   2        101.21         70.23         7.42 o                         
  -6  16   2        276.44        321.96        24.73 o                         
  -5  16   2         19.11         21.52         7.25 o                         
  -4  16   2       3131.42       3503.53       199.06 o                         
  -3  16   2         42.46         53.15         2.83 o                         
  -2  16   2        171.50        189.75         6.60 o                         
  -1  16   2       1050.31       1095.48        34.11 o                         
   0  16   2       1809.55       1714.59        46.62 o                         
   1  16   2       1585.05       1489.82        40.64 o                         
   2  16   2         55.30         59.79         5.26 o                         
   3  16   2         28.34         31.64         5.69 o                         
   4  16   2       4020.37       3825.14       162.77 o                         
   5  16   2        219.45        216.14        11.88 o                         
  -6  17   2         35.56         45.99         7.91 o                         
  -5  17   2       1490.55       1556.91       124.63 o                         
  -4  17   2         19.57         21.70         2.91 o                         
  -3  17   2        964.61       1113.38        28.58 o                         
  -2  17   2         86.65         86.05         4.87 o                         
  -1  17   2       5562.13       5788.84       172.79 o                         
   0  17   2        286.02        279.06         7.92 o                         
   1  17   2        771.88        746.45        27.27 o                         
   2  17   2        828.77        864.94        31.29 o                         
   3  17   2       1571.96       1653.23        71.51 o                         
   4  17   2         54.83         48.22         5.31 o                         
   5  17   2          6.25          9.34         3.83 o                         
  -6  18   2          4.36          9.36         3.96 o                         
  -5  18   2         97.07        104.22         9.76 o                         
  -4  18   2          7.34          6.67         3.28 o                         
  -3  18   2       1574.82       1799.70        49.40 o                         
  -2  18   2        771.95        850.33        29.85 o                         
  -1  18   2        160.98        154.06         5.42 o                         
   0  18   2       2672.16       2606.76        64.37 o                         
   1  18   2        328.11        312.57        12.67 o                         
   2  18   2          0.75          3.53         3.56 o                         
   3  18   2        694.81        698.06        31.64 o                         
   4  18   2         75.08         63.83         6.04 o                         
   5  18   2         94.01         94.11         6.30 o                         
  -6  19   2         48.95         42.04         9.40 o                         
  -5  19   2          0.01          3.80         2.87 o                         
  -4  19   2       1723.00       1923.28        85.18 o                         
  -3  19   2         71.68         76.01         5.72 o                         
  -2  19   2       2632.04       2721.49        92.74 o                         
  -1  19   2        107.77        115.81         6.17 o                         
   0  19   2       1108.24       1116.28        49.76 o                         
   1  19   2        298.66        275.14        14.58 o                         
   2  19   2        575.21        579.12        26.90 o                         
   3  19   2         23.47         20.75         3.49 o                         
   4  19   2         41.32         36.86         4.96 o                         
   5  19   2         49.66         52.07         4.37 o                         
  -6  20   2         16.48         10.88         4.95 o                         
  -5  20   2        100.94        128.59        12.36 o                         
  -4  20   2          9.83         15.90         3.47 o                         
  -3  20   2         63.87         78.41         5.75 o                         
  -2  20   2        744.66        773.85        32.44 o                         
  -1  20   2        699.79        698.01        27.39 o                         
   0  20   2        732.42        685.50        31.88 o                         
   1  20   2        204.91        206.35        11.88 o                         
   2  20   2       1004.89        998.44        44.21 o                         
   3  20   2          5.81         11.37         4.45 o                         
   4  20   2         61.50         66.96         5.90 o                         
   5  20   2          1.19          1.56         6.13 o                         
  -5  21   2        469.10        504.94        58.85 o                         
  -4  21   2        141.23        144.04         7.40 o                         
  -3  21   2       1222.91       1292.62        59.11 o                         
  -2  21   2        398.84        391.70        14.56 o                         
  -1  21   2       3278.64       3173.17       111.54 o                         
   0  21   2          5.22          3.58         3.88 o                         
   1  21   2         84.84         86.98         7.32 o                         
   2  21   2         11.58         15.37         4.02 o                         
   3  21   2        737.52        800.70        49.46 o                         
   4  21   2         60.69         62.83         6.30 o                         
  -5  22   2         31.58         28.87         6.92 o                         
  -4  22   2        586.53        579.41        29.48 o                         
  -3  22   2          7.96         11.58         3.19 o                         
  -2  22   2         21.36         23.03         3.51 o                         
  -1  22   2        721.10        712.94        27.34 o                         
   0  22   2       1532.19       1543.34        67.45 o                         
   1  22   2       1270.13       1277.68        56.09 o                         
   2  22   2         33.41         35.63         4.09 o                         
   3  22   2          2.19          0.49         2.97 o                         
   4  22   2        235.76        258.70        13.42 o                         
  -5  23   2        177.04        141.45        13.35 o                         
  -4  23   2        511.74        581.61        38.58 o                         
  -3  23   2        874.62        824.52        59.82 o                         
  -2  23   2       1319.15       1379.80        38.47 o                         
  -1  23   2          1.30          2.14         3.88 o                         
   0  23   2        177.31        182.23        11.04 o                         
   1  23   2         72.88         79.92         6.76 o                         
   2  23   2         10.87         11.39         3.74 o                         
   3  23   2       1550.62       1671.13       100.40 o                         
   4  23   2        281.45        272.01        22.26 o                         
  -4  24   2        514.85        439.16        21.25 o                         
  -3  24   2        564.73        478.05        54.40 o                         
  -2  24   2        752.66        736.91        27.57 o                         
  -1  24   2        184.39        172.89        10.68 o                         
   0  24   2        169.31        166.40        10.21 o                         
   1  24   2         80.90         83.24         6.53 o                         
   2  24   2       1201.72       1238.00        54.50 o                         
   3  24   2       1284.03       1338.27        57.84 o                         
   4  24   2         15.44          5.93         7.42 o                         
  -4  25   2          1.73          0.99         6.92 o                         
  -3  25   2        485.89        459.95        29.18 o                         
  -2  25   2         34.12         38.08         5.93 o                         
  -1  25   2         32.87         33.49         4.46 o                         
   0  25   2         53.10         47.97         5.93 o                         
   1  25   2        380.07        433.24        27.70 o                         
   2  25   2         29.62         30.19         4.15 o                         
   3  25   2         66.14         74.18        10.88 o                         
  -3  26   2         39.30         27.33         4.38 o                         
  -2  26   2         52.64         50.45         5.93 o                         
  -1  26   2        133.33        131.55        10.39 o                         
   0  26   2        131.25        121.66         9.89 o                         
   1  26   2        567.07        558.36        34.62 o                         
   2  26   2        324.41        323.94        20.77 o                         
   3  26   2          0.28          5.44         6.43 o                         
  -3  27   2         34.37         30.66         7.91 o                         
  -2  27   2          9.84         12.23         3.25 o                         
  -1  27   2          9.96          4.45         2.97 o                         
   0  27   2        199.77        210.19        14.34 o                         
   1  27   2        189.54        183.48        10.78 o                         
   2  27   2        691.17        538.58        35.61 o                         
  -2  28   2          6.98          2.97         6.43 o                         
  -1  28   2         17.57         14.34         7.91 o                         
   0  28   2         62.30         43.03         9.40 o                         
   1  28   2         63.55         60.97         7.17 o                         
  -1  29   2          1.37          3.46         5.93 o                         
   0  29   2         15.47         14.36         6.18 o                         
  -7   0   3         80.38         78.14        14.34 o                         
  -3   0   3       3892.82       4492.13       266.08 o                         
  -1   0   3        481.79        433.73        26.71 o                         
   1   0   3       1845.10       1834.37        77.11 o                         
   3   0   3       1726.18       1990.18        92.44 o                         
   5   0   3        108.42        109.17        12.39 o                         
  -8   1   3       1133.99        990.37        45.46 o                         
  -7   1   3        150.41        174.29        14.69 o                         
  -6   1   3        229.14        239.02        17.49 o                         
  -5   1   3       4166.97       6247.78       262.46 o                         
  -4   1   3       5929.22       6481.04       271.72 o                         
  -3   1   3       2032.60       2268.32        95.12 o                         
  -2   1   3        942.04        974.97        28.93 o                         
  -1   1   3       2517.01       2033.65       120.67 o                         
   0   1   3       1278.35       1194.37        71.22 o                         
   1   1   3        140.42        176.73         7.86 o                         
   2   1   3       6342.85       6886.58       235.09 o                         
   3   1   3       4510.01       4740.74       165.57 o                         
   4   1   3       4215.46       4764.95       101.79 o                         
   5   1   3        982.99       1115.33        32.34 o                         
   6   1   3        888.36        913.99        39.17 o                         
   7   1   3         63.51         69.73         6.92 o                         
  -8   2   3         56.40         71.86        17.80 o                         
  -7   2   3        557.64        531.11        28.67 o                         
  -6   2   3         81.31        119.68        18.30 o                         
  -5   2   3        280.73        707.49        49.46 o                         
  -4   2   3       1456.78       1588.57        67.14 o                         
  -3   2   3          2.62          3.84         1.98 o                         
  -2   2   3        235.65        183.49         6.66 o                         
  -1   2   3        193.22        203.27        12.86 o                         
   0   2   3       1430.81       1550.95        92.48 o                         
   1   2   3       2380.22       2651.17       111.38 o                         
   2   2   3        994.83       1245.81        42.93 o                         
   3   2   3       2414.77       2562.11        91.08 o                         
   4   2   3       2479.95       2707.83        62.27 o                         
   5   2   3       2391.50       2613.51        72.04 o                         
   6   2   3       1599.22       1536.27        53.66 o                         
   7   2   3          0.59          4.64         2.25 o                         
  -8   3   3         47.99         44.11         6.64 o                         
  -7   3   3        174.93        174.96        16.32 o                         
  -6   3   3        842.99        898.62        62.81 o                         
  -5   3   3       1898.44       2183.92        78.43 o                         
  -4   3   3       6401.03       6806.45       285.01 o                         
  -3   3   3        558.35        540.34        23.08 o                         
  -2   3   3         70.56         58.39         2.37 o                         
  -1   3   3      11407.88      12254.11       418.03 o                         
   0   3   3        691.70        700.30        42.04 o                         
   1   3   3       2467.20       2438.23       102.29 o                         
   2   3   3        993.71        953.05        40.39 o                         
   3   3   3       4336.89       4573.06       113.92 o                         
   4   3   3       3323.95       3471.69        79.28 o                         
   5   3   3        175.56        192.17         7.45 o                         
   6   3   3         99.88        107.16         5.13 o                         
   7   3   3        588.28        553.91        34.12 o                         
  -8   4   3         17.16         15.14         8.90 o                         
  -7   4   3         11.31         16.07         7.34 o                         
  -5   4   3        333.07        364.01        12.44 o                         
  -4   4   3        161.49        157.28         7.34 o                         
  -3   4   3          0.19          3.53         0.70 o                         
  -2   4   3       6592.80       6667.48       228.05 o                         
  -1   4   3       1031.86       1044.29        35.79 o                         
   0   4   3      12552.87      13242.68       452.20 o                         
   1   4   3       1235.67       1282.77        54.03 o                         
   2   4   3        200.58        209.37         9.44 o                         
   3   4   3       2193.38       2256.82        56.54 o                         
   4   4   3          9.03          7.57         1.45 o                         
   5   4   3        451.19        471.84        16.99 o                         
   6   4   3        470.25        464.88        17.30 o                         
   7   4   3        490.87        461.92        28.68 o                         
  -8   5   3       1936.79       1616.87        71.17 o                         
  -7   5   3        679.61        697.07        35.67 o                         
  -6   5   3        150.02        157.27        20.77 o                         
  -5   5   3         24.84         28.76         2.11 o                         
  -4   5   3       1110.21       1259.52        53.51 o                         
  -3   5   3       5722.24       6059.66       253.89 o                         
  -2   5   3       6677.95       6943.88       237.00 o                         
  -1   5   3         73.27         59.85         2.46 o                         
   0   5   3      12658.29      14347.81       849.17 o                         
   1   5   3       6040.37       6535.43       273.65 o                         
   2   5   3       2944.27       3224.12       135.51 o                         
   3   5   3         91.97         92.28         3.62 o                         
   4   5   3        225.58        226.94         6.89 o                         
   5   5   3       2828.63       2979.41        92.11 o                         
   6   5   3       1011.92        968.99        31.53 o                         
  -8   6   3         84.22         83.09        12.36 o                         
  -7   6   3        284.94        289.26        19.22 o                         
  -6   6   3        793.08        774.98        55.89 o                         
  -5   6   3         66.29         82.24         4.03 o                         
  -4   6   3         41.54         49.55         2.57 o                         
  -3   6   3         98.14        114.68         5.41 o                         
  -2   6   3          0.38          5.63         1.73 o                         
  -1   6   3        198.73        226.41         8.00 o                         
   0   6   3       1137.95       1103.86        46.34 o                         
   1   6   3       1137.83       1295.26        77.15 o                         
   2   6   3       6329.39       6676.34       279.59 o                         
   3   6   3       1707.89       1662.59        42.19 o                         
   4   6   3        287.30        299.94         9.29 o                         
   5   6   3        519.97        531.93        18.94 o                         
   6   6   3        711.80        757.08        25.12 o                         
  -8   7   3        129.18        123.15        14.34 o                         
  -7   7   3       1243.44       1165.19        54.73 o                         
  -6   7   3       1196.26       1222.07        82.10 o                         
  -5   7   3        816.93        818.93        26.04 o                         
  -4   7   3        450.89        440.64        21.71 o                         
  -3   7   3       5411.95       5673.15       237.80 o                         
  -2   7   3        140.89         58.85         3.96 o                         
  -1   7   3       3330.96       3229.14       135.34 o                         
   0   7   3       5731.82       6027.66       252.32 o                         
   1   7   3       8949.11       9264.68       548.47 o                         
   2   7   3          0.95          4.17         1.19 o                         
   3   7   3        207.66        217.96         8.26 o                         
   4   7   3       1508.89       1496.29        42.90 o                         
   5   7   3        281.74        284.99        11.33 o                         
   6   7   3        112.94        100.54         4.86 o                         
  -7   8   3          7.44          5.44         9.40 o                         
  -6   8   3         76.97         81.11        15.83 o                         
  -5   8   3        248.14        242.35         9.04 o                         
  -4   8   3          2.69          9.56         1.65 o                         
  -3   8   3       1826.75       2072.97        87.43 o                         
  -2   8   3          1.50         19.78         1.98 o                         
  -1   8   3       1372.85       1614.26        96.44 o                         
   0   8   3        829.89       1001.49        59.84 o                         
   1   8   3       1923.30       1936.22       115.23 o                         
   2   8   3        270.30        273.26        12.24 o                         
   3   8   3       3394.65       3133.33        77.91 o                         
   4   8   3        159.10        162.36         6.69 o                         
   5   8   3        247.84        243.96        10.17 o                         
   6   8   3        162.03        171.95         6.26 o                         
  -7   9   3        333.57        285.86        25.72 o                         
  -6   9   3       4393.28       4005.48       246.29 o                         
  -5   9   3       1694.84       1617.55        58.18 o                         
  -4   9   3       1067.35       1106.56        34.31 o                         
  -3   9   3        560.52        518.35        22.38 o                         
  -2   9   3       8488.35       8660.87       296.10 o                         
  -1   9   3       5577.59       5910.97       300.70 o                         
   0   9   3       2137.19       2059.37       122.65 o                         
   1   9   3       5838.43       6091.55       361.03 o                         
   2   9   3        563.02        489.78        25.47 o                         
   3   9   3         42.34         46.16         2.64 o                         
   4   9   3       1091.22       1061.30        31.33 o                         
   5   9   3          0.63         -1.52         1.52 o                         
   6   9   3         70.28         67.19         3.29 o                         
  -7  10   3        374.11        363.01        29.18 o                         
  -6  10   3         57.53         64.29        14.34 o                         
  -5  10   3         46.78         46.52         5.67 o                         
  -4  10   3        167.47        177.92         8.07 o                         
  -3  10   3       1650.54       1762.21        74.49 o                         
  -2  10   3       4514.70       5252.25       179.89 o                         
  -1  10   3         25.03         41.45         3.29 o                         
   0  10   3         30.19         43.03         3.96 o                         
   1  10   3          2.21          3.96         1.48 o                         
   2  10   3       3699.50       3487.56       120.11 o                         
   3  10   3        218.18        208.00         6.13 o                         
   4  10   3         83.51         99.82         5.70 o                         
   5  10   3       1844.93       1898.73        60.11 o                         
   6  10   3        771.35        784.38        22.66 o                         
  -7  11   3       1264.27       1201.30        77.65 o                         
  -6  11   3          9.76          4.95         9.40 o                         
  -5  11   3       2083.01       1808.27        65.07 o                         
  -4  11   3          1.27          3.30         1.40 o                         
  -3  11   3       7550.73       7094.24       251.93 o                         
  -2  11   3         30.74         69.78         4.57 o                         
  -1  11   3       3493.66       3232.84       136.04 o                         
   0  11   3       3791.59       3836.34       227.99 o                         
   1  11   3       4771.80       4942.68       293.28 o                         
   2  11   3        499.06        545.10        24.98 o                         
   3  11   3        331.55        310.56         8.62 o                         
   4  11   3         13.86         11.18         1.80 o                         
   5  11   3       2209.93       2238.16        61.91 o                         
   6  11   3        215.77        219.84        10.80 o                         
  -7  12   3        132.62        120.67        13.85 o                         
  -6  12   3         45.54         29.18        10.88 o                         
  -5  12   3         43.47         55.88         5.97 o                         
  -4  12   3         12.92         12.29         2.13 o                         
  -3  12   3         60.87         72.68         3.49 o                         
  -2  12   3      11106.54      12019.54       503.41 o                         
  -1  12   3       3476.97       3552.21       149.67 o                         
   0  12   3        781.60        753.72        45.50 o                         
   1  12   3        393.71        432.25        26.71 o                         
   2  12   3        222.91        219.33         8.93 o                         
   3  12   3        251.75        237.00         6.98 o                         
   4  12   3          2.90          2.16         3.58 o                         
   5  12   3       1082.53       1122.68        36.70 o                         
   6  12   3        758.46        765.32        38.50 o                         
  -7  13   3          4.88          7.42         4.95 o                         
  -6  13   3       3902.32       3541.58       217.11 o                         
  -5  13   3        461.93        417.47        17.82 o                         
  -4  13   3       3488.52       3375.38        91.01 o                         
  -3  13   3         26.35         32.88         2.14 o                         
  -2  13   3       2274.57       2358.28       135.99 o                         
  -1  13   3       1199.22       1099.43        47.38 o                         
   0  13   3        346.73        316.52        19.78 o                         
   1  13   3        739.48        821.27        70.72 o                         
   2  13   3       2821.99       2428.60       152.41 o                         
   3  13   3        486.88        492.56        15.33 o                         
   4  13   3       1800.88       1811.72        51.14 o                         
   5  13   3         70.84         71.11         6.15 o                         
   6  13   3        255.00        276.91        32.39 o                         
  -7  14   3        333.88        349.66        25.22 o                         
  -6  14   3        566.57        573.20        41.54 o                         
  -5  14   3         52.09         52.58         7.32 o                         
  -4  14   3       1408.49       1339.30        62.25 o                         
  -3  14   3        764.40        797.46        28.98 o                         
  -2  14   3        830.54        798.08        33.98 o                         
  -1  14   3        258.82        234.18        10.10 o                         
   0  14   3        347.32        357.77        15.78 o                         
   1  14   3        941.02        966.02        75.17 o                         
   2  14   3        238.57        240.82         9.02 o                         
   3  14   3        296.57        294.96        16.09 o                         
   4  14   3       1990.36       1978.83        63.08 o                         
   5  14   3       1288.80       1234.70        46.96 o                         
   6  14   3        332.24        312.07        31.65 o                         
  -6  15   3         38.56         37.59         8.90 o                         
  -5  15   3       2958.42       2876.27       124.48 o                         
  -4  15   3       3090.52       3263.81       123.16 o                         
  -3  15   3       2052.51       2139.45        53.01 o                         
  -2  15   3          7.48          8.26         2.07 o                         
  -1  15   3       2467.20       2326.07        70.53 o                         
   0  15   3        400.38        390.27        15.18 o                         
   1  15   3        980.12        884.24        38.46 o                         
   2  15   3        544.97        522.20        22.54 o                         
   3  15   3       1525.87       1463.53        56.37 o                         
   4  15   3          0.47          3.33         3.70 o                         
   5  15   3       1184.38       1162.68        43.94 o                         
  -6  16   3         29.49         39.57         8.41 o                         
  -5  16   3        206.68        206.94        10.67 o                         
  -4  16   3         25.94         31.86         3.56 o                         
  -3  16   3       2135.79       2254.64        61.33 o                         
  -2  16   3        125.54        129.15         6.26 o                         
  -1  16   3        507.30        508.51        17.01 o                         
   0  16   3       1186.48       1088.81        34.04 o                         
   1  16   3        337.77        301.84        14.33 o                         
   2  16   3        429.11        433.48        18.24 o                         
   3  16   3         63.62         55.58         6.03 o                         
   4  16   3        237.21        231.04        12.88 o                         
   5  16   3        344.36        353.07        15.95 o                         
  -6  17   3        469.99        521.27        35.61 o                         
  -5  17   3       1110.58       1160.44        57.86 o                         
  -4  17   3       1699.87       1804.60        64.59 o                         
  -3  17   3        151.47        162.31         7.97 o                         
  -2  17   3       2301.41       2362.98        83.56 o                         
  -1  17   3          7.06          7.76         2.01 o                         
   0  17   3       2516.21       2356.89        71.27 o                         
   1  17   3       1771.14       1610.29        68.72 o                         
   2  17   3       2517.04       2461.08       106.43 o                         
   3  17   3        302.92        337.74        17.07 o                         
   4  17   3        117.80        122.12         8.57 o                         
   5  17   3          0.74          2.62         2.83 o                         
  -6  18   3         34.87         39.07         6.43 o                         
  -5  18   3          4.03          4.20         3.85 o                         
  -4  18   3        250.81        279.51        12.62 o                         
  -3  18   3         49.49         49.17         4.07 o                         
  -2  18   3          3.11          3.76         3.24 o                         
  -1  18   3          3.40          5.90         2.04 o                         
   0  18   3        767.17        719.82        26.16 o                         
   1  18   3        568.93        536.11        34.12 o                         
   2  18   3          5.38          5.32         4.22 o                         
   3  18   3        511.07        548.72        26.46 o                         
   4  18   3        768.69        736.57        33.38 o                         
   5  18   3         15.48         13.89         6.95 o                         
  -6  19   3        149.23        162.22        12.86 o                         
  -5  19   3        735.52        837.30        54.90 o                         
  -4  19   3        228.66        238.92        11.30 o                         
  -3  19   3        222.85        230.81        11.19 o                         
  -2  19   3         41.49         34.69         4.69 o                         
  -1  19   3       5933.36       5607.86       197.47 o                         
   0  19   3        802.48        739.87        46.49 o                         
   1  19   3        204.88        202.77        14.84 o                         
   2  19   3         49.18         58.18         6.72 o                         
   3  19   3        940.52        968.32        43.76 o                         
   4  19   3        275.49        260.32        15.23 o                         
   5  19   3          2.91          6.92         7.42 o                         
  -5  20   3        130.14        150.84        13.35 o                         
  -4  20   3         91.63         96.16         6.46 o                         
  -3  20   3          3.17          7.39         3.12 o                         
  -2  20   3       1156.02       1139.77        85.31 o                         
  -1  20   3          0.48          4.45         3.96 o                         
   0  20   3        408.19        402.58        26.71 o                         
   1  20   3       2773.59       2698.34       161.72 o                         
   2  20   3        321.13        323.77        17.84 o                         
   3  20   3        419.22        460.18        22.57 o                         
   4  20   3        654.45        638.98        29.42 o                         
  -5  21   3        254.86        250.25        18.79 o                         
  -4  21   3        690.92        711.91        36.60 o                         
  -3  21   3        223.71        230.92        10.82 o                         
  -2  21   3       1291.87       1268.97        83.09 o                         
  -1  21   3        302.99        296.74        20.77 o                         
   0  21   3       2241.30       2175.09       131.06 o                         
   1  21   3       1101.96       1124.15        68.74 o                         
   2  21   3       1461.62       1512.70        66.54 o                         
   3  21   3        534.71        571.51        26.90 o                         
   4  21   3         33.35         28.68         9.89 o                         
  -5  22   3         54.84         59.84         6.92 o                         
  -4  22   3         47.63         61.54         5.76 o                         
  -3  22   3          1.32          2.05         2.51 o                         
  -2  22   3          5.06          8.85         3.31 o                         
  -1  22   3         31.96         31.65         5.93 o                         
   0  22   3        314.99        319.49        21.76 o                         
   1  22   3         18.18         15.66         9.89 o                         
   2  22   3       1088.15       1142.96        51.12 o                         
   3  22   3        473.55        491.39        23.24 o                         
   4  22   3         15.74         17.31         7.91 o                         
  -5  23   3        128.55        151.34        12.86 o                         
  -4  23   3        948.00        972.32        49.70 o                         
  -3  23   3       1158.64       1222.66        53.84 o                         
  -2  23   3         76.47         79.88         6.11 o                         
  -1  23   3        901.96        899.61        55.89 o                         
   0  23   3         95.06         91.99         8.90 o                         
   1  23   3       1332.30       1396.76        61.63 o                         
   2  23   3        373.47        403.86        17.29 o                         
   3  23   3        342.86        341.54        16.87 o                         
  -3  24   3        191.26        170.80        11.62 o                         
  -2  24   3         43.78         52.90         4.86 o                         
  -1  24   3         12.34         14.34         4.95 o                         
   0  24   3          7.07          9.40         3.96 o                         
   1  24   3        495.60        503.57        35.86 o                         
   2  24   3          1.33          2.62         3.10 o                         
   3  24   3         38.21         56.87        10.39 o                         
  -3  25   3         10.96          7.72         2.61 o                         
  -2  25   3        576.40        578.86        25.87 o                         
  -1  25   3         15.94         10.39         3.96 o                         
   0  25   3        213.65        218.60        15.33 o                         
   1  25   3         80.77         81.97         5.95 o                         
   2  25   3        728.78        811.17        30.06 o                         
  -2  26   3        264.28        252.67        12.06 o                         
  -1  26   3        350.02        325.30        15.21 o                         
   0  26   3        196.18        220.80        12.71 o                         
   1  26   3         16.06         19.52         3.72 o                         
  -2  27   3          1.40          4.45         8.41 o                         
  -1  27   3         10.53         15.83         9.40 o                         
   0  27   3         60.67         48.47        11.37 o                         
   1  27   3        628.33        680.03        45.50 o                         
  -1  28   3          1.47         -7.42         7.42 o                         
   0  28   3          2.11          2.47         8.41 o                         
  -8   0   4         24.53         16.82         7.42 o                         
  -6   0   4        723.32        579.32        68.25 o                         
  -4   0   4        118.38        124.63         8.41 o                         
  -2   0   4       3076.32       2374.40       159.25 o                         
   4   0   4        102.04        100.52        20.77 o                         
   6   0   4         94.35         94.45         7.17 o                         
  -8   1   4         19.64         16.32         5.25 o                         
  -7   1   4         17.37         16.03         6.81 o                         
  -6   1   4          7.82         14.93         8.41 o                         
  -5   1   4       3004.35       2881.79       100.45 o                         
  -4   1   4       3173.85       3071.53       166.86 o                         
  -3   1   4       1505.38       1449.67        88.22 o                         
  -2   1   4       5638.71       4191.92       188.32 o                         
  -1   1   4       8409.83       7944.22       276.13 o                         
   0   1   4       2412.55       2564.96       172.60 o                         
   1   1   4        804.10        773.12        56.45 o                         
   2   1   4          5.19          6.58         5.65 o                         
   3   1   4       3660.46       4256.76       130.20 o                         
   4   1   4        483.76        537.38        26.64 o                         
   5   1   4        122.33        132.55         9.25 o                         
   6   1   4       1317.19       1273.03        44.33 o                         
  -8   2   4          2.18         10.73         5.06 o                         
  -7   2   4         54.08         62.86         9.26 o                         
  -6   2   4         51.21         72.71        10.63 o                         
  -5   2   4       2406.07       2505.49        87.59 o                         
  -4   2   4       1116.83       1142.64        38.19 o                         
  -3   2   4        489.55        574.73        30.88 o                         
  -2   2   4       1383.94       1348.38       106.83 o                         
  -1   2   4        247.75        262.15        12.71 o                         
   0   2   4          3.16         17.14         7.67 o                         
   1   2   4        296.55        302.18        15.50 o                         
   2   2   4         45.34         53.59         3.03 o                         
   3   2   4        131.66        161.01         7.55 o                         
   4   2   4        880.66       1002.98        54.39 o                         
   5   2   4          3.21          2.81         1.68 o                         
   6   2   4         82.18         88.08         5.14 o                         
  -8   3   4        994.40        848.17        60.09 o                         
  -7   3   4        110.20         94.13        10.59 o                         
  -6   3   4        485.42        486.69        27.97 o                         
  -5   3   4        103.95         84.52        21.11 o                         
  -4   3   4       3012.75       2884.07       142.48 o                         
  -3   3   4       3952.37       3762.92       157.54 o                         
  -2   3   4        127.35        188.01        13.74 o                         
  -1   3   4       4395.99       4584.35       280.53 o                         
   0   3   4       4593.21       4705.42       240.35 o                         
   1   3   4       1066.19        953.50        41.58 o                         
   2   3   4       4160.22       4013.69        99.22 o                         
   3   3   4        424.43        441.83        13.56 o                         
   4   3   4         23.51         26.13         3.42 o                         
   5   3   4        526.65        527.27        25.39 o                         
   6   3   4        887.89        872.07        26.52 o                         
  -8   4   4        165.41        153.90        11.01 o                         
  -7   4   4        255.95        238.48        22.76 o                         
  -6   4   4        410.69        393.18        34.12 o                         
  -5   4   4         56.67         60.51         3.38 o                         
  -4   4   4        115.97        118.06         8.71 o                         
  -3   4   4         41.12         46.01         3.49 o                         
  -2   4   4         61.80         77.59         3.66 o                         
  -1   4   4        119.85         84.35        10.32 o                         
   0   4   4          0.06         -1.66         1.66 o                         
   1   4   4        874.24       1040.54        45.26 o                         
   2   4   4        303.71        320.92         9.75 o                         
   3   4   4        203.68        211.42         7.78 o                         
   4   4   4          1.16          2.66         2.31 o                         
   5   4   4        100.34        108.24         5.41 o                         
   6   4   4        205.68        198.07         7.90 o                         
  -8   5   4          0.57          1.57         4.01 o                         
  -7   5   4       2433.61       2278.84       101.07 o                         
  -6   5   4        422.29        403.07        34.62 o                         
  -5   5   4       1091.08       1121.90        51.59 o                         
  -4   5   4        620.58        596.59        26.27 o                         
  -3   5   4         96.16        115.84         5.25 o                         
  -2   5   4       2666.45       2672.36        94.00 o                         
  -1   5   4       3929.60       3276.02       317.26 o                         
   0   5   4       1296.57       1382.63        56.82 o                         
   1   5   4       3523.63       3549.45       122.11 o                         
   2   5   4        364.57        360.81        10.13 o                         
   3   5   4       6279.96       6402.33       172.67 o                         
   4   5   4       4488.81       4770.01       145.47 o                         
   5   5   4          3.77          7.54         2.28 o                         
   6   5   4         45.99         51.76         3.75 o                         
  -8   6   4          0.73          0.49         5.93 o                         
  -7   6   4        456.68        472.20        26.23 o                         
  -6   6   4         13.29          8.41        10.88 o                         
  -5   6   4        497.39        485.17        39.07 o                         
  -4   6   4       1146.25       1091.10        35.76 o                         
  -3   6   4       1815.07       1775.92        79.83 o                         
  -2   6   4         48.17         49.75         4.15 o                         
  -1   6   4        141.59        132.19         9.41 o                         
   0   6   4         61.75        100.97         6.28 o                         
   1   6   4        158.05        155.12         6.36 o                         
   2   6   4         19.53         18.17         1.74 o                         
   3   6   4       1543.33       1569.96        51.03 o                         
   4   6   4         30.40         32.65         3.47 o                         
   5   6   4        629.20        676.15        20.33 o                         
   6   6   4         32.62         29.37         2.90 o                         
  -7   7   4        993.54        911.50        53.66 o                         
  -6   7   4       3655.15       3410.02       211.18 o                         
  -5   7   4         46.88         37.09        12.36 o                         
  -4   7   4        634.85        616.49        23.70 o                         
  -3   7   4        447.08        428.78        18.36 o                         
  -2   7   4         21.80         61.14         5.92 o                         
  -1   7   4         27.56         21.35         1.64 o                         
   0   7   4       2332.85       2255.15        81.61 o                         
   1   7   4       4647.64       5026.12       172.36 o                         
   2   7   4       3889.39       3642.07        90.41 o                         
   3   7   4        133.37        121.71         5.80 o                         
   4   7   4       1715.39       1765.77        52.54 o                         
   5   7   4        404.04        430.14        12.61 o                         
   6   7   4        187.37        222.65        11.40 o                         
  -7   8   4        104.90        114.43        14.10 o                         
  -6   8   4          4.12         15.33        11.37 o                         
  -5   8   4        654.01        638.17        31.76 o                         
  -4   8   4        217.07        217.18         8.04 o                         
  -3   8   4        268.50        258.67         9.65 o                         
  -2   8   4        300.44        307.34        13.46 o                         
  -1   8   4        500.01        586.76        25.17 o                         
   0   8   4       5625.47       5401.19       372.31 o                         
   1   8   4         88.43         98.20         5.21 o                         
   2   8   4       3308.73       3021.03        69.79 o                         
   3   8   4        136.25        137.80         6.42 o                         
   4   8   4         27.74         29.89         2.97 o                         
   5   8   4         11.19         11.89         2.52 o                         
   6   8   4        343.89        320.73        15.28 o                         
  -7   9   4       1307.67       1179.90        56.13 o                         
  -6   9   4        171.73        126.61        19.29 o                         
  -5   9   4        105.26         97.51         9.51 o                         
  -4   9   4        603.82        630.95        20.34 o                         
  -3   9   4       4991.53       4675.49       206.23 o                         
  -2   9   4          1.87          2.78         0.87 o                         
  -1   9   4        121.56        168.72        13.77 o                         
   0   9   4       2124.92       2138.64       135.54 o                         
   1   9   4       5459.73       5327.90       158.99 o                         
   2   9   4       1594.35       1500.56        35.88 o                         
   3   9   4         57.34         65.46         3.47 o                         
   4   9   4        772.94        730.70        22.58 o                         
   5   9   4       1316.81       1331.19        42.13 o                         
  -7  10   4        595.50        567.31        34.62 o                         
  -6  10   4          9.91          6.92         9.40 o                         
  -5  10   4       1879.08       1620.18        72.68 o                         
  -4  10   4        569.12        554.96        20.86 o                         
  -3  10   4        166.96        172.37         8.49 o                         
  -2  10   4        391.53        424.76        15.13 o                         
  -1  10   4        348.77        376.86        23.24 o                         
   0  10   4        708.40        656.74        66.52 o                         
   1  10   4         58.38         89.96         5.26 o                         
   2  10   4         17.72         15.11         2.00 o                         
   3  10   4        118.95        128.85         5.62 o                         
   4  10   4        944.37        957.55        28.63 o                         
   5  10   4        606.95        605.72        21.50 o                         
  -7  11   4        622.10        566.77        39.57 o                         
  -6  11   4        817.81        757.18        53.91 o                         
  -5  11   4         76.01         63.57         7.86 o                         
  -4  11   4       1192.47       1180.61        65.19 o                         
  -3  11   4        119.31        139.94         7.34 o                         
  -2  11   4      10677.54      11297.94       472.81 o                         
  -1  11   4       1425.53       1437.70        86.05 o                         
   0  11   4       1353.52       1250.42        60.81 o                         
   1  11   4        592.92        605.79        16.46 o                         
   2  11   4          9.29         11.06         1.65 o                         
   3  11   4        875.68        867.97        24.00 o                         
   4  11   4       2001.85       2052.94        52.21 o                         
   5  11   4         73.21         71.64         3.50 o                         
  -7  12   4         86.55         75.17        10.88 o                         
  -6  12   4         89.39         90.51        15.33 o                         
  -5  12   4         25.22         26.21         5.91 o                         
  -4  12   4         34.64         46.87         4.75 o                         
  -3  12   4        315.29        324.40        24.14 o                         
  -2  12   4        318.65        330.92        17.92 o                         
  -1  12   4        508.79        486.05        17.48 o                         
   0  12   4         45.41         70.23         3.90 o                         
   1  12   4        420.45        444.85        14.03 o                         
   2  12   4          3.36          4.46         4.90 o                         
   3  12   4       1665.46       1632.32        47.17 o                         
   4  12   4         39.86         58.44         3.65 o                         
   5  12   4         62.13         58.11         5.05 o                         
  -7  13   4          3.93          0.99         3.96 o                         
  -6  13   4          6.47         10.39         7.42 o                         
  -5  13   4        591.80        507.63        26.26 o                         
  -4  13   4        955.79        813.94        38.70 o                         
  -3  13   4       6345.50       6422.86       386.44 o                         
  -2  13   4         29.52         20.50         3.56 o                         
  -1  13   4       1105.98       1181.97        40.20 o                         
   0  13   4          0.11         -0.01         1.93 o                         
   1  13   4        375.18        373.02        12.23 o                         
   2  13   4          1.42          3.65         2.31 o                         
   3  13   4         12.84         10.32         5.47 o                         
   4  13   4         48.87         37.52         4.18 o                         
   5  13   4       1648.50       1555.55        65.20 o                         
  -7  14   4         48.44         48.96         7.42 o                         
  -6  14   4          9.17          7.91         6.43 o                         
  -5  14   4        883.38        804.92        38.39 o                         
  -4  14   4        302.21        303.81        19.29 o                         
  -3  14   4        114.21        120.72         5.34 o                         
  -2  14   4         27.84         28.53         1.95 o                         
  -1  14   4         23.43         37.38         3.01 o                         
   0  14   4        228.87        259.77        23.49 o                         
   1  14   4        146.73        136.24         7.08 o                         
   2  14   4        313.84        319.30        12.89 o                         
   3  14   4          6.91          3.54         5.04 o                         
   4  14   4          1.90          3.83         2.89 o                         
   5  14   4        347.51        356.27        22.04 o                         
  -6  15   4        359.35        352.13        27.20 o                         
  -5  15   4        156.55        140.77        10.56 o                         
  -4  15   4       1146.86       1064.84        49.09 o                         
  -3  15   4         40.31         47.59         6.21 o                         
  -2  15   4       5575.96       5907.36       249.15 o                         
  -1  15   4       1617.98       1528.70        95.45 o                         
   0  15   4         34.94         42.31        13.60 o                         
   1  15   4         12.65         24.01         6.05 o                         
   2  15   4        251.62        270.46        11.64 o                         
   3  15   4        100.65         94.17         7.94 o                         
   4  15   4        987.45        998.79        38.86 o                         
   5  15   4          1.73         10.88         7.42 o                         
  -6  16   4        484.96        495.55        34.62 o                         
  -5  16   4         26.99         44.12         6.05 o                         
  -4  16   4          1.70          4.15         3.92 o                         
  -3  16   4         61.01         46.93         6.13 o                         
  -2  16   4         16.28         15.83         6.43 o                         
  -1  16   4        759.81        706.24        46.98 o                         
   1  16   4        110.61        111.36         9.41 o                         
   2  16   4       1932.23       2056.75        74.22 o                         
   3  16   4        129.12        121.28         8.71 o                         
   4  16   4          4.63          5.85         2.81 o                         
   5  16   4         34.18         40.06         7.91 o                         
  -6  17   4        125.15        131.55        12.36 o                         
  -5  17   4       1473.06       1502.98        66.60 o                         
  -4  17   4        450.08        419.90        21.80 o                         
  -3  17   4         15.96         11.87         4.15 o                         
  -2  17   4        104.69        119.68        13.35 o                         
  -1  17   4       3767.81       3512.89       212.66 o                         
   1  17   4        615.38        638.12        34.12 o                         
   2  17   4        203.87        233.65        18.17 o                         
   3  17   4       1888.28       1949.33        69.24 o                         
   4  17   4         37.00         35.15         4.00 o                         
  -6  18   4         19.08         26.21         5.44 o                         
  -5  18   4        640.32        643.96        62.56 o                         
  -4  18   4        577.24        569.08        27.60 o                         
  -3  18   4          2.12          1.73         3.15 o                         
  -2  18   4        381.69        452.03        32.64 o                         
  -1  18   4          1.70          2.97         3.96 o                         
   0  18   4         73.61         68.25        16.82 o                         
   1  18   4        376.10        400.00        24.76 o                         
   2  18   4          9.08         20.53         4.84 o                         
   3  18   4         11.85         14.00         4.58 o                         
   4  18   4       1171.61       1167.67        74.68 o                         
  -6  19   4        278.62        278.93        19.29 o                         
  -5  19   4         10.34          8.41         4.45 o                         
  -4  19   4        701.73        751.16        45.01 o                         
  -3  19   4         32.51         46.15         7.17 o                         
  -2  19   4          8.48          8.90         4.45 o                         
  -1  19   4         41.44         44.02         7.91 o                         
   0  19   4        415.05        449.06        38.58 o                         
   1  19   4          7.85         12.89         9.39 o                         
   2  19   4       3725.89       4000.47       139.23 o                         
   3  19   4         86.52         83.76         7.03 o                         
   4  19   4          9.46          8.90         8.41 o                         
  -5  20   4          0.43          3.96         3.46 o                         
  -4  20   4          0.72          3.81         2.96 o                         
  -3  20   4          1.52          3.55         2.96 o                         
  -2  20   4         57.94         72.70         9.89 o                         
  -1  20   4        297.01        283.39        20.28 o                         
   0  20   4         41.74         26.56         5.11 o                         
   1  20   4         11.87         11.18         6.57 o                         
   2  20   4          1.30          6.40         4.07 o                         
   3  20   4        458.13        439.05        21.25 o                         
  -5  21   4        940.25       1025.23        63.80 o                         
  -4  21   4        101.12        101.05         9.15 o                         
  -3  21   4         33.74         36.37         4.71 o                         
  -2  21   4          0.05         -0.99         3.46 o                         
  -1  21   4       1081.38       1037.60        63.80 o                         
   0  21   4         13.54         13.97         4.68 o                         
   1  21   4       1571.07       1626.95        58.37 o                         
   2  21   4          0.04         -0.46         3.19 o                         
   3  21   4       1597.04       1559.36        96.93 o                         
  -5  22   4        181.62        169.14        12.86 o                         
  -4  22   4          6.52          4.39         2.72 o                         
  -3  22   4          2.32          3.96         9.89 o                         
  -2  22   4        203.99        221.71        11.71 o                         
  -1  22   4        384.50        350.20        18.84 o                         
   0  22   4        186.52        196.12        12.06 o                         
   1  22   4         14.57         14.06         4.25 o                         
   2  22   4         83.42         85.78         6.35 o                         
   3  22   4         39.52         28.19         8.90 o                         
  -4  23   4        260.00        267.69        13.46 o                         
  -3  23   4         82.05         88.25         6.46 o                         
  -2  23   4        606.67        576.48        22.00 o                         
  -1  23   4        371.47        363.55        38.58 o                         
   0  23   4       1041.62       1082.64        65.53 o                         
   1  23   4        253.34        274.39        29.18 o                         
   2  23   4        968.58        973.68        44.41 o                         
  -3  24   4          0.99          3.25         2.73 o                         
  -2  24   4         59.43         47.68         4.11 o                         
  -1  24   4         81.30         66.37         6.24 o                         
   0  24   4       1015.11        994.99        44.62 o                         
   1  24   4         13.59         13.12         9.64 o                         
   2  24   4        121.64        123.15        14.34 o                         
  -3  25   4       1681.14       1525.24        92.48 o                         
  -2  25   4        207.37        204.08        12.26 o                         
  -1  25   4        172.37        160.23         7.72 o                         
   0  25   4          6.47          3.46        11.37 o                         
   1  25   4       1047.96       1137.00        72.70 o                         
  -2  26   4        127.04        102.01         7.67 o                         
  -1  26   4          3.17          3.80         2.84 o                         
   0  26   4         10.85          7.42        10.39 o                         
   1  26   4          2.11        -13.35        13.35 o                         
  -7   0   5          3.50          4.95         8.90 o                         
  -5   0   5       1311.12       1177.56        62.15 o                         
  -3   0   5       4417.28       4159.37       379.08 o                         
  -1   0   5       2058.29       2319.01       154.80 o                         
   1   0   5          3.19          6.25         1.80 o                         
   3   0   5        309.63        332.16        14.62 o                         
   5   0   5       1409.50       1448.58        87.54 o                         
  -7   1   5         78.31         86.31        10.31 o                         
  -6   1   5         22.25         47.79        10.56 o                         
  -5   1   5         89.70        135.78        12.49 o                         
  -4   1   5       1952.04       1655.14        57.50 o                         
  -3   1   5         33.15        122.96        34.87 o                         
  -2   1   5       2561.22       2475.00       118.36 o                         
  -1   1   5      13697.30      15659.55       540.58 o                         
   0   1   5       2271.22       2258.42        97.74 o                         
   1   1   5        699.34        674.78        12.71 o                         
   2   1   5       2209.51       2197.23        50.85 o                         
   3   1   5        296.18        317.79        10.08 o                         
   4   1   5        166.77        182.11         6.86 o                         
   5   1   5         56.70         82.83         5.95 o                         
  -7   2   5        114.98        105.96        11.33 o                         
  -6   2   5       1882.45       1771.77        68.99 o                         
  -5   2   5        801.60        771.75        31.38 o                         
  -4   2   5       2329.26       2334.83       122.80 o                         
  -3   2   5        867.59        797.32        32.98 o                         
  -2   2   5       1899.31       1751.46       112.27 o                         
  -1   2   5        115.23        179.41        24.23 o                         
   0   2   5        173.44        202.15        12.03 o                         
   1   2   5        635.84        617.05        12.81 o                         
   2   2   5         80.61         95.94         4.66 o                         
   3   2   5        244.76        275.18         9.15 o                         
   4   2   5         21.15         34.64         3.97 o                         
   5   2   5         14.72         14.20         2.88 o                         
  -7   3   5        514.89        495.68        29.70 o                         
  -6   3   5        163.87        219.58        16.13 o                         
  -5   3   5       1824.37       1636.72        57.48 o                         
  -4   3   5        217.13        252.88        20.04 o                         
  -3   3   5          5.82         52.31        13.38 o                         
  -2   3   5       4509.73       4464.28       361.53 o                         
  -1   3   5       3239.45       3408.15       139.56 o                         
   0   3   5       5635.77       5916.31       203.77 o                         
   1   3   5          2.79         14.45         1.40 o                         
   2   3   5       1131.99       1069.95        25.84 o                         
   3   3   5       3468.63       3489.22        86.03 o                         
   4   3   5        290.76        300.71        10.60 o                         
   5   3   5        447.26        458.00        15.28 o                         
  -7   4   5       1262.90       1095.94        64.12 o                         
  -6   4   5       1864.30       1823.63        71.35 o                         
  -5   4   5        301.59        317.17        23.35 o                         
  -4   4   5       1293.73       1119.83        53.18 o                         
  -3   4   5       1465.71       1412.78        61.30 o                         
  -2   4   5        310.43        290.44        44.02 o                         
  -1   4   5        358.65        341.12        22.58 o                         
   0   4   5         17.61         10.53         2.46 o                         
   1   4   5       1807.96       1845.93        35.60 o                         
   2   4   5       3845.45       3740.19        85.26 o                         
   3   4   5        256.49        279.47        12.42 o                         
   4   4   5        937.97        931.09        26.71 o                         
   5   4   5          0.18          3.54         2.19 o                         
  -7   5   5         91.47        100.25        13.60 o                         
  -6   5   5        581.11        560.06        30.59 o                         
  -5   5   5        244.39        206.02        21.49 o                         
  -4   5   5       4100.31       3708.11       148.55 o                         
  -3   5   5       2879.41       2812.27       165.02 o                         
  -2   5   5        229.02        224.84        14.99 o                         
  -1   5   5        489.32        503.22        20.71 o                         
   0   5   5       1511.93       1554.90        42.79 o                         
   1   5   5       4275.56       4175.64        79.10 o                         
   2   5   5       1678.69       1615.74        37.80 o                         
   3   5   5        187.67        194.78        10.44 o                         
   4   5   5       2294.83       2253.03        61.46 o                         
   5   5   5        461.00        455.03        18.54 o                         
  -7   6   5         42.03         31.05         7.18 o                         
  -6   6   5        715.69        686.29        43.79 o                         
  -5   6   5        339.76        306.14        45.01 o                         
  -4   6   5       1119.73       1023.49        43.25 o                         
  -3   6   5        807.86        720.06        26.76 o                         
  -2   6   5         57.41         59.09         9.77 o                         
  -1   6   5         85.57         85.26         4.71 o                         
   0   6   5       2224.21       2211.04        50.53 o                         
   1   6   5       1350.65       1319.44        29.10 o                         
   2   6   5        125.95        110.80         4.45 o                         
   3   6   5        239.38        228.24         8.30 o                         
   4   6   5        527.91        550.85        16.80 o                         
   5   6   5         16.53         17.52         1.92 o                         
  -7   7   5        766.47        675.26        33.57 o                         
  -6   7   5       1291.97       1087.38       145.15 o                         
  -5   7   5        987.45        865.05        97.43 o                         
  -4   7   5        588.14        544.87        23.53 o                         
  -3   7   5       3499.09       2970.10        91.52 o                         
  -2   7   5        548.81        529.85        16.95 o                         
  -1   7   5         33.16         48.51         3.70 o                         
   0   7   5         24.67         24.49         1.70 o                         
   1   7   5       2405.78       2279.74        52.39 o                         
   2   7   5          0.54          2.69         2.62 o                         
   3   7   5       2055.65       1992.99        55.40 o                         
   4   7   5       2206.67       2101.02        57.34 o                         
   5   7   5       1943.91       1866.68        80.06 o                         
  -7   8   5       1964.82       1826.28        81.13 o                         
  -6   8   5         20.19         13.83        11.13 o                         
  -5   8   5        297.21        262.18        23.89 o                         
  -4   8   5          0.58         -0.45         3.85 o                         
  -3   8   5        362.08        336.51        12.12 o                         
  -2   8   5        251.92        257.50        12.20 o                         
  -1   8   5        941.27        909.33        22.23 o                         
   0   8   5        347.26        347.59         8.62 o                         
   1   8   5       2471.88       2401.35        55.31 o                         
   2   8   5        631.11        552.99        15.79 o                         
   3   8   5        526.71        526.42        17.09 o                         
   4   8   5         22.21         26.03         3.75 o                         
   5   8   5        509.91        448.23        21.20 o                         
  -7   9   5        178.77        140.19        16.57 o                         
  -6   9   5        790.30        672.60        72.95 o                         
  -5   9   5       1419.12       1196.37        54.98 o                         
  -4   9   5        412.93        378.44        24.97 o                         
  -3   9   5       1319.20       1099.90        35.09 o                         
  -2   9   5       1470.51       1389.87        64.78 o                         
  -1   9   5       1525.62       1484.78        42.13 o                         
   0   9   5       1492.96       1487.02        34.63 o                         
   1   9   5        731.61        714.57        17.85 o                         
   2   9   5        552.14        535.26        15.25 o                         
   3   9   5       2640.67       2438.83        66.95 o                         
   4   9   5       2150.74       2045.95        64.19 o                         
   5   9   5        118.95        106.79         6.95 o                         
  -7  10   5         11.56          8.48         4.75 o                         
  -6  10   5        288.12        303.17        27.70 o                         
  -5  10   5          9.07          3.32         3.94 o                         
  -4  10   5       1277.50       1097.00        44.70 o                         
  -3  10   5        847.99        743.85        36.45 o                         
  -2  10   5          4.59          3.13         2.33 o                         
  -1  10   5        721.75        767.69        24.56 o                         
   0  10   5       1280.96       1292.94        32.99 o                         
   1  10   5        366.95        359.96        10.08 o                         
   2  10   5         10.93         11.17         3.22 o                         
   3  10   5        894.70        883.58        26.09 o                         
   4  10   5       1751.67       1642.11        67.64 o                         
   5  10   5        113.41        108.00         7.17 o                         
  -7  11   5        425.63        410.07        43.27 o                         
  -6  11   5         75.35         68.70        20.77 o                         
  -5  11   5         56.94         42.09         6.98 o                         
  -4  11   5       1620.00       1370.46        65.98 o                         
  -3  11   5       2032.45       1731.44        93.36 o                         
  -2  11   5         54.95         55.66         4.97 o                         
  -1  11   5       1435.19       1420.64        43.88 o                         
   0  11   5         65.28         67.35         4.00 o                         
   1  11   5       5807.32       5608.42       137.22 o                         
   2  11   5          3.78          5.31         2.04 o                         
   3  11   5        416.53        400.64        13.49 o                         
   4  11   5       1176.77       1182.23        39.84 o                         
   5  11   5       1142.98       1106.34        69.24 o                         
  -7  12   5        114.10        111.87         9.27 o                         
  -6  12   5        257.74        212.43        44.02 o                         
  -5  12   5        198.16        175.81        11.72 o                         
  -4  12   5       1222.90       1053.48        55.27 o                         
  -3  12   5       1350.73       1208.87        55.99 o                         
  -2  12   5          3.71          7.29         1.47 o                         
  -1  12   5       1026.43       1067.31        33.57 o                         
   0  12   5       1233.10       1282.95        35.70 o                         
   1  12   5         38.11         46.26         3.07 o                         
   2  12   5        459.47        482.62        21.47 o                         
   3  12   5        210.90        222.31         9.05 o                         
   4  12   5        765.31        721.88        23.46 o                         
   5  12   5          8.59         14.34         6.43 o                         
  -6  13   5        164.58        141.94        31.40 o                         
  -5  13   5        251.14        214.07        16.45 o                         
  -4  13   5          3.16         11.01         4.50 o                         
  -3  13   5         81.76         81.38         7.98 o                         
  -2  13   5       1687.20       1683.56        75.70 o                         
  -1  13   5        305.53        307.56         9.96 o                         
   0  13   5       1324.88       1457.33        45.46 o                         
   1  13   5        110.85        121.67         7.52 o                         
   2  13   5       1161.15       1131.06        47.90 o                         
   3  13   5        826.98        792.10        43.10 o                         
   4  13   5        267.97        240.07        14.36 o                         
  -6  14   5         50.05         52.92         9.40 o                         
  -5  14   5         24.56         15.15         4.67 o                         
  -4  14   5        774.08        664.81        29.32 o                         
  -3  14   5       2081.06       1881.31        70.56 o                         
  -2  14   5       3587.62       3487.95       122.29 o                         
  -1  14   5        495.81        502.16        20.22 o                         
   0  14   5        241.76        247.92         9.94 o                         
   1  14   5        297.85        328.50        19.24 o                         
   2  14   5        119.10        113.43         8.26 o                         
   3  14   5        124.01        121.92         8.09 o                         
   4  14   5         45.30         35.88         8.31 o                         
  -6  15   5       1023.23        930.77        59.84 o                         
  -5  15   5        579.51        546.06        30.42 o                         
  -4  15   5          3.20         11.19         4.22 o                         
  -3  15   5        395.67        452.04        23.01 o                         
  -2  15   5        614.89        599.45        24.19 o                         
  -1  15   5        988.80       1045.74        38.37 o                         
   0  15   5       2062.03       2206.84        67.39 o                         
   1  15   5       1449.73       1547.08        57.15 o                         
   2  15   5         31.26         38.19         6.28 o                         
   3  15   5        757.91        749.22        25.42 o                         
   4  15   5        430.77        376.86        28.68 o                         
  -6  16   5         75.76         87.54         9.89 o                         
  -5  16   5        289.56        295.19        16.04 o                         
  -4  16   5         97.99         89.15         8.05 o                         
  -3  16   5         50.90         62.42        11.37 o                         
  -2  16   5        976.23       1014.44        38.17 o                         
  -1  16   5       1005.23       1034.88        47.81 o                         
   0  16   5         48.79         63.30        19.78 o                         
   1  16   5        159.83        170.95        13.99 o                         
   2  16   5        233.01        279.76        14.84 o                         
   3  16   5         17.97         15.69         5.87 o                         
   4  16   5          0.30         -5.93         6.92 o                         
  -6  17   5        243.24        281.90        20.28 o                         
  -5  17   5        295.61        300.76        16.57 o                         
  -4  17   5        350.89        389.30        20.09 o                         
  -3  17   5        928.67        943.49        43.00 o                         
  -2  17   5       1663.13       1729.80        76.90 o                         
  -1  17   5       2171.21       2394.19       150.84 o                         
   0  17   5        620.51        733.93        56.87 o                         
   1  17   5         24.81         28.19        16.32 o                         
   2  17   5       1984.61       2138.73        94.76 o                         
   3  17   5         31.90         18.55         7.69 o                         
  -5  18   5        512.97        587.54        39.07 o                         
  -4  18   5         94.98         86.95         7.51 o                         
  -3  18   5        207.16        200.17        12.03 o                         
  -2  18   5        957.92        943.93        44.31 o                         
  -1  18   5         46.00         39.57        16.82 o                         
   0  18   5          1.52         21.27        17.31 o                         
   1  18   5       1158.05       1345.22        89.02 o                         
   2  18   5        582.62        647.89        33.36 o                         
   3  18   5         51.30         52.45         8.21 o                         
  -5  19   5       1583.97       1677.56       102.87 o                         
  -4  19   5        147.96        139.78         9.26 o                         
  -3  19   5        133.60        169.70        10.47 o                         
  -2  19   5         65.85         64.16         7.87 o                         
  -1  19   5        382.15        419.89        38.08 o                         
   0  19   5         20.55         16.32        16.32 o                         
   1  19   5         38.95         69.73        17.31 o                         
   2  19   5         13.36         10.26         8.31 o                         
  -5  20   5        210.93        215.63        15.83 o                         
  -4  20   5        120.84        133.49         8.39 o                         
  -3  20   5         23.54         19.04         4.20 o                         
  -2  20   5        542.15        608.75        30.35 o                         
  -1  20   5        403.96        438.68        38.58 o                         
   0  20   5          1.40         13.85        15.33 o                         
   1  20   5        939.22        970.34        66.27 o                         
   2  20   5       1145.91       1192.06        54.02 o                         
  -4  21   5        826.37        847.97        37.76 o                         
  -3  21   5          1.00          1.06         2.37 o                         
  -2  21   5        585.86        627.83        68.00 o                         
  -1  21   5        890.60       1004.46        68.74 o                         
   0  21   5        251.31        300.20        31.16 o                         
   1  21   5        289.03        321.96        30.17 o                         
   2  21   5        726.95        724.75        35.97 o                         
  -4  22   5         26.55         23.62         3.15 o                         
  -3  22   5          8.57          6.43         3.96 o                         
  -2  22   5         71.39         74.88         8.16 o                         
  -1  22   5         51.66         50.94        15.83 o                         
   0  22   5        211.57        200.30        22.26 o                         
   1  22   5        287.06        304.65        28.19 o                         
   2  22   5        347.53        379.83        28.68 o                         
  -3  23   5        845.65        782.40        48.96 o                         
  -2  23   5         91.45         92.49         7.37 o                         
  -1  23   5        132.94        149.36        18.30 o                         
   0  23   5        723.24        831.86        56.38 o                         
   1  23   5       1111.49       1180.03        75.67 o                         
  -3  24   5          4.65          3.96         3.46 o                         
  -2  24   5        342.15        363.32        31.40 o                         
  -1  24   5          0.88         -3.21         3.21 o                         
   0  24   5          1.20          5.44        10.39 o                         
   1  24   5        213.96        239.86        22.26 o                         
  -1  25   5        697.55        682.65        84.08 o                         
   0  25   5       1003.18       1071.23        68.25 o                         
  -6   0   6         60.03         60.83        11.62 o                         
  -4   0   6         71.07         89.31        11.41 o                         
  -2   0   6       5113.94       5066.67       163.07 o                         
   0   0   6        502.50        583.21        26.94 o                         
   2   0   6        701.80        727.64        27.90 o                         
   4   0   6         19.49         19.56         3.54 o                         
  -7   1   6         20.49         37.33         9.62 o                         
  -6   1   6         90.42        118.87        10.93 o                         
  -5   1   6       1753.40       1642.92        57.94 o                         
  -4   1   6          2.99         10.01         5.73 o                         
  -3   1   6         51.55         73.22         6.34 o                         
  -2   1   6        291.55        319.63        11.54 o                         
  -1   1   6       2733.14       2785.17        59.37 o                         
   0   1   6       1784.91       1833.95        35.71 o                         
   1   1   6        435.37        468.60        11.63 o                         
   2   1   6       2134.64       2192.00        54.94 o                         
   3   1   6       2317.83       2290.59        62.58 o                         
   4   1   6         57.44         70.59         4.45 o                         
   5   1   6        103.67        115.29         5.95 o                         
  -7   2   6       1424.93       1268.95        40.03 o                         
  -6   2   6        365.25        341.03        19.69 o                         
  -5   2   6        463.78        498.57        23.23 o                         
  -4   2   6         72.63         97.73         7.95 o                         
  -3   2   6         84.37         97.28         7.04 o                         
  -2   2   6        483.74        533.11        16.01 o                         
  -1   2   6       2823.79       2883.39        61.49 o                         
   0   2   6       1084.74       1185.19        25.91 o                         
   1   2   6       1309.25       1404.09        35.97 o                         
   2   2   6       1140.13       1153.71        32.64 o                         
   3   2   6          9.07         18.96         2.93 o                         
   4   2   6         19.07         24.21         2.80 o                         
   5   2   6        590.97        617.45        26.92 o                         
  -7   3   6        759.45        703.18        23.51 o                         
  -6   3   6        493.52        513.77        25.57 o                         
  -5   3   6        374.38        383.39        17.23 o                         
  -4   3   6       1774.26       1737.76        54.52 o                         
  -3   3   6         24.29         36.51         5.45 o                         
  -2   3   6       1614.21       1679.74        40.32 o                         
  -1   3   6         70.48         93.56         5.43 o                         
   0   3   6        339.06        382.65         9.84 o                         
   1   3   6       2340.21       2267.81        56.78 o                         
   2   3   6        461.45        482.65        15.17 o                         
   3   3   6        488.60        477.28        14.85 o                         
   4   3   6        249.04        230.53         8.12 o                         
   5   3   6         13.17         10.39         2.97 o                         
  -7   4   6         11.26         18.06         4.01 o                         
  -6   4   6        597.27        616.75        24.03 o                         
  -5   4   6       1149.59       1064.91        31.51 o                         
  -4   4   6       2499.32       2327.34        75.32 o                         
  -3   4   6          3.22         11.89         4.58 o                         
  -2   4   6        611.67        641.76        16.92 o                         
  -1   4   6         28.44         52.33         5.27 o                         
   0   4   6       1691.25       1753.07        40.51 o                         
   1   4   6         41.66         42.55         3.02 o                         
   2   4   6        106.21        113.77         5.24 o                         
   3   4   6         33.72         47.77         3.55 o                         
   4   4   6        619.52        588.47        17.37 o                         
   5   4   6        609.63        582.60        35.61 o                         
  -7   5   6         11.51          9.43         3.53 o                         
  -6   5   6       1322.35       1245.91        42.64 o                         
  -5   5   6        998.16        968.07        34.49 o                         
  -4   5   6        139.52        173.07        12.36 o                         
  -3   5   6       1893.64       1800.45        59.32 o                         
  -2   5   6        626.41        599.85        17.36 o                         
  -1   5   6       3576.91       3490.89        79.32 o                         
   0   5   6        821.39        853.14        20.50 o                         
   1   5   6        242.87        238.37         7.92 o                         
   2   5   6        165.39        165.78         7.31 o                         
   3   5   6       1485.65       1385.64        38.75 o                         
   4   5   6        399.76        381.02        11.89 o                         
  -7   6   6        836.05        824.83        35.34 o                         
  -6   6   6        694.75        643.43        24.42 o                         
  -5   6   6       1150.07       1075.35        35.21 o                         
  -4   6   6         29.59         31.93         5.28 o                         
  -3   6   6       2607.27       2512.79        71.50 o                         
  -2   6   6       1063.23       1102.57        32.52 o                         
  -1   6   6        286.12        289.92         8.34 o                         
   0   6   6        381.42        391.76         9.71 o                         
   1   6   6        499.79        510.72        15.06 o                         
   2   6   6       1388.04       1310.03        34.02 o                         
   3   6   6       1462.55       1461.29        40.78 o                         
   4   6   6          4.95          6.85         2.22 o                         
  -7   7   6         32.26         38.35         5.10 o                         
  -6   7   6         71.73         72.48         5.96 o                         
  -5   7   6        159.56        135.19         8.14 o                         
  -4   7   6       1643.87       1537.70        45.88 o                         
  -3   7   6       1935.44       1841.75        60.10 o                         
  -2   7   6       2829.43       2837.10        78.64 o                         
  -1   7   6        117.17        151.74         4.85 o                         
   0   7   6        249.19        266.34         7.11 o                         
   1   7   6         39.58         43.34         3.09 o                         
   2   7   6         17.74         23.27         3.71 o                         
   3   7   6        186.35        195.78         9.15 o                         
   4   7   6       1946.79       1727.00        52.96 o                         
  -7   8   6          2.49          1.52         3.38 o                         
  -6   8   6        951.17        934.94        48.89 o                         
  -5   8   6        122.61        123.84        14.99 o                         
  -4   8   6       4853.03       4467.82       112.13 o                         
  -3   8   6         89.00        105.18         6.56 o                         
  -2   8   6         46.36         57.52         3.79 o                         
  -1   8   6       2176.84       2223.91        55.03 o                         
   0   8   6       1190.20       1202.71        26.66 o                         
   1   8   6        137.74        124.91         7.96 o                         
   2   8   6        100.94        102.70         6.05 o                         
   3   8   6        416.79        388.22        14.53 o                         
   4   8   6       1004.51        939.97        29.98 o                         
  -7   9   6        194.38        166.67        15.33 o                         
  -6   9   6          2.39          9.05         4.88 o                         
  -5   9   6         10.52         17.73         6.97 o                         
  -4   9   6        926.35        841.67        26.96 o                         
  -3   9   6       1528.76       1447.22        47.98 o                         
  -2   9   6        502.38        468.05        14.88 o                         
  -1   9   6          2.56          6.79         1.53 o                         
   0   9   6        908.74        898.25        21.72 o                         
   1   9   6       3108.55       3133.71        95.55 o                         
   2   9   6          3.21         -0.65         3.03 o                         
   3   9   6        101.24         98.69         5.89 o                         
   4   9   6         21.02         24.97         3.18 o                         
  -6  10   6         65.77         67.65         6.34 o                         
  -5  10   6        659.16        558.14        25.27 o                         
  -4  10   6        147.31        126.55         7.59 o                         
  -3  10   6       1376.95       1404.99        46.78 o                         
  -2  10   6        728.39        743.51        27.19 o                         
  -1  10   6         28.27         23.51         2.74 o                         
   0  10   6        912.06        937.95        24.69 o                         
   1  10   6        854.74        856.10        28.73 o                         
   2  10   6          7.65         18.41         3.18 o                         
   3  10   6       3093.98       2853.83        86.65 o                         
   4  10   6         39.57         39.85         4.13 o                         
  -6  11   6        752.44        806.02        86.30 o                         
  -5  11   6        146.98        138.71        12.76 o                         
  -4  11   6        210.30        187.98         9.18 o                         
  -3  11   6        178.34        189.67        12.68 o                         
  -2  11   6        423.18        460.19        17.73 o                         
  -1  11   6        997.31       1000.93        31.63 o                         
   0  11   6       4629.76       4734.94       115.85 o                         
   1  11   6        693.60        737.96        25.10 o                         
   2  11   6       3137.81       3011.59        82.12 o                         
   3  11   6        590.39        609.25        18.54 o                         
   4  11   6        962.63        937.73        33.57 o                         
  -6  12   6        475.22        453.14        23.56 o                         
  -5  12   6        210.76        163.16        15.57 o                         
  -4  12   6        435.27        419.75        20.34 o                         
  -3  12   6        250.56        216.73        18.74 o                         
  -2  12   6       1288.71       1332.06        60.04 o                         
  -1  12   6        939.75        940.00        34.88 o                         
   0  12   6        772.90        800.41        26.26 o                         
   1  12   6        208.02        213.48         9.62 o                         
   2  12   6        212.87        224.02         9.04 o                         
   3  12   6        164.30        150.92         7.82 o                         
   4  12   6         62.71         49.46         8.41 o                         
  -6  13   6        106.11        118.20        11.87 o                         
  -5  13   6          4.03          8.31         6.11 o                         
  -4  13   6         13.11         18.44         4.65 o                         
  -3  13   6          2.05          5.35         3.36 o                         
  -2  13   6         18.01         17.72         5.14 o                         
  -1  13   6         72.07         88.33         5.84 o                         
   0  13   6        129.26        145.27         6.89 o                         
   1  13   6       5300.00       5512.95       165.54 o                         
   2  13   6         98.83        112.35         5.88 o                         
   3  13   6        727.91        736.84        24.59 o                         
  -6  14   6          8.87          9.89         4.45 o                         
  -5  14   6        477.51        472.31        36.85 o                         
  -4  14   6        653.73        588.50        25.78 o                         
  -3  14   6        239.75        220.82        11.15 o                         
  -2  14   6          2.97          3.69         9.15 o                         
  -1  14   6       1976.35       2105.56        92.23 o                         
   0  14   6       1435.27       1456.89        52.99 o                         
   1  14   6        951.40        999.10        47.22 o                         
   2  14   6          0.55          1.87         4.40 o                         
   3  14   6          8.55         11.08         4.48 o                         
  -5  15   6        128.90        144.91        13.85 o                         
  -4  15   6          1.44          5.06         2.72 o                         
  -3  15   6        722.45        800.22        33.69 o                         
  -2  15   6        179.03        215.95        13.48 o                         
  -1  15   6        418.09        460.04        23.95 o                         
   0  15   6       1232.10       1361.40        66.77 o                         
   1  15   6          6.07         17.24         7.03 o                         
   2  15   6       2236.16       2119.59        84.55 o                         
   3  15   6       1396.97       1452.54        90.51 o                         
  -5  16   6        489.18        470.36        25.96 o                         
  -4  16   6         16.91         11.27         2.76 o                         
  -3  16   6        359.84        388.08        29.18 o                         
  -2  16   6       3521.30       3791.23       161.71 o                         
  -1  16   6         27.54         26.92         4.73 o                         
   0  16   6        384.27        375.37        37.59 o                         
   1  16   6         71.64         93.97        18.79 o                         
   2  16   6        485.12        481.25        26.01 o                         
   3  16   6        643.68        713.66        49.46 o                         
  -5  17   6        475.83        476.68        22.19 o                         
  -4  17   6        152.02        183.25         8.33 o                         
  -3  17   6        424.26        431.16        26.95 o                         
  -2  17   6        308.72        325.83        18.11 o                         
  -1  17   6       1376.23       1471.76        65.22 o                         
   0  17   6         50.05         63.30        18.30 o                         
   1  17   6        192.74        205.74        23.74 o                         
   2  17   6        492.02        457.47        35.61 o                         
  -5  18   6        306.10        425.33        30.66 o                         
  -4  18   6        147.63        171.47        15.33 o                         
  -3  18   6        405.16        334.33        23.74 o                         
  -2  18   6         42.33         44.51        15.83 o                         
  -1  18   6        959.37        972.81        67.26 o                         
   0  18   6        108.39        123.15        20.28 o                         
   1  18   6        438.33        497.04        40.06 o                         
   2  18   6        964.43        959.95        62.81 o                         
  -4  19   6       1607.89       1577.97        86.05 o                         
  -3  19   6          2.42          3.46         4.45 o                         
  -2  19   6        333.22        342.46        23.00 o                         
  -1  19   6        199.06        205.24        23.24 o                         
   0  19   6         28.72         43.03        15.83 o                         
   1  19   6         26.28         22.75        12.86 o                         
   2  19   6        200.30        198.81        19.78 o                         
  -4  20   6        347.07        322.46        21.76 o                         
  -3  20   6        473.29        416.92        27.70 o                         
  -2  20   6        566.61        475.82        72.70 o                         
  -1  20   6         20.55         15.33        13.35 o                         
   0  20   6        273.92        288.83        29.18 o                         
   1  20   6         25.02         45.01        12.36 o                         
  -3  21   6       1754.92       1393.68        85.07 o                         
  -2  21   6        313.47        278.67        44.26 o                         
  -1  21   6        751.23        881.31        59.84 o                         
   0  21   6          2.97          4.95        11.87 o                         
   1  21   6         39.03         41.05        10.88 o                         
  -3  22   6         11.57         19.29         3.96 o                         
  -2  22   6        887.85        777.06        65.53 o                         
  -1  22   6          2.97          2.44         2.86 o                         
   0  22   6         26.34         36.10        11.37 o                         
  -1  23   6        389.00        302.18        20.77 o                         
  -5   0   7       1428.60       1541.57        76.90 o                         
  -3   0   7          3.89         14.12         3.95 o                         
  -1   0   7       2010.10       1982.96        60.76 o                         
   1   0   7       2126.21       2226.03       134.03 o                         
   3   0   7       1469.20       1372.42        82.59 o                         
  -6   1   7         26.51         39.22         6.27 o                         
  -5   1   7       1225.09       1292.16        45.08 o                         
  -4   1   7        745.77        833.63        25.62 o                         
  -3   1   7        327.61        322.96        11.89 o                         
  -2   1   7         17.20         28.57         6.27 o                         
  -1   1   7         57.29         78.11         3.65 o                         
   0   1   7         23.92        124.63        21.76 o                         
   1   1   7        461.71        551.28        41.89 o                         
   2   1   7        437.95        470.56        18.09 o                         
   3   1   7       1497.20       1343.98        41.39 o                         
   4   1   7          6.58          5.62         1.90 o                         
  -6   2   7        429.77        474.89        22.90 o                         
  -5   2   7        176.59        228.34        12.54 o                         
  -4   2   7        273.01        331.26        13.11 o                         
  -3   2   7        330.09        355.78        12.35 o                         
  -2   2   7       1016.45       1124.91        27.10 o                         
  -1   2   7        282.10        303.22         7.98 o                         
   0   2   7       1349.87       1329.58        33.52 o                         
   1   2   7         18.20         34.10         3.72 o                         
   2   2   7       1673.31       1685.21        59.36 o                         
   3   2   7        431.04        399.35        13.62 o                         
   4   2   7        237.75        237.89        15.33 o                         
  -6   3   7         56.18         60.58        11.37 o                         
  -5   3   7         86.17        115.69         8.33 o                         
  -4   3   7         70.89         98.63         7.45 o                         
  -3   3   7          8.01          8.67         2.93 o                         
  -2   3   7       1020.52       1128.33        27.09 o                         
  -1   3   7        751.76        794.52        18.51 o                         
   0   3   7         84.25         76.58         7.71 o                         
   1   3   7        318.36        326.27        13.27 o                         
   2   3   7        752.56        738.24        24.01 o                         
   3   3   7        413.76        380.01        17.13 o                         
   4   3   7        411.44        388.23        24.23 o                         
  -6   4   7         18.72         15.09         4.19 o                         
  -5   4   7        903.10        976.68        39.26 o                         
  -4   4   7         24.47         19.17         5.07 o                         
  -3   4   7        930.25        995.72        32.37 o                         
  -2   4   7       4852.08       4870.76       110.55 o                         
  -1   4   7        335.93        346.03         9.16 o                         
   0   4   7       1965.40       1968.01        45.35 o                         
   1   4   7        697.15        689.16        23.70 o                         
   2   4   7         35.40         46.73         3.61 o                         
   3   4   7       1579.02       1394.09        42.75 o                         
   4   4   7          1.57          3.96         2.47 o                         
  -6   5   7        164.31        156.12         8.47 o                         
  -5   5   7          6.86          3.87         4.42 o                         
  -4   5   7         94.85        113.76         7.93 o                         
  -3   5   7        234.67        254.97         9.81 o                         
  -2   5   7        398.54        457.27        12.69 o                         
  -1   5   7         82.20         90.07         3.87 o                         
   0   5   7       1763.49       1738.84        40.24 o                         
   1   5   7        165.47        175.24         7.20 o                         
   2   5   7         83.54         77.38         4.36 o                         
   3   5   7         26.79         25.23         2.60 o                         
  -6   6   7          0.39          0.02         2.93 o                         
  -5   6   7        365.14        374.87        15.48 o                         
  -4   6   7       1920.49       2077.87        67.21 o                         
  -3   6   7        759.68        779.46        24.63 o                         
  -2   6   7       1659.06       1728.85        41.86 o                         
  -1   6   7          2.53          3.30         1.66 o                         
   0   6   7       1465.77       1438.42        36.61 o                         
   1   6   7        117.02        129.53         7.20 o                         
   2   6   7         24.78         27.48         4.72 o                         
   3   6   7         62.96         72.37         5.03 o                         
  -6   7   7          6.56          3.48         4.15 o                         
  -5   7   7        379.12        380.24        15.22 o                         
  -4   7   7        729.17        763.30        27.51 o                         
  -3   7   7        833.07        912.85        28.20 o                         
  -2   7   7        482.98        514.72        15.15 o                         
  -1   7   7        104.91        113.38         4.87 o                         
   0   7   7         69.38         89.44         4.26 o                         
   1   7   7        835.04        828.44        27.60 o                         
   2   7   7        425.73        413.95        17.63 o                         
   3   7   7         34.36         34.62         3.56 o                         
  -6   8   7        248.32        224.84        22.01 o                         
  -5   8   7        619.23        600.08        28.48 o                         
  -4   8   7         14.16         14.67         3.49 o                         
  -3   8   7       2317.17       2467.98        69.59 o                         
  -2   8   7        620.43        605.67        17.47 o                         
  -1   8   7        680.13        688.91        19.96 o                         
   0   8   7         23.60         27.69         3.14 o                         
   1   8   7        177.35        167.85         8.20 o                         
   2   8   7         36.93         45.00         4.18 o                         
   3   8   7        190.10        182.71         8.50 o                         
  -6   9   7        133.19        134.03        15.83 o                         
  -5   9   7        362.10        384.39        39.81 o                         
  -4   9   7        688.31        670.34        29.98 o                         
  -3   9   7        199.21        241.62        11.60 o                         
  -2   9   7        182.98        217.65         7.70 o                         
  -1   9   7       1080.54       1067.14        29.88 o                         
   0   9   7        241.90        237.04         9.66 o                         
   1   9   7        108.83        115.74         6.42 o                         
   2   9   7         52.12         59.43         4.45 o                         
   3   9   7        608.21        540.49        20.13 o                         
  -5  10   7        146.80        137.87        11.29 o                         
  -4  10   7       1466.24       1603.65        72.60 o                         
  -3  10   7          1.11          6.62         3.16 o                         
  -2  10   7        450.04        500.64        17.35 o                         
  -1  10   7         33.74         28.34         3.55 o                         
   0  10   7       2421.50       2358.90        71.98 o                         
   1  10   7        298.47        287.78        11.65 o                         
   2  10   7         67.56         66.66         4.59 o                         
   3  10   7        164.35        159.97         7.55 o                         
  -6  11   7         81.42         78.14         7.42 o                         
  -4  11   7         46.38         64.61         7.35 o                         
  -3  11   7        327.14        329.68        17.91 o                         
  -2  11   7        263.86        319.52        18.72 o                         
  -1  11   7         58.32         51.95         4.52 o                         
   0  11   7        179.76        188.75         8.01 o                         
   1  11   7       1109.84       1092.50        34.91 o                         
   2  11   7          3.35          5.36         2.69 o                         
   3  11   7        117.79        110.78        10.88 o                         
  -5  12   7        302.24        297.73        20.28 o                         
  -4  12   7        253.60        260.10        11.80 o                         
  -3  12   7        831.84        875.81        39.12 o                         
  -2  12   7        629.88        684.50        34.10 o                         
  -1  12   7        714.71        745.60        28.13 o                         
   0  12   7       2269.09       2271.00        80.28 o                         
   1  12   7        816.93        845.25        27.40 o                         
   2  12   7         46.51         42.93         3.94 o                         
  -5  13   7        148.42        166.17        12.36 o                         
  -4  13   7        194.33        191.70        10.24 o                         
  -3  13   7        317.01        301.19        13.75 o                         
  -2  13   7         18.63         19.09         3.72 o                         
  -1  13   7        194.96        224.49        10.20 o                         
   0  13   7         60.87         75.61         5.78 o                         
   1  13   7        223.22        226.02        11.89 o                         
   2  13   7        189.96        199.90         9.29 o                         
  -5  14   7          1.82          6.43         2.97 o                         
  -4  14   7         60.73         73.57         5.91 o                         
  -3  14   7        156.85        172.84         9.97 o                         
  -2  14   7        501.97        502.95        20.39 o                         
  -1  14   7        632.12        656.44        31.36 o                         
   0  14   7        855.43        865.58        39.93 o                         
   1  14   7        277.24        265.38        16.36 o                         
   2  14   7       1657.25       1456.49        91.00 o                         
  -4  15   7        109.84        120.22        10.88 o                         
  -3  15   7         38.79         30.74         3.80 o                         
  -2  15   7        336.33        334.20        13.58 o                         
  -1  15   7         55.72         64.22         5.93 o                         
   0  15   7         45.55         51.93        14.84 o                         
   1  15   7         36.84         27.70        12.86 o                         
  -4  16   7        198.68        213.90        10.63 o                         
  -3  16   7          3.70          5.75         2.42 o                         
  -2  16   7        460.69        492.70        19.59 o                         
  -1  16   7        326.97        360.95        37.59 o                         
   0  16   7        117.19        113.75        17.80 o                         
   1  16   7        508.36        455.00        35.11 o                         
  -4  17   7        110.79         96.44        12.36 o                         
  -3  17   7        213.84        218.09        10.98 o                         
  -2  17   7         96.60         98.33         5.75 o                         
  -1  17   7         14.48         12.36        12.36 o                         
   0  17   7        326.04        333.34        30.17 o                         
   1  17   7        143.06        135.51        15.83 o                         
  -3  18   7        217.57        206.73        15.33 o                         
  -2  18   7        535.65        531.49        25.98 o                         
  -1  18   7        214.61        241.52        28.19 o                         
   0  18   7         60.25         60.34        12.86 o                         
   1  18   7         17.51          4.95         7.91 o                         
  -2  19   7         27.97         24.22         4.54 o                         
  -1  19   7        926.15        873.04        57.15 o                         
   0  19   7         39.28         25.22        10.39 o                         
  -4   0   8       1339.84       1456.47        68.43 o                         
  -2   0   8       1883.07       1961.24        60.19 o                         
   0   0   8        202.33        248.30        13.88 o                         
   2   0   8       5619.39       4476.11       369.69 o                         
  -6   1   8        212.38        272.30        35.11 o                         
  -5   1   8         69.18         78.73         6.05 o                         
  -4   1   8         39.94         56.22         4.64 o                         
  -3   1   8        549.35        587.09        18.34 o                         
  -2   1   8        134.44        174.18        12.69 o                         
  -1   1   8        309.50        319.71         8.99 o                         
   0   1   8        744.46        686.30        25.54 o                         
   1   1   8        655.11        592.03        22.18 o                         
   2   1   8         11.81         24.84         3.71 o                         
  -6   2   8          0.13          0.49         2.97 o                         
  -5   2   8       3028.53       3481.32       147.23 o                         
  -4   2   8        214.70        232.64         9.54 o                         
  -3   2   8       1325.95       1420.19        40.17 o                         
  -2   2   8        747.59        762.92        20.72 o                         
  -1   2   8        541.64        527.92        13.67 o                         
   0   2   8          0.09          3.26         3.58 o                         
   1   2   8        900.02        838.69        30.32 o                         
   2   2   8        143.23        131.19         5.82 o                         
  -6   3   8        166.66        246.79        18.79 o                         
  -5   3   8         26.13         36.60         5.93 o                         
  -4   3   8        214.51        226.49         9.29 o                         
  -3   3   8          4.35         20.82         3.96 o                         
  -2   3   8       1263.06       1284.75        33.16 o                         
  -1   3   8          3.17          8.68         2.25 o                         
   0   3   8          1.35         12.36         4.45 o                         
   1   3   8        598.60        510.17        31.07 o                         
   2   3   8        594.45        521.61        19.26 o                         
  -5   4   8          6.42          6.26         2.37 o                         
  -4   4   8        775.14        849.66        30.05 o                         
  -3   4   8         38.30         51.18         3.88 o                         
  -2   4   8        739.09        814.27        21.89 o                         
  -1   4   8         46.55         51.57         2.92 o                         
   0   4   8       3047.82       2825.19        87.95 o                         
   1   4   8         20.49         23.49         2.79 o                         
   2   4   8       1476.37       1218.23       107.82 o                         
  -5   5   8        343.11        343.46        13.22 o                         
  -4   5   8         62.86         84.26         5.02 o                         
  -3   5   8       1100.18       1190.28        37.62 o                         
  -2   5   8        152.00        173.43         6.54 o                         
  -1   5   8        444.07        463.40        14.06 o                         
   0   5   8        169.81        180.35        21.99 o                         
   1   5   8        243.90        211.20        18.79 o                         
   2   5   8         80.99         64.35         8.41 o                         
  -5   6   8          0.40          1.08         1.74 o                         
  -4   6   8         25.30         23.26         3.57 o                         
  -3   6   8       1576.73       1679.77        51.95 o                         
  -2   6   8        415.72        390.94        13.91 o                         
  -1   6   8       4170.03       4040.23       108.52 o                         
   0   6   8         29.56         37.13         7.12 o                         
   1   6   8       1369.99       1170.37        71.96 o                         
   2   6   8        215.20        166.29        11.62 o                         
  -5   7   8        516.31        527.38        24.73 o                         
  -4   7   8        262.60        255.71        11.52 o                         
  -3   7   8          6.37          7.82         1.94 o                         
  -2   7   8         48.13         49.90         3.59 o                         
  -1   7   8        377.73        356.99        12.71 o                         
   0   7   8         81.25        100.51         7.74 o                         
   1   7   8        420.58        400.48        19.15 o                         
   2   7   8         49.21         53.15         5.93 o                         
  -5   8   8        217.21        255.60        12.41 o                         
  -4   8   8        533.43        598.48        23.19 o                         
  -3   8   8        182.60        174.78         7.27 o                         
  -2   8   8        840.05        858.15        27.55 o                         
  -1   8   8         27.07         26.53         2.69 o                         
   0   8   8       4804.88       4570.78       194.91 o                         
   1   8   8        195.63        182.55         9.26 o                         
   2   8   8         24.68         22.98         3.05 o                         
  -5   9   8        575.20        562.81        35.61 o                         
  -4   9   8        902.43        896.16        36.02 o                         
  -3   9   8        258.15        282.06        12.42 o                         
  -2   9   8        199.53        207.10         8.19 o                         
  -1   9   8        799.62        733.20        24.53 o                         
   0   9   8         67.00         88.07        15.58 o                         
   1   9   8        348.73        316.27        13.54 o                         
   2   9   8        389.05        440.16        28.68 o                         
  -5  10   8        184.19        200.79        13.85 o                         
  -4  10   8        708.35        763.10        35.77 o                         
  -3  10   8       1554.06       1561.44        69.77 o                         
  -2  10   8         19.30         22.31         6.68 o                         
  -1  10   8       1380.36       1370.32        43.08 o                         
   0  10   8         21.11         18.83         5.19 o                         
   1  10   8        408.31        339.82        14.16 o                         
  -4  11   8          5.16          4.45         6.18 o                         
  -3  11   8        330.51        333.50        18.30 o                         
  -2  11   8          8.31         22.25         4.27 o                         
  -1  11   8          0.16          6.62         2.80 o                         
   0  11   8         75.15         82.53         6.19 o                         
   1  11   8         77.05         69.15         4.86 o                         
  -4  12   8        926.18        891.64        40.25 o                         
  -3  12   8        670.03        651.29        31.23 o                         
  -2  12   8        626.90        584.77        28.76 o                         
  -1  12   8         80.90         72.42        11.87 o                         
   0  12   8        468.53        455.95        18.96 o                         
   1  12   8         48.92         61.82        18.79 o                         
  -4  13   8         16.71         10.39         2.97 o                         
  -3  13   8        499.32        514.95        25.07 o                         
  -2  13   8          0.61          1.71         2.42 o                         
  -1  13   8        397.42        412.01        23.51 o                         
   0  13   8        178.88        165.39        14.01 o                         
  -3  14   8        269.15        244.96        13.54 o                         
  -2  14   8         57.94         62.15         5.53 o                         
  -1  14   8        270.56        237.99        16.48 o                         
   0  14   8        313.44        300.34        18.24 o                         
  -2  15   8         69.12         67.98         5.53 o                         
  -1  15   8        248.86        200.79        22.26 o                         
   0  15   8        102.11        101.39        15.83 o                         
  -1  16   8        890.19        819.00        56.87 o                         
  -3   0   9       1360.13       1452.04        88.03 o                         
  -4   1   9         52.29         60.14         4.20 o                         
  -3   1   9        512.21        512.84        19.94 o                         
  -2   1   9        309.90        291.74        12.36 o                         
   0   1   9         60.86         57.21         4.20 o                         
  -4   2   9        917.80        955.28        41.09 o                         
  -3   2   9       1072.04       1064.03        33.15 o                         
  -2   2   9       1136.21       1092.97        39.83 o                         
  -1   2   9        151.07        160.24        21.76 o                         
   0   2   9        261.40        230.29        17.31 o                         
  -4   3   9        217.53        227.50        10.84 o                         
  -3   3   9       1159.47       1121.59        34.83 o                         
  -2   3   9          2.30          6.92         2.07 o                         
  -1   3   9         18.19         39.57        13.85 o                         
   0   3   9         52.56         61.82         6.43 o                         
  -4   4   9        966.28       1094.85        90.51 o                         
  -3   4   9        815.37        841.11        26.51 o                         
  -2   4   9          2.45          2.73         2.50 o                         
  -1   4   9       1239.09       1180.53        78.64 o                         
   0   4   9        118.78        104.35         8.41 o                         
  -3   5   9          2.81          6.75         1.52 o                         
  -2   5   9        508.71        487.49        19.01 o                         
  -1   5   9        182.24        169.64        22.26 o                         
   0   5   9        202.36        188.92        13.35 o                         
  -3   6   9        231.12        238.74         8.51 o                         
  -2   6   9        160.05        164.00        10.42 o                         
  -1   6   9         43.07         55.89        15.33 o                         
   0   6   9       1852.22       1664.70        99.90 o                         
  -3   7   9          7.18         13.15         2.88 o                         
  -2   7   9        138.22        120.46         8.49 o                         
  -1   7   9       1196.83       1126.62        75.17 o                         
   0   7   9        169.78        162.71        11.37 o                         
  -3   8   9         36.53         43.50         4.66 o                         
  -2   8   9        167.12        158.26        20.77 o                         
  -1   8   9        878.89        809.60        56.38 o                         
  -3   9   9         25.67         27.57         5.35 o                         
  -2   9   9         90.98        105.34        17.31 o                         
  -2  10   9         21.51         31.65        13.35 o                         
                                                                                
