# Supplementary material for: N,N′,N′′ versus N,N′,O imine-containing coordination motifs: ligand-directed synthesis of mononuclear and binuclear CuII compounds
Source: Acta Crystallogr E Crystallogr Commun. 2017 Sep 29;73(Pt 10):1563–7. doi: 10.1107/S2056989017013652 (PMC5730319; doi:10.1107/S2056989017013652)
Supplement: Supplementary file 3 [file e-73-01563-2sup3.hkl]

data_2                                                                          
_shelx_title ' CuSaldmen_a.res in P2(1)/c'                                      
_shelx_refln_list_code          4                                               
_shelx_F_calc_maximum      250.67                                               
_exptl_crystal_F_000      1051.44                                               
_reflns_d_resolution_high  0.8302                                               
                                                                                
loop_                                                                           
 _space_group_symop_operation_xyz                                               
 'x, y, z'                                                                      
 '-x, y+1/2, -z+1/2'                                                            
 '-x, -y, -z'                                                                   
 'x, -y-1/2, z-1/2'                                                             
                                                                                
_cell_length_a    11.0838                                                       
_cell_length_b    18.0949                                                       
_cell_length_c    10.6610                                                       
_cell_angle_alpha  90.000                                                       
_cell_angle_beta  101.474                                                       
_cell_angle_gamma  90.000                                                       
                                                                                
_shelx_F_squared_multiplier     1.000                                           
                                                                                
loop_                                                                           
 _refln_index_h                                                                 
 _refln_index_k                                                                 
 _refln_index_l                                                                 
 _refln_F_squared_calc                                                          
 _refln_F_squared_meas                                                          
 _refln_F_squared_sigma                                                         
 _refln_observed_status                                                         
   1   0   0        968.70        852.53        39.70 o                         
   2   0   0      41788.31      41949.89       609.29 o                         
   3   0   0      11563.27      12035.71       260.48 o                         
   4   0   0       3164.83       2894.40        69.78 o                         
   5   0   0         40.57         56.09        21.36 o                         
   6   0   0       1442.16       1685.99        50.53 o                         
   7   0   0       1716.31       1773.82        55.95 o                         
   8   0   0         62.19         40.79        13.76 o                         
   9   0   0          6.63         12.89        13.47 o                         
  10   0   0       3701.46       3728.51        80.58 o                         
  11   0   0       4168.45       4195.85        86.86 o                         
  12   0   0       1466.26       1466.28        43.48 o                         
   1   1   0       1783.83       1722.08        43.91 o                         
   2   1   0      12311.67      12153.32       392.79 o                         
   3   1   0       7433.72       7899.95        85.91 o                         
   4   1   0       3514.40       3353.94        59.26 o                         
   5   1   0       1671.06       1735.06        28.24 o                         
   6   1   0      11828.66      11426.33       176.53 o                         
   7   1   0        994.64        978.17        27.64 o                         
   8   1   0        932.45        963.92        22.64 o                         
   9   1   0        409.79        452.49        26.74 o                         
  10   1   0        144.40        140.65         7.53 o                         
  11   1   0          6.16         10.50         8.62 o                         
  12   1   0       1105.26       1040.18        38.05 o                         
   0   2   0      27847.97      26141.69      1607.22 o                         
   1   2   0       1358.06       1352.79        39.70 o                         
   2   2   0      35233.92      34826.19       723.62 o                         
   3   2   0       7695.34       7730.46       176.26 o                         
   4   2   0      17175.74      16910.64       209.01 o                         
   5   2   0       1888.12       1902.07        30.31 o                         
   6   2   0       1104.35       1150.14        27.86 o                         
   7   2   0       3892.16       3946.12        80.03 o                         
   8   2   0        312.39        305.01        13.82 o                         
   9   2   0        606.81        654.00        22.30 o                         
  10   2   0        404.13        434.33        15.54 o                         
  11   2   0        127.56        117.83         8.21 o                         
  12   2   0         43.46         44.51        10.44 o                         
   1   3   0       1520.41       1520.56        45.72 o                         
   2   3   0       8320.81       7972.89       179.26 o                         
   3   3   0      26987.76      29219.60       616.54 o                         
   4   3   0      21948.39      21647.35       466.75 o                         
   5   3   0       1038.74       1225.37        22.72 o                         
   6   3   0      13215.26      12514.13       192.48 o                         
   7   3   0        458.99        446.43        26.34 o                         
   8   3   0        343.70        358.80        16.79 o                         
   9   3   0       1101.04       1078.45        27.64 o                         
  10   3   0        442.70        460.13        16.18 o                         
  11   3   0          2.91         12.89         6.49 o                         
  12   3   0        324.51        348.29        18.12 o                         
   0   4   0      12725.83      11987.08       376.52 o                         
   1   4   0       1348.42       1373.85        29.05 o                         
   2   4   0       8700.07       9368.32       209.94 o                         
   3   4   0       9519.77       9785.20       222.58 o                         
   4   4   0       3718.99       3935.31        79.98 o                         
   5   4   0       4638.46       4629.60        56.50 o                         
   6   4   0        269.19        262.47        14.46 o                         
   7   4   0       4480.80       4493.47       105.39 o                         
   8   4   0       2168.95       2196.16        38.61 o                         
   9   4   0       1636.96       1672.96        37.52 o                         
  10   4   0       3325.43       3303.21        41.05 o                         
  11   4   0        711.97        748.43        20.05 o                         
  12   4   0        149.85        158.94        19.77 o                         
   1   5   0        527.00        685.34        22.40 o                         
   2   5   0      15916.44      16297.62       353.06 o                         
   3   5   0          2.06         -2.41        18.65 o                         
   4   5   0        651.31        632.22        26.77 o                         
   5   5   0      11054.95      11506.79       183.14 o                         
   6   5   0         96.81         77.00        14.44 o                         
   7   5   0       4173.14       4108.38       178.89 o                         
   8   5   0       1051.54       1003.85        36.49 o                         
   9   5   0       1102.19       1088.01        24.54 o                         
  10   5   0         11.79          7.54         8.79 o                         
  11   5   0       2081.92       2060.46        35.07 o                         
  12   5   0         62.19         67.36        20.98 o                         
   0   6   0        901.45        655.65        20.98 o                         
   1   6   0       3659.00       3753.69        66.34 o                         
   2   6   0         59.37         42.71        19.25 o                         
   3   6   0       4514.25       4790.94       125.73 o                         
   4   6   0       1308.16       1224.88        31.48 o                         
   5   6   0       1288.68       1380.45        36.17 o                         
   6   6   0          2.73         19.25        11.43 o                         
   7   6   0        124.61        118.73        13.17 o                         
   8   6   0      11618.90      11422.77       157.76 o                         
   9   6   0         41.06         33.89         9.49 o                         
  10   6   0       5511.41       5478.78        73.18 o                         
  11   6   0       1013.05        974.76        18.90 o                         
  12   6   0        570.89        538.69        16.62 o                         
   1   7   0         27.22         90.84        18.05 o                         
   2   7   0       2298.45       2255.61        70.98 o                         
   3   7   0       6379.30       6283.89       157.61 o                         
   4   7   0       6144.73       5966.07       193.10 o                         
   5   7   0       1108.76       1195.34        33.69 o                         
   6   7   0       2019.01       2041.26        56.90 o                         
   7   7   0       8388.13       8227.46       111.66 o                         
   8   7   0          4.33          3.20         7.21 o                         
   9   7   0       5573.42       5706.60        82.26 o                         
  10   7   0         68.17         66.88         9.43 o                         
  11   7   0       3382.88       3259.21        40.56 o                         
  12   7   0        313.50        324.49        10.03 o                         
   0   8   0          9.77        -10.83        10.83 o                         
   1   8   0       5072.93       5049.01       122.72 o                         
   2   8   0        785.55        788.58        42.11 o                         
   3   8   0      11874.11      11517.51       265.89 o                         
   4   8   0         57.84         80.61        24.66 o                         
   5   8   0       1111.97       1028.63        30.04 o                         
   6   8   0       3102.46       3025.66        71.70 o                         
   7   8   0       2525.28       2477.91        37.59 o                         
   8   8   0        854.29        904.49        30.77 o                         
   9   8   0        297.41        298.77        12.81 o                         
  10   8   0        458.82        464.57        14.95 o                         
  11   8   0        385.90        374.20        12.28 o                         
  12   8   0       1720.20       1647.51        25.17 o                         
   1   9   0        117.70        128.13        18.65 o                         
   2   9   0       1054.78       1113.97        49.33 o                         
   3   9   0       6492.33       6842.68       172.05 o                         
   4   9   0        618.20        556.98        43.91 o                         
   5   9   0       6654.84       6880.60       127.56 o                         
   6   9   0       3388.37       3287.32       158.18 o                         
   7   9   0         14.86         26.49         9.07 o                         
   8   9   0       4903.94       5113.94        61.40 o                         
   9   9   0         22.36          8.64         7.35 o                         
  10   9   0         75.73         60.72         7.92 o                         
  11   9   0        236.47        245.14         9.77 o                         
   0  10   0        568.97        635.79        32.48 o                         
   1  10   0         22.92         19.09         8.09 o                         
   2  10   0        167.56        154.89        15.72 o                         
   3  10   0      11121.82      10684.12       336.54 o                         
   4  10   0        123.89        135.64        15.00 o                         
   5  10   0       6140.47       5880.39       114.85 o                         
   6  10   0         59.99         50.73        17.56 o                         
   7  10   0       1803.54       1784.11        37.10 o                         
   8  10   0       1188.10       1222.70        39.25 o                         
   9  10   0        140.23        141.89        14.76 o                         
  10  10   0        201.96        194.76        14.59 o                         
  11  10   0          1.14         -3.12         4.18 o                         
   1  11   0      14140.40      13361.25       167.71 o                         
   2  11   0          9.22          8.12        11.06 o                         
   3  11   0      29164.79      28338.67       478.71 o                         
   4  11   0          1.26         17.44         6.49 o                         
   5  11   0        149.26        124.76        26.47 o                         
   6  11   0       1989.39       1995.19        86.02 o                         
   7  11   0       1519.01       1449.01        33.91 o                         
   8  11   0        674.39        734.78        22.05 o                         
   9  11   0       1422.48       1418.65        28.63 o                         
  10  11   0        103.49        112.85         7.26 o                         
  11  11   0        872.31        877.53        26.51 o                         
   0  12   0        887.47        889.97        28.60 o                         
   1  12   0        303.47        286.92        13.16 o                         
   2  12   0         38.55         34.58         6.17 o                         
   3  12   0        477.69        461.41        12.89 o                         
   4  12   0        842.55        856.26        30.47 o                         
   5  12   0          6.44          6.26        16.87 o                         
   6  12   0        751.68        765.72        61.36 o                         
   7  12   0        148.31        160.96        37.00 o                         
   8  12   0          6.03         13.91        12.26 o                         
   9  12   0         18.86         41.24         8.61 o                         
  10  12   0       1210.69       1242.64        21.06 o                         
   1  13   0      26150.20      26004.22       226.70 o                         
   2  13   0       1081.53       1056.62        18.25 o                         
   3  13   0       1687.61       1660.11        24.35 o                         
   4  13   0       3919.36       3933.86        61.16 o                         
   5  13   0        794.63        876.41        55.34 o                         
   6  13   0        168.96        142.27        23.81 o                         
   7  13   0        130.51        142.84        39.10 o                         
   8  13   0        238.75        258.51        14.40 o                         
   9  13   0        817.39        844.68        16.56 o                         
  10  13   0       1517.61       1453.75        29.60 o                         
   0  14   0       4373.60       4353.32        65.79 o                         
   1  14   0        100.24        115.32         8.95 o                         
   2  14   0         13.09          6.91         6.62 o                         
   3  14   0       3112.71       3075.07        40.41 o                         
   4  14   0       1041.38       1076.04        54.74 o                         
   5  14   0       4285.06       4485.41       134.15 o                         
   6  14   0         30.86         60.76        29.48 o                         
   7  14   0       4744.41       4677.24       138.36 o                         
   8  14   0          5.71          1.29         8.64 o                         
   9  14   0          0.30          5.12         4.87 o                         
   1  15   0        612.93        653.07        17.08 o                         
   2  15   0        417.06        444.08        17.01 o                         
   3  15   0        182.35        184.05        10.72 o                         
   4  15   0       1431.94       1392.60        41.86 o                         
   5  15   0       2610.75       2511.87        89.63 o                         
   6  15   0       3418.20       3551.25       111.89 o                         
   7  15   0        211.99        251.10        31.88 o                         
   8  15   0        823.47        823.89        23.46 o                         
   9  15   0         71.78         86.39        11.20 o                         
   0  16   0       4303.32       4486.72        86.07 o                         
   1  16   0         29.34         25.50         7.63 o                         
   2  16   0          2.44         -2.36         6.98 o                         
   3  16   0       1624.19       1620.66        28.86 o                         
   4  16   0        625.73        602.00        28.69 o                         
   5  16   0       5740.99       5633.06       149.19 o                         
   6  16   0          2.81        -19.25        19.25 o                         
   7  16   0         70.99         86.39        11.31 o                         
   8  16   0        204.28        175.33         8.54 o                         
   1  17   0         60.34         48.32         7.76 o                         
   2  17   0       1632.24       1735.58        29.94 o                         
   3  17   0         64.51         62.40         8.25 o                         
   4  17   0       1187.67       1241.70        37.60 o                         
   5  17   0        570.21        583.43        27.80 o                         
   6  17   0        340.01        371.29        84.19 o                         
   7  17   0       1031.43        944.96        28.23 o                         
   8  17   0        635.92        593.68        19.25 o                         
   0  18   0       4418.23       4604.46       113.69 o                         
   1  18   0        107.53        123.66        12.50 o                         
   2  18   0       1060.68       1081.78        66.47 o                         
   3  18   0         12.33         14.39        18.35 o                         
   4  18   0        252.69        241.84        17.22 o                         
   5  18   0        620.72        617.41        27.07 o                         
   6  18   0        898.83        914.87        34.11 o                         
   7  18   0        128.01        113.69        11.43 o                         
   1  19   0        333.53        352.58        24.36 o                         
   2  19   0        615.85        624.13        19.55 o                         
   3  19   0        116.77         93.84        17.45 o                         
   4  19   0        674.43        722.41        34.29 o                         
   5  19   0        269.88        290.55        22.86 o                         
   0  20   0        229.78        242.43        17.45 o                         
   1  20   0         35.36         44.14        16.24 o                         
   2  20   0         20.45         24.66        12.63 o                         
   3  20   0        157.46        177.46        18.05 o                         
   4  20   0          2.10          9.02        10.83 o                         
   1  21   0        156.25        141.97        12.63 o                         
   2  21   0       3355.93       3256.54        77.60 o                         
   3  21   0        113.99        107.08        12.03 o                         
 -12   1   1        402.35        396.58        16.67 o                         
 -11   1   1       5150.47       5184.40        61.36 o                         
 -10   1   1        396.20        405.34        18.94 o                         
  -9   1   1       2738.86       2797.69        36.24 o                         
  -8   1   1        122.20        108.61         8.35 o                         
  -7   1   1         23.39         30.08         8.71 o                         
  -6   1   1        858.34        998.77        25.95 o                         
  -5   1   1       3242.86       3165.64        47.35 o                         
  -4   1   1        208.92        250.57        17.22 o                         
  -3   1   1       1833.49       1556.12        26.22 o                         
  -2   1   1         26.29         17.33         7.79 o                         
  -1   1   1      56585.36      56092.16       813.43 o                         
   1   1   1      39004.02      40020.55       664.93 o                         
   2   1   1         48.52         65.55         9.20 o                         
   3   1   1       6406.93       6384.55       196.57 o                         
   4   1   1       5707.24       5861.01        94.64 o                         
   5   1   1         31.72         27.34         6.02 o                         
   6   1   1        504.45        463.14        28.87 o                         
   7   1   1       1399.94       1362.23        27.81 o                         
   8   1   1       1081.74       1099.98        17.89 o                         
   9   1   1       2360.24       2487.89        36.02 o                         
  10   1   1       2862.70       2992.18        58.07 o                         
  11   1   1       1799.51       1857.59        52.10 o                         
  12   1   1       2742.58       2623.19        66.78 o                         
 -12   2   1       1131.15       1094.11        23.93 o                         
 -11   2   1        109.43        102.03         9.60 o                         
 -10   2   1        129.75        124.85        12.94 o                         
  -9   2   1        235.53        239.77        13.06 o                         
  -8   2   1        354.50        369.92        14.71 o                         
  -7   2   1      14926.41      14684.67       225.83 o                         
  -6   2   1         75.11        106.78        10.21 o                         
  -5   2   1      28296.48      26836.29       326.15 o                         
  -4   2   1       1615.79       1479.42        38.91 o                         
  -3   2   1       1273.06       1507.93        21.07 o                         
  -2   2   1        500.25        529.11        13.54 o                         
  -1   2   1       2936.24       2851.74        38.97 o                         
   0   2   1        126.95        100.79         9.93 o                         
   1   2   1      22777.80      22339.69       469.16 o                         
   2   2   1        649.98        726.62        37.90 o                         
   3   2   1      15522.85      14698.86       319.97 o                         
   4   2   1        493.63        457.01        16.76 o                         
   5   2   1      15947.54      15733.66       238.79 o                         
   6   2   1      10371.02      10403.55       233.40 o                         
   7   2   1       1025.13       1008.18        23.92 o                         
   8   2   1        203.88        207.07        10.22 o                         
   9   2   1       1206.15       1204.34        23.50 o                         
  10   2   1        829.11        800.07        17.43 o                         
  11   2   1        659.96        642.23        22.91 o                         
  12   2   1        181.25        145.90        16.41 o                         
 -12   3   1       2147.13       1970.61        40.24 o                         
 -11   3   1        796.22        808.88        18.71 o                         
 -10   3   1         25.15         22.12        14.78 o                         
  -9   3   1        596.86        613.86        19.98 o                         
  -8   3   1       6220.67       6484.58        81.19 o                         
  -7   3   1       1409.68       1465.16        30.57 o                         
  -6   3   1       3171.49       3111.68        67.37 o                         
  -5   3   1       6009.38       6244.40        88.66 o                         
  -4   3   1       7346.37       7465.23       175.05 o                         
  -3   3   1       8193.99       8365.64       182.87 o                         
  -2   3   1         86.63         81.71         6.53 o                         
  -1   3   1      14666.19      15767.52       191.78 o                         
   0   3   1        135.97         82.73        11.01 o                         
   1   3   1       7146.17       6976.16       160.62 o                         
   2   3   1       1462.70       1628.24        57.15 o                         
   3   3   1      21477.22      22178.47       476.37 o                         
   4   3   1         31.50         14.95         8.25 o                         
   5   3   1       6788.34       7130.22       159.41 o                         
   6   3   1       7416.39       6608.67       157.01 o                         
   7   3   1        520.56        524.31        23.88 o                         
   8   3   1       5222.27       5187.60        61.58 o                         
   9   3   1        144.89        150.27         9.86 o                         
  10   3   1         74.14         70.94         8.23 o                         
  11   3   1        283.70        294.08        17.27 o                         
  12   3   1        198.08        197.52        23.77 o                         
 -12   4   1        597.93        603.33        15.89 o                         
 -11   4   1        310.75        329.08        13.04 o                         
 -10   4   1       1441.82       1477.95        35.36 o                         
  -9   4   1        340.30        337.29        15.59 o                         
  -8   4   1        158.99        170.63        10.67 o                         
  -7   4   1       6361.94       6403.64        87.05 o                         
  -6   4   1        353.66        293.87        18.07 o                         
  -5   4   1       4085.24       3709.67        54.02 o                         
  -4   4   1       2946.61       2923.88        84.82 o                         
  -3   4   1       4205.03       3867.62        67.68 o                         
  -2   4   1        171.34        230.48         8.33 o                         
  -1   4   1       3099.37       3206.32        44.98 o                         
   0   4   1       3712.79       3679.10        50.59 o                         
   1   4   1        373.24        427.65        31.88 o                         
   2   4   1      30585.91      30961.53       654.44 o                         
   3   4   1      15608.18      15780.95       348.84 o                         
   4   4   1        269.40        282.17        16.25 o                         
   5   4   1      15273.72      15758.25       240.48 o                         
   6   4   1        755.73        825.55        50.53 o                         
   7   4   1        148.96        132.54        11.79 o                         
   8   4   1         61.27         53.75         6.39 o                         
   9   4   1        952.05        925.31        17.14 o                         
  10   4   1          1.25          2.79         6.14 o                         
  11   4   1       1013.03       1038.94        21.43 o                         
  12   4   1         44.93         61.02         7.03 o                         
 -12   5   1        739.99        692.99        17.11 o                         
 -11   5   1       1331.79       1424.63        28.89 o                         
 -10   5   1       2223.60       2259.99        39.33 o                         
  -9   5   1       7246.32       7340.24       133.95 o                         
  -8   5   1        860.60        936.39        26.93 o                         
  -7   5   1       2260.41       2294.65        81.51 o                         
  -6   5   1        649.23        670.44        25.58 o                         
  -5   5   1       1030.46       1004.10        28.71 o                         
  -4   5   1        263.62        267.65        15.39 o                         
  -2   5   1         10.86          9.34         4.88 o                         
  -1   5   1       8983.65       8780.58       111.00 o                         
   0   5   1       7114.82       7114.37       132.59 o                         
   1   5   1        634.99        801.82        45.12 o                         
   2   5   1       5247.71       4892.00       126.93 o                         
   3   5   1        916.46       1057.42        53.54 o                         
   4   5   1       1535.15       1344.36        62.56 o                         
   6   5   1       2913.91       2950.39        48.86 o                         
   7   5   1       4143.04       3967.95        44.24 o                         
   8   5   1        202.29        192.65         9.06 o                         
   9   5   1      11596.07      11608.03       131.77 o                         
  10   5   1        490.06        492.00        14.04 o                         
  11   5   1       3456.11       3538.42        46.94 o                         
  12   5   1         23.01         14.37         4.86 o                         
 -12   6   1       1492.04       1467.09        25.63 o                         
 -11   6   1        891.16        846.91        22.42 o                         
 -10   6   1       3316.64       3459.22        52.50 o                         
  -9   6   1        849.15        863.73        29.84 o                         
  -8   6   1       4979.00       5069.93        78.30 o                         
  -7   6   1         55.11         78.27        11.46 o                         
  -6   6   1       1342.18       1249.13        46.92 o                         
  -5   6   1        932.99       1171.97        31.72 o                         
  -4   6   1      16006.10      16149.81       445.70 o                         
  -3   6   1       3255.22       2999.68        84.22 o                         
  -2   6   1       4087.49       3671.82        65.28 o                         
  -1   6   1       1661.86       1519.54        51.78 o                         
   0   6   1        268.00        189.71        15.42 o                         
   1   6   1        336.24        334.41        31.28 o                         
   2   6   1       9105.14       9215.59       216.56 o                         
   3   6   1       5792.59       5931.98       154.00 o                         
   4   6   1       1013.02       1140.44        60.16 o                         
   5   6   1         36.92          3.61        12.63 o                         
   6   6   1       6143.92       5793.81        84.40 o                         
   7   6   1       1655.14       1646.98        24.10 o                         
   8   6   1       8528.56       8559.05        85.02 o                         
   9   6   1          3.73          2.17         7.40 o                         
  10   6   1        898.04        910.52        19.65 o                         
  11   6   1        508.34        524.48        16.60 o                         
  12   6   1       1239.97       1214.14        19.83 o                         
 -12   7   1        290.38        297.76        11.29 o                         
 -11   7   1        783.58        784.43        21.18 o                         
 -10   7   1        458.32        444.57        18.36 o                         
  -9   7   1       1691.60       1744.94        42.07 o                         
  -8   7   1       3390.40       3363.02        51.15 o                         
  -7   7   1       3917.04       3930.99       104.80 o                         
  -6   7   1       1161.34       1158.71        34.27 o                         
  -5   7   1         18.15         24.09         9.57 o                         
  -4   7   1       6335.62       6072.99       201.22 o                         
  -3   7   1         51.77         20.45        17.45 o                         
  -2   7   1       3365.12       3415.89        89.03 o                         
  -1   7   1        323.73        279.58        17.11 o                         
   0   7   1        438.12        473.16        36.39 o                         
   1   7   1       1559.99       1405.72        57.15 o                         
   2   7   1       2442.00       2550.97        84.22 o                         
   3   7   1       2785.49       2703.17        90.84 o                         
   4   7   1        260.50        265.29        36.09 o                         
   5   7   1       2465.48       2511.59        49.29 o                         
   6   7   1       3358.10       3182.62        45.00 o                         
   7   7   1       4627.93       4623.94        50.98 o                         
   8   7   1        927.78        906.65        18.52 o                         
   9   7   1       2744.28       2812.31        38.09 o                         
  10   7   1       1023.19       1027.63        17.49 o                         
  11   7   1       2464.15       2436.48        32.83 o                         
  12   7   1        619.75        572.62        40.91 o                         
 -12   8   1        318.82        311.96        10.95 o                         
 -11   8   1        363.31        364.47        15.30 o                         
 -10   8   1       1413.19       1468.67        30.89 o                         
  -9   8   1        216.84        219.05        14.67 o                         
  -8   8   1       3362.71       3436.18        72.76 o                         
  -7   8   1       1699.33       1696.49        31.83 o                         
  -6   8   1        336.06        322.55        18.60 o                         
  -5   8   1        134.96        122.21        13.21 o                         
  -4   8   1       1038.76       1065.84        50.53 o                         
  -3   8   1       2728.25       3060.43        87.83 o                         
  -2   8   1       3002.80       2949.75        80.01 o                         
  -1   8   1        915.48       1031.29        21.90 o                         
   0   8   1          5.59         12.03        17.45 o                         
   1   8   1       3151.29       3015.92        90.23 o                         
   2   8   1          8.45         -1.80        20.45 o                         
   3   8   1       8584.01       8750.58       216.56 o                         
   4   8   1         81.01         34.09        12.26 o                         
   5   8   1        589.65        569.17        32.12 o                         
   6   8   1       2342.19       2345.22        53.76 o                         
   7   8   1        976.64       1015.06        20.31 o                         
   8   8   1       7146.71       7251.74        80.06 o                         
   9   8   1        533.40        557.66        13.33 o                         
  10   8   1       1017.04       1020.09        24.13 o                         
  11   8   1         13.63         14.99         5.42 o                         
 -11   9   1         11.52         17.22         8.58 o                         
 -10   9   1       1322.02       1352.61        29.12 o                         
  -9   9   1       1440.95       1531.57        32.21 o                         
  -8   9   1       5588.28       5877.61        87.84 o                         
  -7   9   1        607.55        643.61        49.33 o                         
  -6   9   1       2953.47       2923.11        52.58 o                         
  -5   9   1        561.71        525.51        29.56 o                         
  -4   9   1      17523.77      16687.91       261.97 o                         
  -3   9   1       1534.30       1596.36        57.75 o                         
  -2   9   1       6490.37       6513.02       152.80 o                         
  -1   9   1       2165.48       2249.00        39.98 o                         
   0   9   1        350.45        288.75        25.27 o                         
   1   9   1        282.74        200.32        26.47 o                         
   2   9   1      11856.79      11163.80       261.68 o                         
   3   9   1        674.73        655.64        48.12 o                         
   4   9   1      20321.78      20006.72       324.87 o                         
   5   9   1        749.58        779.73        38.20 o                         
   6   9   1      11721.24      11246.15       156.25 o                         
   7   9   1       3310.86       3240.32        48.31 o                         
   8   9   1        273.77        294.98        11.21 o                         
   9   9   1        586.17        664.84        16.65 o                         
  10   9   1       1042.86       1061.42        23.24 o                         
  11   9   1          5.47         15.67        10.91 o                         
 -11  10   1        879.83        857.62        23.61 o                         
 -10  10   1        162.58        169.11        16.75 o                         
  -9  10   1        121.08        150.05        16.83 o                         
  -8  10   1       2924.57       2893.11        66.30 o                         
  -7  10   1         37.88         27.07        23.46 o                         
  -6  10   1        168.51        170.96        21.68 o                         
  -5  10   1          1.64         -3.04        10.56 o                         
  -4  10   1      18179.21      18196.16       284.51 o                         
  -3  10   1          3.29         12.49        11.04 o                         
  -2  10   1      10786.97      10571.55       135.44 o                         
  -1  10   1        860.33        876.97        27.01 o                         
   0  10   1       1752.34       1723.17        31.63 o                         
   1  10   1       3434.06       3487.25        52.11 o                         
   2  10   1      11185.44      11126.50       261.68 o                         
   3  10   1       1461.74       1475.61        43.68 o                         
   4  10   1       8672.84       8581.59       155.04 o                         
   5  10   1         73.20         66.89        23.76 o                         
   6  10   1       1017.06       1008.07        36.83 o                         
   7  10   1       5208.03       5353.77        71.73 o                         
   8  10   1        214.82        258.75        19.19 o                         
   9  10   1       2323.67       2410.36        47.33 o                         
  10  10   1        107.94        139.49        12.64 o                         
  11  10   1          2.64          0.50         7.40 o                         
 -11  11   1         55.10         62.88        10.44 o                         
 -10  11   1        396.94        438.36        16.39 o                         
  -9  11   1        928.75        934.63        51.61 o                         
  -8  11   1       1051.84       1003.87        38.36 o                         
  -7  11   1        141.09        172.65        33.69 o                         
  -6  11   1       4644.78       4679.65       175.66 o                         
  -5  11   1         20.56         19.53        13.82 o                         
  -4  11   1       3522.17       3509.32        55.67 o                         
  -3  11   1         68.55         72.97         8.85 o                         
  -2  11   1        993.96       1035.94        23.40 o                         
  -1  11   1        132.71        120.65        13.19 o                         
   0  11   1        686.99        682.70        18.96 o                         
   1  11   1       1360.82       1432.31        39.13 o                         
   2  11   1        332.27        251.56        20.98 o                         
   3  11   1         37.27         37.74        11.14 o                         
   4  11   1       5113.17       5052.61       105.91 o                         
   5  11   1       2011.32       2049.49        65.54 o                         
   6  11   1       1013.15       1032.46        67.07 o                         
   7  11   1         38.22         42.68         9.86 o                         
   8  11   1        137.73        157.92         9.36 o                         
   9  11   1       1584.06       1566.20        23.54 o                         
  10  11   1          5.71          5.79         3.95 o                         
 -11  12   1        124.02        124.11        14.74 o                         
 -10  12   1       1718.90       1650.66        28.95 o                         
  -9  12   1        212.10        199.14        18.13 o                         
  -8  12   1         49.42         48.12        17.02 o                         
  -7  12   1       2130.00       2211.69        93.84 o                         
  -6  12   1         35.84         14.44        22.86 o                         
  -5  12   1         53.17         57.75        22.86 o                         
  -4  12   1       1512.49       1526.94        27.35 o                         
  -3  12   1        548.36        523.09        18.20 o                         
  -2  12   1      23730.32      23473.56       225.53 o                         
  -1  12   1        244.47        212.78         9.05 o                         
   0  12   1      24766.07      24239.84       231.60 o                         
   1  12   1        186.98        207.76        10.16 o                         
   2  12   1      17257.48      16751.01       165.27 o                         
   3  12   1          6.86          5.89         6.46 o                         
   4  12   1        349.62        333.93        22.98 o                         
   5  12   1       2627.63       2712.73       108.88 o                         
   6  12   1         20.03         61.36        31.88 o                         
   7  12   1        126.73        157.89        13.37 o                         
   8  12   1       1044.44       1141.34        20.48 o                         
   9  12   1        597.43        614.08        17.09 o                         
  10  12   1          1.89          6.36        12.70 o                         
 -10  13   1        409.04        438.28        15.06 o                         
  -9  13   1        135.54        149.40        12.35 o                         
  -8  13   1       2084.49       2076.79        95.32 o                         
  -7  13   1       1667.73       1734.72        76.40 o                         
  -6  13   1        449.88        511.27        43.91 o                         
  -5  13   1        293.10        264.69        33.09 o                         
  -4  13   1       6104.07       6037.03        75.03 o                         
  -3  13   1          5.81          5.90         8.79 o                         
  -2  13   1        797.82        811.43        17.76 o                         
  -1  13   1       2242.23       2184.56        27.82 o                         
   0  13   1       1270.59       1345.35        20.07 o                         
   1  13   1       1946.72       1956.88        30.18 o                         
   2  13   1       1384.74       1336.38        21.30 o                         
   3  13   1        103.22        110.75         9.54 o                         
   4  13   1        128.29        152.28        33.09 o                         
   5  13   1        865.08        818.28        43.90 o                         
   6  13   1        110.65         56.55        34.29 o                         
   7  13   1        291.00        304.44        15.70 o                         
   8  13   1        913.48        894.37        21.57 o                         
   9  13   1        753.48        708.89        12.76 o                         
  10  13   1         73.04        107.97        12.74 o                         
 -10  14   1       1845.91       1723.44        35.71 o                         
  -9  14   1         70.39         43.26         9.21 o                         
  -8  14   1          4.72         29.49        18.16 o                         
  -7  14   1        466.67        489.01        43.31 o                         
  -6  14   1        217.89        227.99        34.89 o                         
  -5  14   1        346.68        402.98        39.10 o                         
  -4  14   1          7.41         14.38         7.63 o                         
  -3  14   1         98.83        107.35        13.28 o                         
  -2  14   1       3028.02       3048.20        39.87 o                         
  -1  14   1         80.84         89.34         7.48 o                         
   0  14   1       8230.93       8253.41        78.93 o                         
   1  14   1         73.47         76.43         8.49 o                         
   2  14   1       1760.67       1768.72        27.91 o                         
   3  14   1       1815.93       1814.33        28.49 o                         
   4  14   1       2123.69       2105.38        56.03 o                         
   5  14   1       1645.21       1755.17        78.80 o                         
   6  14   1       1942.33       1768.93        70.68 o                         
   7  14   1          2.32          9.20         8.98 o                         
   8  14   1         15.00         24.71         5.50 o                         
   9  14   1        455.64        467.28        40.00 o                         
  -9  15   1        150.87        174.38        16.04 o                         
  -8  15   1       2124.27       2198.78        58.33 o                         
  -7  15   1        199.44        163.02        30.08 o                         
  -6  15   1       6838.09       7057.37       182.87 o                         
  -5  15   1       1745.72       1770.54        47.18 o                         
  -4  15   1      12328.69      12072.84       137.04 o                         
  -3  15   1       1163.95       1177.18        27.35 o                         
  -2  15   1        662.32        719.87        19.25 o                         
  -1  15   1        219.28        237.39        11.87 o                         
   0  15   1          0.55          2.07         6.57 o                         
   1  15   1       1131.54       1186.96        22.63 o                         
   2  15   1        202.38        188.17        11.00 o                         
   3  15   1       1229.85       1191.20        29.26 o                         
   4  15   1       1815.14       1971.73        83.62 o                         
   5  15   1        965.79        955.76        57.15 o                         
   6  15   1       1137.18       1270.44        64.97 o                         
   7  15   1        664.60        649.87        16.51 o                         
   8  15   1        272.23        271.03        11.37 o                         
  -8  16   1         34.09         19.61        14.44 o                         
  -7  16   1       3904.09       3903.76       109.48 o                         
  -6  16   1        245.83        217.76        29.48 o                         
  -5  16   1       1835.14       1935.33        48.35 o                         
  -4  16   1        384.17        395.91        19.79 o                         
  -3  16   1        200.46        200.59        12.12 o                         
  -2  16   1       2054.03       2105.16        33.89 o                         
  -1  16   1        122.83        118.40        11.68 o                         
   0  16   1       2303.53       2383.45        36.84 o                         
   1  16   1        330.91        362.54        16.92 o                         
   2  16   1          9.20         11.24         7.40 o                         
   3  16   1        421.19        459.11        21.72 o                         
   4  16   1       2768.66       2665.27        90.23 o                         
   5  16   1       1997.19       2045.72        78.80 o                         
   6  16   1       1681.16       1695.23        93.24 o                         
   7  16   1       2083.79       2014.47        29.94 o                         
   8  16   1       1574.89       1489.34        49.33 o                         
  -7  17   1        132.92        117.21        18.65 o                         
  -6  17   1        469.06        500.01        23.81 o                         
  -5  17   1        210.42        195.76        21.96 o                         
  -4  17   1        638.28        652.62        22.88 o                         
  -3  17   1        966.54        992.26        21.80 o                         
  -2  17   1       1314.47       1375.62        30.77 o                         
  -1  17   1       2780.57       2920.03        49.55 o                         
   0  17   1       2905.32       2963.46        49.85 o                         
   1  17   1       1926.11       1999.85        32.78 o                         
   2  17   1          2.24         12.13         6.64 o                         
   3  17   1          3.98        -11.71        11.71 o                         
   4  17   1        669.90        697.95        30.06 o                         
   5  17   1        627.28        603.30        42.11 o                         
   6  17   1         17.48         28.79        10.91 o                         
   7  17   1       1799.96       1885.71        45.72 o                         
  -6  18   1         66.95         62.25        11.46 o                         
  -5  18   1        659.02        629.75        29.78 o                         
  -4  18   1        586.97        626.67        28.57 o                         
  -3  18   1         68.16         78.21         9.07 o                         
  -2  18   1       2663.88       2790.40        46.99 o                         
  -1  18   1        340.53        355.90        33.28 o                         
   0  18   1       1676.27       1795.11        35.10 o                         
   1  18   1         63.39         77.68        11.93 o                         
   2  18   1        251.71        256.51        35.19 o                         
   3  18   1        223.50        233.57        17.85 o                         
   4  18   1         75.57         95.55        14.44 o                         
   5  18   1        174.32        160.62        24.06 o                         
   6  18   1        110.59         87.70        10.46 o                         
  -6  19   1        152.97        161.82        18.65 o                         
  -5  19   1        292.00        316.36        23.46 o                         
  -4  19   1        274.87        291.76        22.86 o                         
  -3  19   1       1708.22       1805.10        55.95 o                         
  -2  19   1        394.41        408.82        17.30 o                         
  -1  19   1         62.91         75.20        10.41 o                         
   0  19   1        178.45        207.74        20.15 o                         
   1  19   1         95.21        117.38        25.57 o                         
   2  19   1        667.55        685.12        34.89 o                         
   3  19   1        312.66        321.99        16.70 o                         
   4  19   1       2596.30       2518.97        49.29 o                         
   5  19   1        842.41        801.82        34.89 o                         
   6  19   1        517.59        489.61        20.45 o                         
  -5  20   1       1048.22       1085.69        42.11 o                         
  -4  20   1        295.33        319.97        22.26 o                         
  -3  20   1        775.76        798.21        31.88 o                         
  -2  20   1        102.27         98.66        13.84 o                         
  -1  20   1         53.67         58.05         8.08 o                         
   0  20   1        551.24        564.64        16.76 o                         
   1  20   1       2311.43       2324.18        64.37 o                         
   2  20   1        532.94        496.23        28.27 o                         
   3  20   1       2924.90       3094.12        80.61 o                         
   4  20   1         14.23         13.84        12.03 o                         
  -3  21   1          1.09          0.60         7.82 o                         
  -2  21   1          3.78          6.02         7.82 o                         
   0  21   1         30.75         13.84         9.02 o                         
   1  21   1        232.95        276.72        19.25 o                         
   2  21   1        491.10        448.10        22.86 o                         
 -13   0   2        273.85        247.24        19.25 o                         
 -12   0   2       7350.04       7071.21       166.03 o                         
 -11   0   2       1518.33       1486.33        55.34 o                         
 -10   0   2       7320.64       7086.63       190.06 o                         
  -9   0   2       5148.35       5454.31        96.98 o                         
  -8   0   2        375.75        365.67        45.12 o                         
  -7   0   2       2994.02       2988.25        80.61 o                         
  -6   0   2        282.71        354.86        24.06 o                         
  -5   0   2         12.23         12.63        18.05 o                         
  -4   0   2       1447.30       1807.51        57.15 o                         
  -3   0   2       2017.13       2188.83        60.16 o                         
  -2   0   2      15080.23      14645.92       309.14 o                         
  -1   0   2        363.58        372.31        19.25 o                         
   0   0   2      62834.34      58968.75      1202.70 o                         
   1   0   2       8147.70       7881.45       170.24 o                         
   2   0   2        582.32        522.69        25.27 o                         
   3   0   2      20055.08      20623.02       435.47 o                         
   4   0   2         83.44         89.63        17.45 o                         
   5   0   2       3233.05       3076.67        83.62 o                         
   6   0   2       2910.02       2640.00        77.60 o                         
   7   0   2        654.39        665.13        22.80 o                         
   8   0   2       7486.95       7366.36       171.64 o                         
   9   0   2       4055.48       4349.46       107.38 o                         
  10   0   2       3237.86       3394.24       126.93 o                         
  11   0   2       1551.63       1530.19        78.80 o                         
  12   0   2         12.20         21.05        12.20 o                         
 -13   1   2        473.82        434.27        25.87 o                         
 -12   1   2         19.98         14.81         6.76 o                         
 -11   1   2        215.98        199.26        17.44 o                         
 -10   1   2        428.92        417.78        15.50 o                         
  -9   1   2          3.47          4.59         6.89 o                         
  -8   1   2       1062.58       1062.30        20.12 o                         
  -7   1   2       3509.83       3901.38        70.19 o                         
  -6   1   2      10034.99       9758.31       206.31 o                         
  -5   1   2       2738.66       2684.48        55.92 o                         
  -4   1   2       7808.16       7885.05       126.97 o                         
  -3   1   2       2956.63       3165.45        56.79 o                         
  -2   1   2         93.51         67.98         9.78 o                         
  -1   1   2          6.84         14.33         7.19 o                         
   0   1   2       3760.32       3607.00        57.00 o                         
   1   1   2       6559.92       6956.31       150.99 o                         
   2   1   2       4765.55       4674.56        76.35 o                         
   3   1   2       2385.47       2527.61        47.21 o                         
   4   1   2        454.56        362.04        18.93 o                         
   5   1   2       4080.95       4117.15        88.73 o                         
   6   1   2         41.88         64.66        11.39 o                         
   7   1   2       2548.90       2535.66        33.17 o                         
   8   1   2        601.19        598.67        23.11 o                         
   9   1   2        750.66        824.29        22.49 o                         
  10   1   2       1187.82       1249.50        48.96 o                         
  11   1   2        491.57        420.71        34.24 o                         
  12   1   2       2562.55       2421.16        42.39 o                         
 -13   2   2        118.24         91.44        15.64 o                         
 -12   2   2        166.74        169.07         9.28 o                         
 -11   2   2       2848.16       2906.47        60.69 o                         
 -10   2   2        256.72        297.14        15.27 o                         
  -9   2   2       1465.73       1544.83        26.39 o                         
  -8   2   2       6205.05       6174.51        68.30 o                         
  -7   2   2        247.36        284.20        16.34 o                         
  -6   2   2       1143.51       1214.50        25.71 o                         
  -5   2   2        934.99        961.17        45.72 o                         
  -4   2   2       4296.44       4470.30        78.25 o                         
  -3   2   2       2268.28       2288.47        44.66 o                         
  -2   2   2      15554.18      15888.31       237.95 o                         
  -1   2   2        499.81        578.12        16.61 o                         
   0   2   2        206.07        147.38        14.44 o                         
   1   2   2        679.60        739.12        21.70 o                         
   2   2   2       3009.46       2949.87        77.60 o                         
   3   2   2        505.69        497.81        19.32 o                         
   4   2   2        216.69        235.21        21.66 o                         
   5   2   2       1321.88       1244.51        46.92 o                         
   6   2   2         61.26         54.22        10.84 o                         
   7   2   2       3963.08       3844.82        42.27 o                         
   8   2   2        363.11        338.50        10.89 o                         
   9   2   2       2382.69       2492.18        29.93 o                         
  10   2   2       2021.57       2070.42        37.71 o                         
  11   2   2        139.09        134.69        14.67 o                         
  12   2   2         24.31         20.35         5.40 o                         
 -13   3   2        137.32        135.95        16.24 o                         
 -12   3   2        285.90        265.22        10.75 o                         
 -11   3   2         24.17         10.54        16.10 o                         
 -10   3   2        511.55        565.50        19.89 o                         
  -9   3   2        434.34        467.21        15.84 o                         
  -8   3   2       6922.60       6724.64        73.41 o                         
  -7   3   2        593.50        625.93        18.05 o                         
  -6   3   2      31435.68      30610.05       373.59 o                         
  -5   3   2       7311.39       7127.15       172.05 o                         
  -4   3   2      14553.84      14985.20       186.91 o                         
  -3   3   2       1373.02       1338.61        27.18 o                         
  -2   3   2          9.79         13.52        11.23 o                         
  -1   3   2        116.57        103.46        10.28 o                         
   0   3   2         52.01         27.86        11.79 o                         
   1   3   2       1492.69       1325.72        54.14 o                         
   2   3   2       2162.31       1932.63        68.58 o                         
   3   3   2       1847.29       1633.05        65.57 o                         
   4   3   2      30860.89      30244.60       638.19 o                         
   5   3   2       5566.97       5140.38       128.73 o                         
   6   3   2        157.38        105.73        10.00 o                         
   7   3   2       1409.00       1384.51        18.26 o                         
   8   3   2         57.72         61.22         6.27 o                         
   9   3   2        559.36        566.48        15.69 o                         
  10   3   2          0.15          0.56         7.96 o                         
  11   3   2        238.06        257.08        16.56 o                         
  12   3   2       3515.71       3368.48        58.94 o                         
 -12   4   2       2119.98       2023.27        32.81 o                         
 -11   4   2         55.51         61.52        11.98 o                         
 -10   4   2       1054.86       1076.95        25.66 o                         
  -9   4   2       2011.39       2028.12        36.01 o                         
  -8   4   2        626.28        674.69        19.11 o                         
  -7   4   2         28.97         45.42        10.07 o                         
  -6   4   2       1272.62       1218.31        26.10 o                         
  -5   4   2       1162.84       1129.16        36.76 o                         
  -4   4   2       8826.33       9592.10       218.37 o                         
  -3   4   2        321.40        364.58        15.67 o                         
  -2   4   2       7976.51       8013.48       103.90 o                         
  -1   4   2       2793.36       2840.39        35.38 o                         
   0   4   2       2447.57       2574.37        51.70 o                         
   1   4   2      33624.77      34405.76       729.03 o                         
   2   4   2         30.00         21.05        24.66 o                         
   3   4   2        981.38        729.03        51.13 o                         
   5   4   2       1849.67       1914.58        64.37 o                         
   6   4   2       1663.54       1614.07        27.85 o                         
   7   4   2       3293.13       3211.58        28.31 o                         
   8   4   2       2217.42       2147.03        31.42 o                         
   9   4   2       1813.53       1818.12        31.33 o                         
  10   4   2        427.47        443.42        13.10 o                         
  11   4   2       2254.66       2328.59        33.67 o                         
  12   4   2        114.43        113.27        12.94 o                         
 -12   5   2        151.41        151.49        22.05 o                         
 -11   5   2       1634.25       1686.01        32.15 o                         
 -10   5   2       1874.46       1911.31        52.96 o                         
  -9   5   2        991.63       1037.04        40.00 o                         
  -8   5   2       2198.10       2253.41        43.42 o                         
  -7   5   2          0.99          0.33         7.89 o                         
  -6   5   2       1211.44       1292.47        35.66 o                         
  -5   5   2        352.43        339.10        18.90 o                         
  -4   5   2       6503.34       6739.81       161.82 o                         
  -3   5   2       5695.99       5891.11        79.99 o                         
  -2   5   2      39995.41      41600.02       499.73 o                         
  -1   5   2        989.31        898.09        16.91 o                         
   0   5   2        285.20        300.03        18.47 o                         
   1   5   2      29738.68      29584.14       633.38 o                         
   2   5   2       5476.29       6007.77       156.41 o                         
   3   5   2       2876.63       2531.12        88.43 o                         
   5   5   2        650.82        647.44        18.54 o                         
   6   5   2       3776.32       3682.36        36.24 o                         
   7   5   2       2105.51       2035.77        21.66 o                         
   8   5   2        775.97        786.71        14.42 o                         
   9   5   2        511.09        533.94        12.55 o                         
  10   5   2        832.39        856.92        25.29 o                         
  11   5   2       1351.74       1372.55        28.57 o                         
  12   5   2         58.67         61.36        24.06 o                         
 -12   6   2        494.83        500.48        20.23 o                         
 -11   6   2        163.35        153.36        15.37 o                         
 -10   6   2        649.64        724.85        28.01 o                         
  -9   6   2          2.02          9.30        10.29 o                         
  -8   6   2       4281.50       4311.44        79.97 o                         
  -7   6   2         74.06         73.33        10.15 o                         
  -6   6   2        889.24        941.87        30.37 o                         
  -5   6   2       5105.11       5146.33        90.78 o                         
  -4   6   2       8011.57       8499.79       198.51 o                         
  -3   6   2       1589.97       1427.52        28.08 o                         
  -2   6   2      30343.17      31435.25       380.61 o                         
  -1   6   2          9.95         -0.79         6.77 o                         
   0   6   2       4831.45       4725.19        84.44 o                         
   1   6   2       3617.86       3631.85       108.28 o                         
   2   6   2       4107.73       4265.24       123.32 o                         
   3   6   2        178.93        126.93        30.08 o                         
   4   6   2       1102.97       1121.19        63.77 o                         
   5   6   2         90.12         81.41         8.64 o                         
   6   6   2         16.82         18.24         5.27 o                         
   7   6   2        533.53        515.03        10.12 o                         
   8   6   2        574.21        580.32        12.40 o                         
   9   6   2       3627.26       3782.00        39.62 o                         
  10   6   2       2176.84       2234.45        31.09 o                         
  11   6   2        203.79        211.99         8.17 o                         
 -12   7   2        311.93        319.44        13.28 o                         
 -11   7   2        428.62        458.05        17.68 o                         
 -10   7   2         30.24         40.02        12.97 o                         
  -9   7   2       2421.02       2537.77        50.52 o                         
  -8   7   2       1759.60       1771.65        44.52 o                         
  -7   7   2       1903.66       1864.42        50.70 o                         
  -6   7   2          6.40          6.44         9.91 o                         
  -5   7   2       3378.51       3350.00        64.48 o                         
  -4   7   2       2884.27       2890.46        95.35 o                         
  -3   7   2      22518.93      23032.02       490.21 o                         
  -2   7   2       4740.91       4819.66        68.04 o                         
  -1   7   2      12483.65      12871.72       202.03 o                         
   0   7   2         11.71         22.68        13.56 o                         
   1   7   2         38.22         17.45        24.66 o                         
   2   7   2       2895.51       2542.55        90.23 o                         
   3   7   2       1069.76       1157.88        64.37 o                         
   4   7   2      23606.50      23763.10       367.08 o                         
   5   7   2         41.85         99.57        10.36 o                         
   6   7   2         69.49         81.00         5.77 o                         
   7   7   2       2181.17       2096.94        28.60 o                         
   8   7   2       2248.39       2209.24        27.62 o                         
   9   7   2       2536.32       2603.59        33.54 o                         
  10   7   2        350.79        370.51        16.48 o                         
  11   7   2       2532.33       2413.49        61.57 o                         
 -12   8   2       1110.71       1089.21        21.58 o                         
 -11   8   2        341.63        356.98        15.57 o                         
 -10   8   2         72.80         91.74        11.62 o                         
  -9   8   2       8400.48       8546.55       125.75 o                         
  -8   8   2        183.06        211.76        17.73 o                         
  -7   8   2        838.06        825.68        25.41 o                         
  -6   8   2         23.15         19.36         7.55 o                         
  -5   8   2       3441.97       3256.99        63.52 o                         
  -4   8   2        276.91        307.94        28.27 o                         
  -3   8   2       4892.16       4594.23       114.90 o                         
  -2   8   2       1698.19       1698.59        31.78 o                         
  -1   8   2        678.72        641.69        29.34 o                         
   0   8   2       7118.98       7272.73       179.87 o                         
   1   8   2      11244.13      11602.33       272.51 o                         
   2   8   2      13353.32      13064.54       307.34 o                         
   3   8   2       2433.11       2259.02        58.65 o                         
   4   8   2       3052.42       3020.31        45.03 o                         
   5   8   2       9487.83       9533.51       128.84 o                         
   6   8   2         80.15         67.36         6.04 o                         
   7   8   2       9593.69       9705.85        99.88 o                         
   8   8   2        683.07        689.21        14.98 o                         
   9   8   2       1900.60       1865.03        26.04 o                         
  10   8   2         61.13         70.61         6.46 o                         
  11   8   2        421.76        431.66        27.61 o                         
 -12   9   2        913.65        865.58        29.48 o                         
 -11   9   2        216.24        216.36        15.46 o                         
 -10   9   2        216.18        223.58        18.84 o                         
  -9   9   2        193.29        243.78        27.96 o                         
  -8   9   2         44.53         67.15        15.69 o                         
  -7   9   2       1217.51       1259.46        38.14 o                         
  -6   9   2         30.79         29.63        12.09 o                         
  -5   9   2          3.40         -6.82        11.27 o                         
  -4   9   2        312.73        283.33        27.67 o                         
  -3   9   2          6.02          5.15         9.76 o                         
  -2   9   2        256.25        310.67        15.18 o                         
  -1   9   2       1348.12       1513.00        40.61 o                         
   0   9   2       2778.26       2587.67        84.82 o                         
   1   9   2        571.72        798.81        52.34 o                         
   2   9   2       1879.46       1834.67        50.28 o                         
   3   9   2        105.18         86.59        22.86 o                         
   4   9   2       1098.45       1103.78        31.81 o                         
   5   9   2        153.26        148.31        10.68 o                         
   6   9   2        928.38        880.98        20.16 o                         
   7   9   2         90.43         72.17         7.22 o                         
   8   9   2        750.54        786.87        15.42 o                         
   9   9   2         69.61         59.66         6.55 o                         
  10   9   2          1.30         10.24         9.72 o                         
  11   9   2        362.14        331.21        43.88 o                         
 -11  10   2         13.97         19.71        10.72 o                         
 -10  10   2         27.20         19.10        16.06 o                         
  -9  10   2        709.69        712.11        29.14 o                         
  -8  10   2        510.90        522.69        46.92 o                         
  -7  10   2       5648.45       5608.40       159.41 o                         
  -6  10   2       1177.48       1139.45        42.10 o                         
  -5  10   2       6383.35       6148.28        88.36 o                         
  -4  10   2        461.06        413.53        16.99 o                         
  -3  10   2       1003.30        917.44        27.92 o                         
  -2  10   2        262.66        317.58        29.15 o                         
  -1  10   2       1414.38       1537.90        27.48 o                         
   0  10   2         40.60         36.09        13.61 o                         
   1  10   2       9583.67       9304.30       213.22 o                         
   2  10   2        124.33        194.22        15.01 o                         
   3  10   2       8058.08       7677.03       112.49 o                         
   4  10   2       5929.50       5907.59       120.95 o                         
   5  10   2       2395.14       2199.70        57.82 o                         
   6  10   2       2213.00       2188.90        33.21 o                         
   7  10   2       2575.27       2576.49        47.30 o                         
   8  10   2        144.70        152.33         7.70 o                         
   9  10   2         17.82          5.79         4.13 o                         
  10  10   2         80.60         80.90        11.84 o                         
 -11  11   2       1145.79       1139.63        55.95 o                         
 -10  11   2       1298.43       1262.61        59.00 o                         
  -9  11   2       2480.53       2505.60        52.37 o                         
  -8  11   2       1648.12       1575.90        75.19 o                         
  -7  11   2       2065.74       2017.55       102.24 o                         
  -6  11   2        237.62        237.01        30.68 o                         
  -5  11   2        598.90        590.42        20.76 o                         
  -4  11   2        288.95        273.02        11.38 o                         
  -3  11   2       6955.81       6727.20        79.59 o                         
  -2  11   2       2349.32       2342.13        49.54 o                         
  -1  11   2       2940.62       2731.74        52.24 o                         
   0  11   2        114.83        141.32        10.00 o                         
   1  11   2       4133.05       3847.76        78.33 o                         
   2  11   2        650.65        652.01        25.43 o                         
   3  11   2        118.76        118.50        15.32 o                         
   4  11   2        723.01        757.36        68.28 o                         
   5  11   2       2497.93       2362.18        56.45 o                         
   6  11   2       5478.42       5309.87        99.51 o                         
   7  11   2       3960.40       4039.74        66.54 o                         
   8  11   2       1203.17       1296.49        20.28 o                         
   9  11   2       2011.08       2027.41        43.37 o                         
  10  11   2        197.40        224.80        13.49 o                         
 -11  12   2        266.02        246.04        32.48 o                         
 -10  12   2          0.19          1.70        14.49 o                         
  -9  12   2       1035.77       1097.59        34.56 o                         
  -8  12   2          1.86         -2.91        20.22 o                         
  -7  12   2        469.95        486.60        42.71 o                         
  -6  12   2         26.55         20.45        21.05 o                         
  -5  12   2        351.89        345.22        21.81 o                         
  -4  12   2         42.92         45.26         7.02 o                         
  -3  12   2        149.10        133.60         9.68 o                         
  -2  12   2       5654.46       5649.07        61.79 o                         
  -1  12   2        706.45        738.70        14.72 o                         
   0  12   2         10.15          6.22         5.56 o                         
   1  12   2          7.01          8.47         5.90 o                         
   2  12   2       1847.42       1754.29        29.99 o                         
   3  12   2          4.88          8.89        10.55 o                         
   4  12   2         26.99          2.41        29.48 o                         
   5  12   2        462.80        435.26        36.70 o                         
   6  12   2       2285.72       2180.67        36.75 o                         
   7  12   2          5.46          5.75         5.43 o                         
   8  12   2        139.81        143.95         8.43 o                         
   9  12   2       2017.02       2009.81        41.76 o                         
  10  12   2       1310.84       1215.47        31.57 o                         
 -10  13   2        887.90        751.67        52.64 o                         
  -9  13   2       1278.48       1242.35        45.35 o                         
  -8  13   2        446.90        423.44        40.30 o                         
  -7  13   2        602.42        627.37        48.12 o                         
  -6  13   2          8.51          1.20        21.66 o                         
  -5  13   2        575.59        545.47        26.16 o                         
  -4  13   2         37.65         23.78         7.74 o                         
  -3  13   2        905.50        904.49        21.12 o                         
  -2  13   2       2489.52       2630.84        51.12 o                         
  -1  13   2       9853.36       9716.84        98.73 o                         
   0  13   2       3567.85       3590.99        48.74 o                         
   1  13   2       3462.12       3412.17        42.61 o                         
   2  13   2          7.55         -1.44         6.65 o                         
   3  13   2          1.19         31.37        13.70 o                         
   4  13   2       2281.77       2302.19        66.45 o                         
   5  13   2        274.72        265.89        45.12 o                         
   6  13   2        204.93        240.97        17.96 o                         
   7  13   2       3753.30       3960.09        47.15 o                         
   8  13   2        607.77        641.55        26.57 o                         
   9  13   2       3288.86       3139.56        53.73 o                         
 -10  14   2         21.74         13.84        20.45 o                         
  -9  14   2        733.38        728.26        35.52 o                         
  -8  14   2       1391.76       1360.01        61.96 o                         
  -7  14   2       5251.60       5405.07       147.38 o                         
  -6  14   2       3135.13       3061.03        99.26 o                         
  -5  14   2       5769.97       5741.29       103.81 o                         
  -4  14   2        858.62        847.97        21.19 o                         
  -3  14   2       3047.98       3018.63        43.74 o                         
  -2  14   2        109.95        109.32         9.45 o                         
  -1  14   2        590.75        607.25        14.58 o                         
   0  14   2         80.67         79.34         9.74 o                         
   1  14   2       5488.52       5464.69        68.97 o                         
   2  14   2          1.42         -5.44         6.31 o                         
   3  14   2       1875.55       1948.96        53.04 o                         
   4  14   2       3374.02       3322.65       108.88 o                         
   5  14   2        159.12        150.68        44.21 o                         
   6  14   2       3535.59       3677.56       116.96 o                         
   7  14   2       1005.59       1035.62        17.98 o                         
   8  14   2       1675.48       1591.47        49.18 o                         
   9  14   2        141.03        117.30        15.04 o                         
  -9  15   2        254.67        244.23        34.29 o                         
  -8  15   2        145.94        169.04        27.67 o                         
  -7  15   2       2079.20       1898.34        73.39 o                         
  -6  15   2       2310.40       2331.98        58.65 o                         
  -5  15   2       1187.47       1282.71        38.69 o                         
  -4  15   2        254.96        266.70        13.39 o                         
  -3  15   2          5.29         11.98         7.55 o                         
  -2  15   2        162.63        169.08        10.72 o                         
  -1  15   2        144.09        150.89        10.68 o                         
   0  15   2       1292.90       1289.57        25.81 o                         
   1  15   2        172.34        203.03        11.62 o                         
   2  15   2       1926.91       1922.83        31.24 o                         
   3  15   2          7.95         22.13        14.74 o                         
   4  15   2       1842.07       1770.21        75.80 o                         
   5  15   2       1988.28       2070.39        82.41 o                         
   6  15   2         11.17          7.66        10.23 o                         
   7  15   2        378.79        377.71        10.62 o                         
   8  15   2        313.10        267.95        19.86 o                         
  -8  16   2          9.05          5.41        24.06 o                         
  -7  16   2       2273.58       2176.33        55.03 o                         
  -6  16   2         38.33         50.20        12.86 o                         
  -5  16   2       4167.33       4330.60        96.85 o                         
  -4  16   2       1837.63       1846.53        31.42 o                         
  -3  16   2        130.35        119.28        10.24 o                         
  -2  16   2        950.99        958.33        34.12 o                         
  -1  16   2       2858.43       2869.75        49.06 o                         
   0  16   2       3917.05       3983.27        54.07 o                         
   1  16   2        535.67        549.31        17.10 o                         
   2  16   2       1111.74       1175.61        31.66 o                         
   3  16   2       3381.59       3483.53        75.29 o                         
   4  16   2       1611.63       1588.54        67.98 o                         
   5  16   2       2070.14       2152.74        79.41 o                         
   6  16   2        177.87        204.33        13.06 o                         
   7  16   2         47.51         66.17        16.84 o                         
  -8  17   2          7.80         -6.62        19.25 o                         
  -7  17   2        273.14        275.69        16.37 o                         
  -6  17   2         98.86         83.95        12.93 o                         
  -5  17   2        398.64        442.15        22.30 o                         
  -4  17   2        260.62        265.53        14.78 o                         
  -3  17   2       3605.98       3707.13        58.40 o                         
  -2  17   2       1201.60       1231.89        28.97 o                         
  -1  17   2       3533.96       3619.69        57.80 o                         
   0  17   2       1866.72       1872.81        31.28 o                         
   1  17   2        536.45        544.79        22.31 o                         
   2  17   2        673.06        705.93        25.56 o                         
   3  17   2          3.23          7.31        14.44 o                         
   4  17   2        489.47        433.66        37.30 o                         
   5  17   2         15.37          4.81        19.85 o                         
   6  17   2        309.05        302.18        11.29 o                         
  -7  18   2          8.02         19.85        21.66 o                         
  -6  18   2         51.84         45.12        15.04 o                         
  -5  18   2          5.01         -1.06        12.93 o                         
  -4  18   2       1099.73       1104.85        38.50 o                         
  -3  18   2        862.79        917.60        23.36 o                         
  -2  18   2        756.31        837.16        23.02 o                         
  -1  18   2       2398.56       2412.87        42.09 o                         
   0  18   2       2427.96       2570.13        43.32 o                         
   1  18   2       1524.81       1603.05        34.24 o                         
   2  18   2       3272.08       3238.58       107.34 o                         
   3  18   2          1.89         14.21        22.86 o                         
   4  18   2          0.03          5.22        15.64 o                         
   5  18   2         35.25         29.39        16.84 o                         
   6  18   2       1384.06       1429.18        34.29 o                         
  -6  19   2       3657.43       3598.17        87.83 o                         
  -5  19   2         14.77         -6.02        11.43 o                         
  -4  19   2        462.37        484.80        27.67 o                         
  -3  19   2        548.44        552.16        23.23 o                         
  -2  19   2         79.09         73.94         8.92 o                         
  -1  19   2        808.33        851.16        21.39 o                         
   0  19   2        257.06        261.27        26.89 o                         
   1  19   2        616.19        596.33        26.29 o                         
   2  19   2          0.31          8.42        14.44 o                         
   3  19   2          0.04         -2.84         9.94 o                         
   4  19   2       1409.74       1349.18        46.92 o                         
   5  19   2        311.80        330.20        16.84 o                         
  -5  20   2        253.58        268.90        23.46 o                         
  -4  20   2       2174.89       2066.18        54.74 o                         
  -3  20   2       2039.41       2015.04        53.54 o                         
  -2  20   2       1463.73       1383.89        27.86 o                         
  -1  20   2         57.61         70.02         9.32 o                         
   0  20   2        160.81        161.82        18.05 o                         
   1  20   2        538.09        528.71        28.87 o                         
   2  20   2         11.00         35.49        13.23 o                         
   3  20   2       3030.65       2965.39        77.00 o                         
  -1  21   2        575.84        572.02        21.05 o                         
   0  21   2        428.04        405.99        20.45 o                         
   1  21   2       2103.49       2100.46        55.34 o                         
   2  21   2       1393.80       1313.69        49.93 o                         
 -13   1   3       2456.55       2317.22        47.19 o                         
 -12   1   3       2262.75       2253.47        47.85 o                         
 -11   1   3       7118.44       7077.92        98.75 o                         
 -10   1   3       2224.84       2264.78        36.31 o                         
  -9   1   3       2899.19       2821.15        41.42 o                         
  -8   1   3        505.73        532.75        15.59 o                         
  -7   1   3         27.89         32.48        10.21 o                         
  -6   1   3       1239.67       1241.50        54.14 o                         
  -5   1   3        376.46        425.91        23.16 o                         
  -4   1   3          7.20          2.17        12.03 o                         
  -3   1   3       5215.17       5152.99        86.14 o                         
  -2   1   3        450.74        391.71        23.46 o                         
  -1   1   3        808.77        680.13        12.54 o                         
   0   1   3      22736.30      22645.43       271.90 o                         
   1   1   3       1588.03       1715.89        34.45 o                         
   2   1   3        124.29        163.90        12.12 o                         
   3   1   3        450.14        567.56        21.68 o                         
   4   1   3        990.05        913.19        28.49 o                         
   5   1   3       6206.62       6691.76       114.64 o                         
   6   1   3       1128.41       1013.54        16.83 o                         
   7   1   3      11625.34      11504.73        87.96 o                         
   8   1   3       1973.27       1949.76        37.26 o                         
   9   1   3       3755.48       3722.41        65.02 o                         
  10   1   3       1626.47       1616.34        36.24 o                         
  11   1   3        957.65        985.43        25.74 o                         
  12   1   3         21.41         17.20         5.84 o                         
 -13   2   3        620.77        622.01        31.28 o                         
 -12   2   3        223.63        233.20        16.16 o                         
 -11   2   3          6.69         18.52        11.88 o                         
 -10   2   3         15.91         16.34         8.01 o                         
  -9   2   3        845.87        896.20        20.85 o                         
  -8   2   3       1197.78       1274.96        25.61 o                         
  -7   2   3      10453.31      10004.57       114.50 o                         
  -6   2   3      22027.09      21530.58       327.13 o                         
  -5   2   3      15367.15      15583.64       242.63 o                         
  -4   2   3       1047.63        919.14        28.92 o                         
  -3   2   3         10.94          2.00         9.99 o                         
  -2   2   3       8715.41       9463.40       145.89 o                         
  -1   2   3          0.32        -11.14        12.33 o                         
   0   2   3         10.59         33.69        12.03 o                         
   1   2   3       9365.59       9278.75       201.52 o                         
   2   2   3        459.14        386.73        18.41 o                         
   3   2   3      18832.84      19423.54       293.67 o                         
   4   2   3      15765.34      15776.25       243.69 o                         
   5   2   3         79.82         76.40        19.25 o                         
   6   2   3       7576.30       7327.63        63.74 o                         
   7   2   3         93.29         87.09         6.48 o                         
   8   2   3         90.02        106.19         7.48 o                         
   9   2   3        813.52        804.45        21.77 o                         
  10   2   3         34.84         31.19         8.61 o                         
  11   2   3        186.70        187.51         8.96 o                         
 -13   3   3         10.40        -10.83        10.83 o                         
 -12   3   3         17.69         19.98         7.77 o                         
 -11   3   3        979.52       1001.48        25.88 o                         
 -10   3   3         12.50         16.58        12.49 o                         
  -9   3   3       1691.55       1700.21        27.80 o                         
  -8   3   3         55.19         57.89         7.47 o                         
  -7   3   3       6621.87       6343.19        77.03 o                         
  -6   3   3        542.55        751.29        44.52 o                         
  -5   3   3        186.03        139.71        12.94 o                         
  -4   3   3       2077.65       2147.76        46.78 o                         
  -3   3   3       2929.27       3194.34        59.11 o                         
  -2   3   3        593.10        588.28        20.47 o                         
  -1   3   3        356.71        350.98        31.58 o                         
   0   3   3      15692.89      16167.09       341.02 o                         
   1   3   3        757.47        866.19        48.73 o                         
   2   3   3       7745.02       7486.89       185.28 o                         
   3   3   3        176.14        201.52        22.86 o                         
   4   3   3        152.91        166.63        21.66 o                         
   5   3   3       2322.90       2488.67        41.58 o                         
   6   3   3        176.50        157.53         7.64 o                         
   7   3   3        909.04        885.72        13.61 o                         
   8   3   3         19.09         15.77         5.02 o                         
   9   3   3        314.98        321.60        19.88 o                         
  10   3   3         82.66         91.60        11.93 o                         
  11   3   3       1931.48       1913.31        30.74 o                         
 -13   4   3        546.61        546.16        36.09 o                         
 -12   4   3         26.65         20.18         8.49 o                         
 -11   4   3        426.06        445.86        27.71 o                         
 -10   4   3       2474.06       2511.79        41.11 o                         
  -9   4   3       2324.21       2436.74        34.84 o                         
  -8   4   3          3.63         -0.33         6.27 o                         
  -7   4   3      11475.37      11278.59       127.87 o                         
  -6   4   3          3.44          2.77        20.15 o                         
  -5   4   3       2849.36       2730.47        58.92 o                         
  -4   4   3        329.97        330.11        16.55 o                         
  -3   4   3       3300.64       3305.25        51.79 o                         
  -2   4   3         26.37         26.92         8.59 o                         
  -1   4   3         62.65         65.24        21.36 o                         
   0   4   3      11225.56      11193.68       220.44 o                         
   1   4   3        753.37        805.43        53.54 o                         
   2   4   3      37586.40      37582.30       804.22 o                         
   4   4   3       8743.52       8280.83       195.51 o                         
   5   4   3      15774.12      15847.36       200.30 o                         
   6   4   3        101.74         88.83         5.28 o                         
   7   4   3       1202.41       1188.20        15.22 o                         
   8   4   3         25.97         21.71         5.03 o                         
   9   4   3         48.26         61.33         5.69 o                         
  10   4   3        121.73        114.81         7.42 o                         
  11   4   3        228.83        243.32         8.15 o                         
 -12   5   3         84.52         83.78         9.75 o                         
 -11   5   3         36.44         27.19        17.14 o                         
 -10   5   3       4040.82       4109.75        68.46 o                         
  -9   5   3          6.59          6.38         9.79 o                         
  -8   5   3       1647.09       1700.51        36.22 o                         
  -7   5   3        104.91         98.86        10.94 o                         
  -6   5   3        559.80        586.14        24.75 o                         
  -5   5   3       2885.48       2754.24        83.62 o                         
  -4   5   3       2270.62       2295.01        41.42 o                         
  -3   5   3      43759.61      45918.43       553.98 o                         
  -2   5   3       6634.99       6471.69        88.01 o                         
  -1   5   3      24703.68      25284.64       386.44 o                         
   0   5   3      23627.86      24551.89       371.34 o                         
   1   5   3         35.05         42.71        28.87 o                         
   2   5   3       1677.76       1641.47        74.59 o                         
   4   5   3        534.69        522.04        23.76 o                         
   5   5   3        265.05        252.70        13.55 o                         
   6   5   3        749.70        777.67        12.28 o                         
   7   5   3       1192.87       1133.49        24.77 o                         
   8   5   3       2665.35       2729.20        30.69 o                         
   9   5   3        211.26        216.11         8.72 o                         
  10   5   3       4238.70       4342.09        54.85 o                         
  11   5   3         42.98         44.37        17.13 o                         
 -12   6   3         92.92        126.63        10.09 o                         
 -11   6   3          0.29          1.56        11.16 o                         
 -10   6   3        347.23        379.10        21.93 o                         
  -9   6   3        176.94        146.51        14.30 o                         
  -8   6   3        638.71        693.29        41.21 o                         
  -7   6   3        987.38        895.09        24.44 o                         
  -6   6   3        899.27        789.48        24.69 o                         
  -5   6   3        559.59        396.97        31.88 o                         
  -4   6   3      13334.96      12937.74       201.61 o                         
  -3   6   3      32291.15      33729.40       410.69 o                         
  -2   6   3       7303.90       7409.99       100.05 o                         
  -1   6   3       5763.93       5858.69       104.13 o                         
   0   6   3      36111.96      39106.89      1007.19 o                         
   1   6   3        116.27         69.78        28.87 o                         
   2   6   3       5335.81       5321.45       152.80 o                         
   3   6   3       2167.05       1828.56        82.41 o                         
   4   6   3        980.52        989.20        26.89 o                         
   5   6   3       1174.90       1148.22        20.10 o                         
   6   6   3         69.44         72.42         4.11 o                         
   7   6   3       2376.92       2366.37        35.66 o                         
   8   6   3         20.91         18.34         5.47 o                         
   9   6   3       1217.94       1237.40        18.87 o                         
  10   6   3        360.11        382.16        13.46 o                         
  11   6   3       1078.11       1052.96        37.50 o                         
 -12   7   3        222.92        214.98        12.24 o                         
 -11   7   3         35.45         54.93        11.51 o                         
 -10   7   3        665.94        664.46        22.39 o                         
  -9   7   3        790.89        803.75        26.63 o                         
  -8   7   3         77.77         70.38        12.76 o                         
  -7   7   3        137.92        138.01        12.22 o                         
  -6   7   3        978.90        914.16        26.90 o                         
  -5   7   3        130.23         84.58        16.53 o                         
  -4   7   3      16355.28      16689.18       363.88 o                         
  -3   7   3         26.18         23.69        10.66 o                         
  -2   7   3       6038.27       6349.85        87.29 o                         
  -1   7   3      13553.74      14379.57       266.46 o                         
   0   7   3        188.58        193.10        34.29 o                         
   1   7   3      16044.57      16278.38       375.31 o                         
   2   7   3        818.28        836.71        60.16 o                         
   3   7   3       7100.78       7135.97       126.98 o                         
   4   7   3        350.83        303.08        17.83 o                         
   5   7   3          3.15          6.28         6.18 o                         
   6   7   3       6726.79       6594.21        61.32 o                         
   7   7   3        597.19        578.71        10.82 o                         
   8   7   3        115.75        130.16         6.19 o                         
   9   7   3        267.02        287.81         8.06 o                         
  10   7   3         27.98         21.36        18.72 o                         
  11   7   3        708.38        653.23        46.32 o                         
 -12   8   3         18.08          5.65         7.30 o                         
 -11   8   3        601.75        598.59        19.34 o                         
 -10   8   3        341.67        340.42        20.74 o                         
  -9   8   3        813.73        868.33        26.89 o                         
  -8   8   3         51.48         44.02        10.89 o                         
  -7   8   3         36.95         47.52        15.04 o                         
  -6   8   3       1580.52       1533.53        28.60 o                         
  -5   8   3       1590.35       1646.33        39.55 o                         
  -4   8   3       5870.41       5607.80       137.76 o                         
  -3   8   3       1674.91       1620.87        42.41 o                         
  -2   8   3       5358.06       5355.85        98.85 o                         
  -1   8   3       5973.62       6134.83       134.15 o                         
   0   8   3       3819.61       3971.67       120.91 o                         
   1   8   3       1403.97       1245.11        68.58 o                         
   2   8   3         13.32          8.48        14.14 o                         
   3   8   3       3732.36       3502.29        74.24 o                         
   4   8   3        499.55        432.14        29.78 o                         
   5   8   3        531.64        523.53        10.87 o                         
   6   8   3         10.87         19.92         4.25 o                         
   7   8   3          1.90          6.60         6.77 o                         
   8   8   3         41.67         46.85         4.41 o                         
   9   8   3       1007.65       1012.31        29.73 o                         
  10   8   3         28.41         37.62         8.47 o                         
  11   8   3        486.19        533.52        52.94 o                         
 -12   9   3        522.26        532.32        24.66 o                         
 -11   9   3        161.90        152.25        11.45 o                         
 -10   9   3       2460.93       2574.47        42.92 o                         
  -9   9   3       2395.75       2483.16        97.33 o                         
  -8   9   3       4203.07       4266.58        67.93 o                         
  -7   9   3       2089.07       2083.69        40.12 o                         
  -6   9   3       2867.69       2662.75        49.75 o                         
  -5   9   3        171.05        147.22        14.16 o                         
  -4   9   3       2905.96       2900.42        81.81 o                         
  -3   9   3       5499.83       5526.90        76.21 o                         
  -2   9   3       1688.10       1816.65        31.00 o                         
  -1   9   3         43.05         66.74         9.37 o                         
   0   9   3        541.65        436.67        42.11 o                         
   1   9   3      17472.40      17789.31       409.60 o                         
   2   9   3       1450.13       1245.34        37.98 o                         
   3   9   3       8808.39       8205.57       100.74 o                         
   4   9   3       4065.72       3757.19        42.24 o                         
   5   9   3       1791.59       1798.61        27.26 o                         
   6   9   3       4356.65       4266.92        47.97 o                         
   7   9   3        209.50        222.81        11.87 o                         
   8   9   3        952.69       1024.13        32.34 o                         
   9   9   3        137.79        140.21        14.29 o                         
  10   9   3       1883.68       1870.29        38.48 o                         
 -11  10   3         61.41         64.70        11.87 o                         
 -10  10   3        525.32        547.18        19.98 o                         
  -9  10   3        496.58        545.32        28.87 o                         
  -8  10   3       3475.69       3418.16       117.30 o                         
  -6  10   3       1518.23       1586.13        78.20 o                         
  -5  10   3        931.60        845.28        22.69 o                         
  -4  10   3        340.01        334.60        13.14 o                         
  -3  10   3       5034.22       4775.30       119.71 o                         
  -2  10   3        144.70        197.67        13.35 o                         
  -1  10   3        608.53        672.52        20.23 o                         
   0  10   3        568.00        553.57        29.72 o                         
   1  10   3       3376.78       3576.38        63.77 o                         
   2  10   3       1358.35       1467.09        37.20 o                         
   3  10   3        371.92        367.51        15.85 o                         
   4  10   3       3474.77       3364.96        62.69 o                         
   5  10   3        978.53        968.33        23.98 o                         
   6  10   3        319.40        296.02        10.54 o                         
   7  10   3       2237.82       2436.34        51.80 o                         
   8  10   3        221.68        214.14        23.68 o                         
   9  10   3        630.53        653.58        24.00 o                         
  10  10   3       1565.03       1584.69        30.39 o                         
 -11  11   3        968.76        893.03        29.48 o                         
 -10  11   3        802.35        760.54        27.53 o                         
  -9  11   3         52.80         34.47        15.79 o                         
  -8  11   3        389.12        339.82        37.30 o                         
  -7  11   3       3467.85       3319.64       105.27 o                         
  -6  11   3       3437.57       3528.06        95.65 o                         
  -5  11   3       3134.06       3099.17        44.41 o                         
  -4  11   3        925.70        910.17        18.51 o                         
  -3  11   3        669.82        702.12        18.13 o                         
  -2  11   3        221.13        247.68        11.53 o                         
  -1  11   3       1533.80       1487.83        34.19 o                         
   0  11   3       1071.23       1025.14        24.89 o                         
   1  11   3        121.37        119.92        10.11 o                         
   2  11   3       5433.22       5166.06        71.06 o                         
   3  11   3        368.06        371.51        18.01 o                         
   4  11   3       1087.92       1108.60        24.88 o                         
   5  11   3       1898.24       1912.77        35.56 o                         
   6  11   3       1116.58       1165.15        23.08 o                         
   7  11   3        700.85        775.03        30.11 o                         
   8  11   3        378.40        363.09        20.38 o                         
   9  11   3         43.15         50.27        11.50 o                         
 -10  12   3       3364.26       3161.45        67.06 o                         
  -9  12   3        862.90        898.37        73.06 o                         
  -8  12   3       1127.08       1132.01        58.95 o                         
  -7  12   3          0.64         19.85        21.66 o                         
  -6  12   3        484.05        493.97        23.55 o                         
  -5  12   3        226.55        225.10        14.17 o                         
  -4  12   3       1639.75       1635.55        30.93 o                         
  -3  12   3       1066.57       1087.60        32.65 o                         
  -2  12   3        664.45        618.27        15.34 o                         
  -1  12   3       1836.59       1699.34        25.91 o                         
   0  12   3       1825.03       1711.25        29.21 o                         
   1  12   3       2829.37       2746.84        41.35 o                         
   2  12   3          3.97          2.52        10.33 o                         
   3  12   3         98.54         71.46        37.90 o                         
   4  12   3       1909.06       1943.81        43.48 o                         
   5  12   3       3741.79       3664.40        58.27 o                         
   6  12   3       3717.09       3780.54        58.94 o                         
   7  12   3       3142.93       3154.36        62.65 o                         
   8  12   3       4893.74       4985.12        95.16 o                         
   9  12   3       2144.74       2097.01        70.92 o                         
 -10  13   3       1773.83       1697.09        45.24 o                         
  -9  13   3        545.59        513.15        31.32 o                         
  -8  13   3       1823.40       1811.72        70.98 o                         
  -7  13   3       1055.16       1094.12        57.75 o                         
  -6  13   3       1008.43       1028.76        31.17 o                         
  -5  13   3        155.78        173.18        13.16 o                         
  -4  13   3       1363.68       1393.96        24.20 o                         
  -3  13   3        431.06        440.23        14.33 o                         
  -2  13   3          9.72          0.93         5.90 o                         
  -1  13   3         92.38         99.96         8.93 o                         
   0  13   3       4881.66       4899.10        68.16 o                         
   1  13   3        206.95        186.15        11.80 o                         
   2  13   3        401.95        439.70        46.62 o                         
   3  13   3        849.36        805.85        31.94 o                         
   4  13   3         29.15         22.83        10.78 o                         
   5  13   3       2123.52       2076.69        38.52 o                         
   6  13   3         68.43         68.96         8.45 o                         
   7  13   3       1641.91       1804.57        50.28 o                         
   8  13   3         82.99         89.36        15.94 o                         
   9  13   3         50.72         45.96        10.99 o                         
 -10  14   3        603.14        603.30        42.71 o                         
  -9  14   3        179.82        173.21        20.52 o                         
  -8  14   3        114.46        137.76        26.47 o                         
  -7  14   3       1144.86       1077.49        54.74 o                         
  -6  14   3       1872.95       1919.85        42.24 o                         
  -5  14   3          5.59         27.58        11.91 o                         
  -4  14   3         26.85         33.64         9.90 o                         
  -3  14   3         85.03        123.46         9.89 o                         
  -2  14   3        364.75        373.99        14.24 o                         
  -1  14   3        365.12        367.07        14.80 o                         
   0  14   3          3.33          8.69         7.13 o                         
   1  14   3        207.76        228.87        14.41 o                         
   2  14   3         58.94         60.32        45.42 o                         
   3  14   3       5769.71       5636.56       107.78 o                         
   4  14   3        128.27        183.48        42.71 o                         
   5  14   3        309.77        320.38        15.11 o                         
   6  14   3        186.55        194.47        16.77 o                         
   7  14   3        165.29        174.71        18.26 o                         
   8  14   3       1994.25       1986.65        47.83 o                         
  -9  15   3          1.77          9.62        22.86 o                         
  -8  15   3       2356.62       2316.36        75.19 o                         
  -7  15   3       1331.65       1290.26        68.88 o                         
  -6  15   3       4927.97       5176.65        80.34 o                         
  -5  15   3        760.38        851.51        30.47 o                         
  -4  15   3       1938.25       2031.86        33.44 o                         
  -3  15   3        407.05        443.73        16.02 o                         
  -2  15   3         83.40         92.42        14.41 o                         
  -1  15   3       3278.03       3320.49        47.39 o                         
   0  15   3        550.33        530.04        17.17 o                         
   1  15   3        414.80        386.93        13.72 o                         
   2  15   3       2267.65       2280.68        58.23 o                         
   3  15   3       2194.56       2261.73        67.98 o                         
   4  15   3        205.79        243.63        34.89 o                         
   5  15   3       4334.70       4530.28       204.50 o                         
   6  15   3         51.64         72.58         5.95 o                         
   7  15   3       1784.23       1651.71        63.77 o                         
   8  15   3        396.41        356.66        24.06 o                         
  -8  16   3        531.71        471.56        28.27 o                         
  -7  16   3         51.19         71.29        12.25 o                         
  -6  16   3       3239.75       3423.66        86.76 o                         
  -5  16   3        761.03        796.05        24.69 o                         
  -4  16   3       1981.50       2059.52        33.01 o                         
  -3  16   3        489.65        527.72        20.35 o                         
  -2  16   3       1371.33       1413.77        31.37 o                         
  -1  16   3       2111.77       2147.94        39.90 o                         
   0  16   3        579.84        604.29        20.23 o                         
   1  16   3       3168.80       3079.67        55.22 o                         
   2  16   3         63.68         55.67        12.65 o                         
   3  16   3       1755.61       1851.68        50.96 o                         
   4  16   3         49.01         73.99        25.27 o                         
   5  16   3          6.41         -2.66         7.82 o                         
   6  16   3         59.09         28.85        28.87 o                         
   7  16   3        336.74        378.32        26.47 o                         
  -8  17   3        697.23        640.60        43.91 o                         
  -7  17   3        347.69        326.59        23.46 o                         
  -6  17   3       1724.19       1789.24        52.23 o                         
  -5  17   3        744.14        800.14        61.36 o                         
  -4  17   3        168.43        164.73        24.96 o                         
  -3  17   3        647.67        714.93        21.99 o                         
  -2  17   3        658.29        687.38        24.49 o                         
  -1  17   3       1317.08       1380.26        39.65 o                         
   0  17   3       8434.58       8485.46        99.21 o                         
   1  17   3       2471.90       2463.33        47.09 o                         
   2  17   3         43.44         50.56        11.37 o                         
   3  17   3       3555.59       3597.14        90.53 o                         
   4  17   3        842.04        931.09        51.73 o                         
   5  17   3          3.13         -3.36        23.76 o                         
   6  17   3        703.56        741.06        35.49 o                         
  -6  18   3        788.76        746.47        31.88 o                         
  -5  18   3        590.58        588.74        25.59 o                         
  -4  18   3       2673.98       2706.10        55.59 o                         
  -3  18   3        630.55        667.54        20.08 o                         
  -2  18   3       3358.13       3526.57        54.87 o                         
  -1  18   3       1406.95       1368.22        28.23 o                         
   0  18   3       1668.33       1781.54       112.79 o                         
   1  18   3        150.07        167.46        13.67 o                         
   2  18   3         10.33          4.55         9.88 o                         
   3  18   3        364.97        368.83        18.38 o                         
   4  18   3        295.49        292.75        31.55 o                         
   5  18   3         24.98         25.68         8.42 o                         
  -6  19   3          7.40          4.81        10.23 o                         
  -5  19   3        931.43        918.46        33.09 o                         
  -4  19   3       2528.15       2484.81        47.21 o                         
  -3  19   3       3413.61       3364.39        62.93 o                         
  -2  19   3       2391.04       2412.52        39.18 o                         
  -1  19   3       2228.61       2311.66        50.94 o                         
   0  19   3        401.86        422.06        22.78 o                         
   1  19   3        773.24        786.76        38.20 o                         
   2  19   3       1048.58       1055.76        31.69 o                         
   3  19   3         49.81         68.69        13.84 o                         
   4  19   3        455.82        418.63        18.65 o                         
  -4  20   3        498.23        523.30        21.05 o                         
  -3  20   3        250.90        249.05        15.64 o                         
  -2  20   3          7.40          3.09         9.02 o                         
  -1  20   3         17.44         17.42         9.46 o                         
   0  20   3       1092.19       1054.46        32.48 o                         
   1  20   3         58.72         48.73        13.84 o                         
   2  20   3       2674.31       2658.05        71.59 o                         
  -1  21   3        271.59        246.04        18.05 o                         
   0  21   3        350.67        317.56        19.25 o                         
 -12   0   4       6469.43       6357.82       150.99 o                         
 -11   0   4       6413.50       6645.25       115.26 o                         
 -10   0   4       4659.78       4510.78        84.64 o                         
  -9   0   4        260.85        255.51        18.23 o                         
  -8   0   4         27.07         13.58        15.64 o                         
  -7   0   4       3388.08       3430.33       107.08 o                         
  -6   0   4         21.00         18.05        18.05 o                         
  -5   0   4       8789.32       9057.98       211.15 o                         
  -4   0   4       4137.33       4364.49       111.89 o                         
  -3   0   4       5557.35       5479.06       130.54 o                         
  -2   0   4       1378.50       1176.53        40.30 o                         
  -1   0   4      56828.91      60038.01       873.19 o                         
   0   0   4       3761.43       3871.27        92.64 o                         
   1   0   4       7070.36       6896.82       157.01 o                         
   2   0   4        397.32        498.63        30.08 o                         
   3   0   4        363.39        407.20        30.68 o                         
   4   0   4         27.38         37.30        16.24 o                         
   5   0   4       8817.64       9045.82       150.39 o                         
   6   0   4       7510.10       7258.84        79.88 o                         
   7   0   4      14406.79      14393.31       186.86 o                         
   8   0   4      13949.96      13971.93       254.73 o                         
   9   0   4       2078.29       2080.54        67.65 o                         
  10   0   4         85.30         78.68        31.28 o                         
  11   0   4         85.37         88.25         9.83 o                         
 -13   1   4         91.75         60.76        13.84 o                         
 -12   1   4        352.44        393.23        56.55 o                         
 -11   1   4          2.37         -6.85         7.63 o                         
 -10   1   4        430.05        441.43        21.00 o                         
  -9   1   4        341.64        380.19        16.48 o                         
  -8   1   4       1831.78       1829.73        39.69 o                         
  -7   1   4      12887.69      12282.66       316.09 o                         
  -6   1   4          4.31          6.06        10.25 o                         
  -5   1   4       3972.42       3764.19        73.16 o                         
  -4   1   4       1400.97       1582.17        39.13 o                         
  -3   1   4       2089.07       2416.94        48.49 o                         
  -2   1   4         87.09         79.22         6.99 o                         
  -1   1   4       3838.78       3899.09        45.00 o                         
   0   1   4       2929.38       2932.56        52.11 o                         
   1   1   4       2844.75       2727.46        51.24 o                         
   2   1   4       8927.13       8973.76       143.56 o                         
   3   1   4       4378.21       4462.46        80.61 o                         
   4   1   4        678.45        778.80        28.28 o                         
   5   1   4       6099.46       6261.82       103.83 o                         
   6   1   4        718.66        683.28        11.65 o                         
   7   1   4         98.68        107.25         8.53 o                         
   8   1   4        136.06        129.15        16.12 o                         
   9   1   4          2.22         -2.23        13.37 o                         
  10   1   4         74.54         58.60        10.32 o                         
  11   1   4         78.61         71.64         8.86 o                         
 -13   2   4        151.72        163.62        17.45 o                         
 -12   2   4        751.25        725.97        25.00 o                         
 -11   2   4        506.09        521.15        17.42 o                         
 -10   2   4        375.01        391.33        15.75 o                         
  -9   2   4        310.30        328.24        14.17 o                         
  -8   2   4       5456.64       5306.73        60.54 o                         
  -7   2   4        125.06        167.98        20.95 o                         
  -6   2   4       3623.05       3690.91        62.90 o                         
  -5   2   4       1359.01       1378.91        38.49 o                         
  -4   2   4       1831.67       2286.46       201.79 o                         
  -3   2   4       8730.59       9126.55       145.03 o                         
  -2   2   4        834.24        732.86        29.40 o                         
  -1   2   4       4239.08       4303.76        72.09 o                         
   0   2   4       1189.12       1074.87        38.50 o                         
   1   2   4        379.69        362.95        17.98 o                         
   2   2   4        309.64        337.72        19.51 o                         
   3   2   4        453.48        556.69        30.68 o                         
   4   2   4       2109.64       2087.83        68.58 o                         
   5   2   4       1683.48       1659.41        27.58 o                         
   6   2   4       2258.33       2320.57        25.37 o                         
   7   2   4        284.75        296.06         9.15 o                         
   8   2   4       1888.64       1876.66        34.75 o                         
   9   2   4        456.02        469.71        19.09 o                         
  10   2   4       1838.43       1968.96        52.96 o                         
  11   2   4        388.02        349.53        13.83 o                         
 -13   3   4         63.85         40.91        18.65 o                         
 -12   3   4         91.68         95.65        18.65 o                         
 -11   3   4       1078.84       1089.49        27.03 o                         
 -10   3   4        125.82        128.46        10.72 o                         
  -9   3   4        388.08        414.63        15.75 o                         
  -8   3   4       8723.92       8337.49        82.52 o                         
  -7   3   4       6840.45       6300.57        92.38 o                         
  -6   3   4       5422.72       5151.77        79.77 o                         
  -5   3   4       1960.01       1894.24        46.54 o                         
  -4   3   4          6.90         10.32        17.45 o                         
  -3   3   4          9.07         33.71        10.41 o                         
  -2   3   4         80.12        106.79        10.91 o                         
  -1   3   4       1504.96       1407.53        46.32 o                         
   1   3   4       8520.75       8414.37       205.13 o                         
   2   3   4       6633.37       6470.31       154.60 o                         
   3   3   4      20443.95      20171.85       437.27 o                         
   4   3   4       3699.43       3674.87        68.94 o                         
   5   3   4      13131.34      12876.01       119.01 o                         
   6   3   4        677.48        650.55        11.97 o                         
   7   3   4         68.48         77.65         5.73 o                         
   8   3   4         68.20         70.97         8.18 o                         
   9   3   4          0.35         -5.04         5.04 o                         
  10   3   4        492.78        476.41        12.72 o                         
  11   3   4        226.61        256.87        34.89 o                         
 -12   4   4        432.51        455.80        23.69 o                         
 -11   4   4       2790.21       2843.01        83.32 o                         
 -10   4   4        648.97        722.60        32.18 o                         
  -9   4   4        187.54        186.17        12.23 o                         
  -8   4   4       3070.56       3229.55        69.48 o                         
  -7   4   4        471.76        533.34        18.69 o                         
  -6   4   4       4492.99       4412.47        69.53 o                         
  -5   4   4        991.32       1109.61        26.70 o                         
  -4   4   4      30212.74      32580.66       400.03 o                         
  -3   4   4          4.79         31.26        10.67 o                         
  -2   4   4       2729.22       2707.36        49.85 o                         
  -1   4   4       9506.27       9581.61       353.06 o                         
   0   4   4         99.24        138.36        31.28 o                         
   1   4   4       3837.49       3826.76       117.91 o                         
   3   4   4       2725.61       3067.65        89.03 o                         
   4   4   4        423.57        456.10        16.58 o                         
   5   4   4         14.70         34.42         5.40 o                         
   6   4   4        260.05        256.07         7.77 o                         
   7   4   4        808.67        803.48        15.69 o                         
   8   4   4        245.60        241.75         9.32 o                         
   9   4   4       2153.88       2256.00        36.90 o                         
  10   4   4       2515.80       2410.70        62.27 o                         
  11   4   4        613.77        606.31        45.12 o                         
 -12   5   4        279.60        287.16        14.14 o                         
 -11   5   4        947.65        964.76        31.69 o                         
 -10   5   4          4.30          6.15        12.03 o                         
  -9   5   4       2074.36       2048.83        42.86 o                         
  -8   5   4        130.15        136.56        15.64 o                         
  -7   5   4        505.03        574.04        23.99 o                         
  -6   5   4        418.16        377.34        25.99 o                         
  -5   5   4       1676.11       1539.07        38.27 o                         
  -4   5   4       5146.74       5124.60        76.76 o                         
  -3   5   4        273.35        268.34        25.23 o                         
  -2   5   4       1826.84       1778.48        48.30 o                         
  -1   5   4       8090.11       8366.43       140.91 o                         
   0   5   4        237.13        334.41        40.91 o                         
   1   5   4      23252.63      24426.86       543.75 o                         
   3   5   4       1915.67       1844.94        54.14 o                         
   4   5   4       6495.59       6205.89        88.12 o                         
   5   5   4        414.75        434.54        12.66 o                         
   6   5   4       5551.98       5381.58        49.24 o                         
   7   5   4          1.30          3.26         4.65 o                         
   8   5   4        965.17        974.23        16.94 o                         
   9   5   4        695.82        707.06        13.63 o                         
  10   5   4         70.33        100.93        19.87 o                         
  11   5   4        432.35        471.56        39.70 o                         
 -12   6   4         17.68          1.93         7.93 o                         
 -11   6   4        447.04        480.87        25.17 o                         
 -10   6   4        689.75        619.74        24.06 o                         
  -9   6   4       1352.18       1387.36        34.42 o                         
  -8   6   4        134.29        135.95        14.67 o                         
  -7   6   4        233.20        216.93        16.67 o                         
  -6   6   4        966.97       1043.51        51.13 o                         
  -5   6   4       1961.13       1784.96        37.14 o                         
  -4   6   4       1815.70       1761.87        32.57 o                         
  -3   6   4       9076.10       9224.48       124.32 o                         
  -2   6   4      19826.85      21406.43       332.88 o                         
  -1   6   4       5411.15       5567.04       102.42 o                         
   0   6   4       3893.81       3708.25       121.51 o                         
   1   6   4        415.82        532.32        51.13 o                         
   2   6   4         24.72         19.85        28.87 o                         
   3   6   4        849.04        869.92        44.18 o                         
   4   6   4        447.23        431.29        13.76 o                         
   5   6   4        727.67        689.18        20.96 o                         
   6   6   4         17.28         29.20         7.17 o                         
   7   6   4       1186.84       1193.23        25.19 o                         
   8   6   4        178.17        189.19        13.05 o                         
   9   6   4       3158.49       3175.13        79.03 o                         
  10   6   4         56.82         72.87        18.72 o                         
 -12   7   4          0.64         18.41         7.93 o                         
 -11   7   4         82.63         82.99        13.37 o                         
 -10   7   4        197.83        239.24        15.11 o                         
  -9   7   4        738.33        727.97        25.56 o                         
  -8   7   4       4115.00       4277.41        82.71 o                         
  -7   7   4       2430.38       2348.90        44.45 o                         
  -6   7   4          6.62          4.66         9.76 o                         
  -5   7   4       2890.60       2749.81        62.82 o                         
  -4   7   4      12240.92      11766.63       155.00 o                         
  -3   7   4       8291.86       8414.53       114.49 o                         
  -2   7   4      10277.38      10861.89       181.61 o                         
  -1   7   4      15922.97      16737.06       265.64 o                         
   0   7   4       4017.68       4360.88       136.55 o                         
   1   7   4        335.50        353.06        43.91 o                         
   2   7   4          5.26         31.98        11.77 o                         
   3   7   4       1927.91       1891.48        36.12 o                         
   4   7   4         12.54          9.74         6.58 o                         
   5   7   4        783.14        783.64        21.91 o                         
   6   7   4        585.06        609.51        16.72 o                         
   7   7   4        330.44        322.88        18.92 o                         
   8   7   4       2573.50       2560.40        62.62 o                         
   9   7   4        151.59        183.15        12.07 o                         
  10   7   4       1815.26       1822.88        51.58 o                         
 -12   8   4          2.03         -6.62        10.23 o                         
 -11   8   4        617.37        591.11        26.96 o                         
 -10   8   4       3033.72       3066.29        74.15 o                         
  -9   8   4       2684.98       2865.68        51.28 o                         
  -8   8   4       1486.43       1578.27        56.85 o                         
  -7   8   4        775.05        795.09        24.70 o                         
  -6   8   4        867.62        958.27        28.12 o                         
  -5   8   4       5965.26       5892.94       109.01 o                         
  -4   8   4       1612.33       1752.80        40.42 o                         
  -3   8   4        250.23        260.09        22.73 o                         
  -2   8   4          3.20         10.27        10.59 o                         
  -1   8   4       1524.81       1443.22        34.53 o                         
   0   8   4      12622.42      12748.79       310.34 o                         
   1   8   4        117.36        124.78        15.66 o                         
   2   8   4      13828.57      13122.58       169.57 o                         
   3   8   4         18.87         38.59         8.73 o                         
   4   8   4       2046.60       1988.22        33.48 o                         
   5   8   4       6197.94       6167.42        78.40 o                         
   6   8   4       3203.59       3256.54        41.11 o                         
   7   8   4       1709.95       1759.22        35.21 o                         
   8   8   4         25.65         18.56        15.48 o                         
   9   8   4       1044.60       1020.36        26.18 o                         
  10   8   4       1948.93       2008.18        52.72 o                         
 -11   9   4         83.19         79.77         9.80 o                         
 -10   9   4         80.94         96.13        14.37 o                         
  -9   9   4       1687.78       1741.74        37.16 o                         
  -8   9   4        441.90        451.73        30.63 o                         
  -7   9   4       2493.50       2275.80        44.02 o                         
  -6   9   4         31.89         46.03        13.88 o                         
  -5   9   4       5833.56       5604.99        71.80 o                         
  -4   9   4       1922.97       1945.89        33.72 o                         
  -3   9   4       2441.76       2538.93        46.54 o                         
  -2   9   4        703.77        800.45        21.48 o                         
  -1   9   4        147.72        157.61        15.43 o                         
   0   9   4       1332.48       1387.37        95.02 o                         
   1   9   4        210.25        235.26        17.22 o                         
   2   9   4       1019.57       1082.36        24.67 o                         
   3   9   4       2675.70       2749.39        33.09 o                         
   4   9   4        116.88        115.52         8.30 o                         
   5   9   4         28.58         25.89         8.07 o                         
   6   9   4         78.30        105.23        14.93 o                         
   7   9   4         19.38         26.94        21.72 o                         
   8   9   4        184.77        240.12        33.19 o                         
   9   9   4        295.09        290.77        28.39 o                         
  10   9   4         38.35         15.04        23.46 o                         
 -11  10   4        796.09        718.61        27.58 o                         
 -10  10   4        538.05        558.21        20.54 o                         
  -9  10   4       1471.86       1562.77        45.42 o                         
  -8  10   4       1805.18       1966.92        66.77 o                         
  -7  10   4       2681.78       2519.69       102.27 o                         
  -6  10   4       2468.01       2550.86        71.28 o                         
  -5  10   4        674.05        632.70        25.68 o                         
  -4  10   4       1326.69       1236.85        28.65 o                         
  -3  10   4        375.28        464.11        14.03 o                         
  -2  10   4        512.48        484.64        14.30 o                         
  -1  10   4        174.48        155.64        12.34 o                         
   0  10   4        527.73        497.42        26.09 o                         
   1  10   4       2188.40       2035.47        44.86 o                         
   2  10   4       7042.01       6930.89       106.84 o                         
   3  10   4       2747.04       2719.79        34.22 o                         
   4  10   4       7219.02       7190.40        77.17 o                         
   5  10   4         52.51         76.19        13.69 o                         
   6  10   4       1030.71       1095.61        33.53 o                         
   7  10   4        185.32        180.01        19.03 o                         
   8  10   4         56.00         53.13        16.21 o                         
   9  10   4         27.81         17.64         9.20 o                         
 -11  11   4       1729.62       1502.57        70.38 o                         
 -10  11   4       1259.84       1180.81        42.18 o                         
  -9  11   4       2866.39       2556.99        87.23 o                         
  -8  11   4        235.87        251.45        32.48 o                         
  -7  11   4        370.70        390.30        54.74 o                         
  -6  11   4        375.82        412.25        21.55 o                         
  -5  11   4        451.22        478.43        16.58 o                         
  -4  11   4      11774.52      11772.71       133.61 o                         
  -3  11   4        214.50        251.63        12.03 o                         
  -2  11   4       5983.70       5751.84        56.07 o                         
  -1  11   4       1265.91       1223.39        24.78 o                         
   0  11   4       3481.71       3384.89        48.36 o                         
   1  11   4        206.28        197.67        10.53 o                         
   2  11   4       1847.98       1971.21        46.55 o                         
   3  11   4       2301.95       2253.50        35.57 o                         
   4  11   4        528.61        511.51        14.85 o                         
   5  11   4       4209.54       4148.76        56.27 o                         
   6  11   4       2273.74       2358.11        60.19 o                         
   7  11   4        432.30        412.20        25.22 o                         
   8  11   4       1343.55       1536.96        42.15 o                         
   9  11   4       1211.48       1255.91        31.80 o                         
 -10  12   4       1657.45       1409.93        68.58 o                         
  -9  12   4        222.72        232.80        29.48 o                         
  -8  12   4        148.65        143.77        27.67 o                         
  -7  12   4        150.76        129.03        15.33 o                         
  -6  12   4       1445.32       1451.96        36.20 o                         
  -5  12   4         58.96         43.47         8.16 o                         
  -4  12   4        165.89        175.03        11.15 o                         
  -3  12   4        309.29        313.62        13.12 o                         
  -2  12   4        966.69        963.98        16.68 o                         
  -1  12   4        152.81        149.87        10.90 o                         
   0  12   4        820.19        834.95        20.42 o                         
   1  12   4        490.37        409.74        22.80 o                         
   2  12   4        734.39        684.09        33.82 o                         
   3  12   4        132.31        159.88        11.61 o                         
   4  12   4         38.46         46.11         7.87 o                         
   5  12   4        647.87        704.31        18.41 o                         
   6  12   4        183.71        213.11        21.28 o                         
   7  12   4          1.32         20.52        15.64 o                         
   8  12   4         10.59         -2.28        11.94 o                         
   9  12   4        458.23        410.20        19.25 o                         
 -10  13   4       1382.44       1347.97        62.56 o                         
  -9  13   4       1690.63       1596.73        47.39 o                         
  -8  13   4        402.82        456.52        37.90 o                         
  -7  13   4        559.16        566.45        30.10 o                         
  -6  13   4        806.14        777.50        44.01 o                         
  -5  13   4          3.51         -1.21         7.53 o                         
  -4  13   4        162.87        172.31        10.17 o                         
  -3  13   4        728.29        785.09        19.40 o                         
  -2  13   4       2572.14       2544.16        40.64 o                         
  -1  13   4          6.32          9.28         6.73 o                         
   0  13   4       5379.11       5345.01        93.60 o                         
   1  13   4        553.82        491.33        27.66 o                         
   2  13   4        315.26        304.81        21.11 o                         
   3  13   4        831.06        807.51        36.95 o                         
   4  13   4       1189.08       1186.09        27.01 o                         
   5  13   4        465.83        494.10        15.37 o                         
   6  13   4       1312.04       1388.49        60.46 o                         
   7  13   4       6147.20       6059.70       111.34 o                         
   8  13   4       3631.34       3633.97        70.38 o                         
  -9  14   4        718.82        606.91        51.13 o                         
  -8  14   4       1896.65       1730.60        42.67 o                         
  -7  14   4        885.19        880.56        27.80 o                         
  -6  14   4       2539.37       2603.59        49.42 o                         
  -5  14   4       1045.66       1047.04        25.74 o                         
  -4  14   4       1440.07       1546.41        28.17 o                         
  -3  14   4        980.79        963.17        25.24 o                         
  -2  14   4       1976.35       1969.00        37.72 o                         
  -1  14   4        976.88       1009.95        22.80 o                         
   0  14   4       2078.47       2069.19        33.84 o                         
   1  14   4       5458.98       5351.23       113.39 o                         
   2  14   4       3590.46       3596.84        77.95 o                         
   3  14   4       2217.07       2267.59        70.61 o                         
   4  14   4       2172.04       2160.60        64.64 o                         
   5  14   4         54.97         69.72         8.35 o                         
   6  14   4       2125.84       2160.39        55.61 o                         
   7  14   4          2.19         -5.41        12.38 o                         
   8  14   4        644.80        653.83        27.07 o                         
  -9  15   4          3.45         51.13        23.46 o                         
  -8  15   4          3.33         18.13        10.11 o                         
  -7  15   4       6302.29       6370.99       116.37 o                         
  -6  15   4        253.06        298.99        17.28 o                         
  -5  15   4       4934.70       4751.96        63.61 o                         
  -4  15   4        322.82        328.47        16.27 o                         
  -3  15   4         12.95         15.05         8.66 o                         
  -2  15   4        564.47        525.07        19.42 o                         
  -1  15   4        141.78        162.05        11.44 o                         
   0  15   4        350.76        370.83        13.65 o                         
   1  15   4        257.53        199.00        36.09 o                         
   2  15   4       3012.35       3042.56        69.43 o                         
   3  15   4         10.27         22.03        14.74 o                         
   4  15   4        510.55        502.05        45.72 o                         
   5  15   4         11.36         16.09         7.41 o                         
   6  15   4        258.81        216.05        21.05 o                         
   7  15   4        718.04        725.13        28.38 o                         
  -8  16   4        136.29        146.18        16.24 o                         
  -7  16   4       1746.97       1785.27        37.40 o                         
  -6  16   4        343.25        323.47        15.89 o                         
  -5  16   4       1494.04       1544.70        35.61 o                         
  -4  16   4        227.63        222.94        13.84 o                         
  -3  16   4        255.63        286.94        15.42 o                         
  -2  16   4       2483.08       2616.00        45.33 o                         
  -1  16   4       1020.82       1088.90        25.69 o                         
   0  16   4        750.85        810.51        27.00 o                         
   1  16   4        223.65        237.75        16.87 o                         
   2  16   4       5263.68       5203.73       100.79 o                         
   3  16   4       1880.73       1932.46       126.33 o                         
   4  16   4       4404.61       4507.84       168.41 o                         
   5  16   4        813.78        780.60        31.22 o                         
   6  16   4          1.35         10.83        13.84 o                         
  -7  17   4        389.04        399.98        24.06 o                         
  -6  17   4          6.80        -10.53        10.53 o                         
  -5  17   4       2060.15       2041.14        46.26 o                         
  -4  17   4          6.99         -2.01        15.50 o                         
  -3  17   4       3986.95       4023.09        61.20 o                         
  -2  17   4       1838.67       1906.11        39.86 o                         
  -1  17   4        131.01        123.68        14.55 o                         
   0  17   4       1439.82       1520.14        42.74 o                         
   1  17   4        173.53        141.87        13.80 o                         
   2  17   4         18.74         39.83        21.96 o                         
   3  17   4          1.56          6.82        23.16 o                         
   4  17   4         40.49         41.26        29.18 o                         
   5  17   4          7.91         34.29        17.45 o                         
  -6  18   4        933.48        911.84        33.09 o                         
  -5  18   4       1274.91       1214.90        41.21 o                         
  -4  18   4       3049.79       3011.75        50.91 o                         
  -3  18   4       1994.52       2047.77        35.75 o                         
  -2  18   4       1109.90       1153.69        24.55 o                         
  -1  18   4       3024.03       3085.75        64.14 o                         
   0  18   4       1386.21       1360.88        38.71 o                         
   1  18   4        600.49        612.22        26.76 o                         
   2  18   4       1080.94       1046.35        34.67 o                         
   3  18   4        175.99        167.84        25.27 o                         
   4  18   4          1.05         -1.20         7.22 o                         
  -5  19   4        348.80        332.00        19.25 o                         
  -4  19   4        271.13        281.24        14.57 o                         
  -3  19   4       1254.88       1282.94        40.11 o                         
  -2  19   4        187.66        186.87        14.88 o                         
  -1  19   4       1317.73       1294.40        40.30 o                         
   0  19   4         49.13         64.14        12.41 o                         
   1  19   4       1565.00       1449.28        37.07 o                         
   2  19   4        574.37        617.88        23.96 o                         
  -2  20   4       1978.15       1863.95        56.55 o                         
  -1  20   4         10.57         16.61         8.96 o                         
   0  20   4       2561.27       2464.53        79.11 o                         
   1  20   4          2.53         16.24        12.03 o                         
 -12   1   5       4216.11       4111.83        73.80 o                         
 -11   1   5       1103.11       1104.99        32.56 o                         
 -10   1   5        358.67        396.71        15.85 o                         
  -9   1   5       2173.33       2231.58        35.90 o                         
  -8   1   5        859.79        847.35        21.45 o                         
  -7   1   5         60.60         67.69        12.94 o                         
  -6   1   5      10113.45      10346.72       143.60 o                         
  -5   1   5        611.99        632.61        24.17 o                         
  -4   1   5       3922.19       3370.47        65.71 o                         
  -3   1   5       1746.88       1667.95        38.25 o                         
  -2   1   5      16919.04      15759.57       238.57 o                         
  -1   1   5       3543.74       4283.27        70.55 o                         
   0   1   5      10522.56      10493.79       163.55 o                         
   1   1   5       1100.91       1181.13        31.47 o                         
   2   1   5        946.41       1013.26        30.84 o                         
   3   1   5        292.23        333.55        16.41 o                         
   4   1   5         63.17         49.50         7.61 o                         
   5   1   5        273.36        274.81         8.66 o                         
   6   1   5       4912.90       4822.12        48.80 o                         
   7   1   5       2146.50       2114.65        31.98 o                         
   8   1   5       3965.67       4040.62        69.02 o                         
   9   1   5         64.64         71.33        11.40 o                         
  10   1   5         46.12         53.79         4.95 o                         
 -12   2   5        371.11        359.71        20.75 o                         
 -11   2   5        646.86        661.54        26.36 o                         
 -10   2   5        148.24        151.17        12.42 o                         
  -9   2   5       2503.20       2512.74        36.61 o                         
  -8   2   5       4361.83       4362.22        56.24 o                         
  -7   2   5        143.32        127.90        14.26 o                         
  -6   2   5      10084.48       9708.46       135.85 o                         
  -5   2   5        800.70        790.31        38.97 o                         
  -4   2   5         83.75        165.66        15.30 o                         
  -3   2   5        100.08        134.18        13.15 o                         
  -2   2   5       2788.59       2746.87        50.88 o                         
  -1   2   5         55.46         60.71         9.33 o                         
   0   2   5      11496.78      11320.80       250.25 o                         
   1   2   5       6925.58       6719.96       159.41 o                         
   2   2   5      14901.55      14632.09       324.18 o                         
   3   2   5       4700.97       4687.85        84.20 o                         
   4   2   5      17519.77      17053.16       231.37 o                         
   5   2   5        924.77        931.68        13.53 o                         
   6   2   5         58.57         60.78         5.58 o                         
   7   2   5         59.94        101.50         9.88 o                         
   8   2   5         26.75         22.26         8.94 o                         
   9   2   5         17.52         20.79        10.93 o                         
  10   2   5         36.97         47.96         6.14 o                         
 -12   3   5       1049.72       1038.17        42.11 o                         
 -11   3   5        430.78        456.37        23.29 o                         
 -10   3   5        329.58        390.07        17.19 o                         
  -9   3   5       1856.39       1874.42        30.16 o                         
  -8   3   5         53.57         47.35         9.05 o                         
  -7   3   5       3323.01       3179.17        47.10 o                         
  -6   3   5         17.82         21.41        14.85 o                         
  -5   3   5       7303.83       7481.26       107.18 o                         
  -4   3   5        995.53        913.79        26.29 o                         
  -3   3   5       6217.87       6731.19       129.03 o                         
  -2   3   5        554.57        605.71        36.70 o                         
  -1   3   5       2433.89       2276.21        56.25 o                         
   0   3   5         60.35         34.89        15.04 o                         
   1   3   5        801.79        674.89        36.09 o                         
   2   3   5        529.08        544.95        34.89 o                         
   3   3   5        194.28        236.07        16.32 o                         
   4   3   5          8.55          9.65         5.86 o                         
   5   3   5        518.06        517.45        10.94 o                         
   6   3   5       3140.61       3134.82        32.54 o                         
   7   3   5        855.87        900.56        17.94 o                         
   8   3   5       2864.83       2856.66        51.68 o                         
   9   3   5        562.09        538.77        13.20 o                         
  10   3   5        198.57        168.44        33.69 o                         
 -12   4   5         19.21          4.44        10.67 o                         
 -11   4   5       1059.22       1078.53        33.18 o                         
 -10   4   5       3763.10       3904.22        76.14 o                         
  -9   4   5          0.40         -7.38        10.51 o                         
  -8   4   5       4711.77       4691.15        96.82 o                         
  -7   4   5       5806.76       5886.36        94.24 o                         
  -6   4   5         77.65         92.07        12.29 o                         
  -5   4   5       1494.90       1459.74        31.38 o                         
  -4   4   5        469.13        501.40        18.40 o                         
  -3   4   5        121.02        145.86        12.56 o                         
  -2   4   5        544.80        425.24        30.08 o                         
  -1   4   5        414.72        476.98        28.87 o                         
   0   4   5       7456.14       7428.04       129.66 o                         
   1   4   5        419.89        532.32        34.89 o                         
   2   4   5       9514.36       9089.86       214.16 o                         
   3   4   5        920.79        892.90        25.00 o                         
   4   4   5       7972.24       7727.30        69.68 o                         
   5   4   5       3516.33       3531.97        35.38 o                         
   6   4   5         87.24         82.31         6.00 o                         
   7   4   5       2746.16       2689.97        31.11 o                         
   8   4   5        306.44        321.52        11.75 o                         
   9   4   5        376.25        341.93        28.26 o                         
  10   4   5       1998.71       1968.12        78.80 o                         
 -12   5   5        641.53        648.57        25.72 o                         
 -11   5   5        809.64        839.72        40.91 o                         
 -10   5   5        816.86        867.37        30.84 o                         
  -9   5   5       1359.66       1317.24        34.52 o                         
  -8   5   5        547.98        539.82        22.47 o                         
  -7   5   5         78.89         87.03        14.97 o                         
  -6   5   5         60.55         44.47        10.31 o                         
  -5   5   5       1021.19       1045.26        48.46 o                         
  -4   5   5       1191.88       1118.28        25.92 o                         
  -3   5   5       2375.43       2483.74        38.47 o                         
  -2   5   5      16279.29      16295.99       259.52 o                         
  -1   5   5       1033.64       1133.85        42.71 o                         
   0   5   5       2632.90       2670.08       102.27 o                         
   2   5   5       4685.01       4935.40        87.50 o                         
   3   5   5        142.62        188.02        11.56 o                         
   4   5   5       2933.58       2986.54        33.77 o                         
   5   5   5       1627.43       1670.76        27.58 o                         
   6   5   5       1504.10       1492.91        24.92 o                         
   7   5   5        783.23        796.88        20.62 o                         
   8   5   5       3126.33       3235.08        99.14 o                         
   9   5   5        964.25       1078.20        72.79 o                         
  10   5   5       1435.69       1412.94        64.97 o                         
 -12   6   5         13.85         16.80         8.08 o                         
 -11   6   5        991.58       1021.43        34.23 o                         
 -10   6   5        210.12        229.56        18.07 o                         
  -9   6   5        685.52        663.20        60.20 o                         
  -8   6   5        720.78        700.01        24.86 o                         
  -7   6   5        128.82        123.85        15.16 o                         
  -6   6   5       1126.02       1122.80        33.62 o                         
  -5   6   5       4357.49       4185.77        60.63 o                         
  -4   6   5        754.38        847.77        27.86 o                         
  -3   6   5       9115.84       9278.36       132.29 o                         
  -2   6   5       3362.62       3494.17        61.00 o                         
  -1   6   5       1039.33       1074.93        36.80 o                         
   0   6   5       8282.29       8487.76       226.79 o                         
   1   6   5        598.58        462.54        52.34 o                         
   2   6   5          0.12          7.05         6.48 o                         
   3   6   5       4252.94       4315.57        51.72 o                         
   4   6   5        983.71        957.71        20.09 o                         
   5   6   5       5848.41       5963.47        68.70 o                         
   6   6   5        661.39        627.22        17.18 o                         
   7   6   5       2274.08       2426.24        35.97 o                         
   8   6   5         92.95         87.89         8.95 o                         
   9   6   5       1351.17       1408.29        50.23 o                         
  10   6   5        426.15        381.33        36.09 o                         
 -12   7   5          2.39          5.18         8.22 o                         
 -11   7   5        885.51        915.66        39.07 o                         
 -10   7   5        235.07        263.83        19.77 o                         
  -9   7   5       1684.14       1576.50        34.04 o                         
  -8   7   5        275.37        235.87        16.66 o                         
  -7   7   5        243.02        271.49        23.49 o                         
  -6   7   5       2764.49       2718.32        53.55 o                         
  -5   7   5        702.83        697.45        17.65 o                         
  -4   7   5       6667.95       6798.13        86.20 o                         
  -3   7   5         61.60         43.04        13.82 o                         
  -2   7   5       1031.86       1134.79        40.72 o                         
  -1   7   5       7514.85       8023.37       168.71 o                         
   0   7   5         67.13         68.91        18.95 o                         
   1   7   5       4814.97       4691.46        64.59 o                         
   2   7   5        500.56        566.34        19.26 o                         
   3   7   5         73.07         66.67         4.95 o                         
   4   7   5       2803.70       2761.27        38.43 o                         
   5   7   5         93.34         94.44         9.42 o                         
   6   7   5       3469.72       3492.28        47.77 o                         
   7   7   5        526.36        516.71        27.87 o                         
   8   7   5        511.67        499.59        23.62 o                         
   9   7   5       1417.34       1413.43       111.86 o                         
 -11   8   5       1641.45       1607.60       118.78 o                         
 -10   8   5        462.25        471.25        23.85 o                         
  -9   8   5        184.83        187.80        16.77 o                         
  -8   8   5       3863.16       3769.67        63.74 o                         
  -7   8   5        316.50        323.10        21.72 o                         
  -6   8   5       3911.35       3863.34       115.38 o                         
  -5   8   5         17.37         27.92         8.34 o                         
  -4   8   5       2973.61       2930.12        37.64 o                         
  -3   8   5       2332.78       2280.54        44.55 o                         
  -2   8   5        235.18        241.62        12.83 o                         
  -1   8   5       2053.70       2071.59        93.24 o                         
   0   8   5         83.81         59.91        12.45 o                         
   1   8   5        100.56        115.02        11.37 o                         
   2   8   5         36.76         23.55         7.40 o                         
   3   8   5       1454.69       1416.41        20.57 o                         
   4   8   5       1353.98       1334.68        25.17 o                         
   5   8   5       2398.59       2381.76        35.85 o                         
   6   8   5        263.10        262.19        20.98 o                         
   7   8   5       2332.92       2455.27        46.40 o                         
   8   8   5        193.46        186.10        13.84 o                         
   9   8   5       1242.78       1325.72        63.16 o                         
 -11   9   5       2379.67       2217.31        45.29 o                         
 -10   9   5        754.56        752.54        26.31 o                         
  -9   9   5      10989.30      10660.74       235.18 o                         
  -8   9   5       2080.98       2058.01        42.33 o                         
  -7   9   5       2211.94       2285.23        44.74 o                         
  -6   9   5       2442.82       2283.08        39.44 o                         
  -5   9   5       1560.50       1513.99        36.44 o                         
  -4   9   5         42.64         37.06         7.91 o                         
  -3   9   5          0.58         -1.14         6.19 o                         
  -2   9   5       2721.94       2688.78        33.24 o                         
  -1   9   5       1476.41       1455.16        75.02 o                         
   0   9   5        896.35        855.27        36.14 o                         
   1   9   5      19190.76      18552.80       187.50 o                         
   2   9   5         16.60         30.70         5.74 o                         
   3   9   5       8648.37       8534.28        89.56 o                         
   4   9   5       1529.89       1511.04        36.09 o                         
   5   9   5       5518.94       5342.28        96.69 o                         
   6   9   5       1198.29       1214.93        32.77 o                         
   7   9   5        405.10        388.42        23.05 o                         
   8   9   5        263.33        304.91        36.97 o                         
   9   9   5       3294.82       3201.80       100.46 o                         
 -11  10   5         32.01         46.92        22.86 o                         
 -10  10   5         67.38         92.87        14.85 o                         
  -9  10   5        151.96        174.27        17.89 o                         
  -8  10   5        173.70        202.30        20.42 o                         
  -7  10   5         83.60         83.49        16.14 o                         
  -6  10   5        145.70        152.52        22.61 o                         
  -5  10   5       6027.08       6095.14        93.05 o                         
  -4  10   5        651.02        589.62        17.11 o                         
  -3  10   5       9793.90       9575.34        91.63 o                         
  -2  10   5        133.58        114.02        10.01 o                         
  -1  10   5       5076.07       4942.75        68.30 o                         
   0  10   5       4186.45       4104.67        58.25 o                         
   1  10   5       1443.00       1435.95        33.55 o                         
   2  10   5        801.39        875.49        23.00 o                         
   3  10   5        624.43        605.65        14.57 o                         
   4  10   5       3110.90       3051.86        36.23 o                         
   5  10   5         56.62         63.89        10.35 o                         
   6  10   5         86.11         52.05        12.18 o                         
   7  10   5         20.99         29.60        13.54 o                         
   8  10   5         10.02          6.40        10.45 o                         
   9  10   5         51.38         81.21        25.87 o                         
 -10  11   5        385.43        421.35        23.60 o                         
  -9  11   5         94.09        104.07        24.06 o                         
  -8  11   5        588.84        574.40        33.52 o                         
  -7  11   5       2032.21       2067.47        49.92 o                         
  -6  11   5        187.49        173.95        13.34 o                         
  -5  11   5       2501.02       2697.83        43.72 o                         
  -4  11   5          3.88          2.93         7.04 o                         
  -3  11   5        134.75        138.40         9.01 o                         
  -2  11   5       3120.49       3080.33        46.73 o                         
  -1  11   5        243.88        237.31        14.25 o                         
   0  11   5        256.46        243.49        16.82 o                         
   1  11   5       1321.38       1280.33        33.67 o                         
   2  11   5       1611.11       1620.38        38.59 o                         
   3  11   5       3198.10       3070.83        41.58 o                         
   4  11   5        347.78        343.68        10.99 o                         
   5  11   5         34.20         53.52        12.90 o                         
   6  11   5        214.91        236.12        21.82 o                         
   7  11   5        313.55        237.19        24.96 o                         
   8  11   5          9.07         -8.82        15.04 o                         
 -10  12   5       1057.96       1021.66        48.12 o                         
  -9  12   5         25.21          3.01        19.25 o                         
  -8  12   5        112.16        144.92        15.16 o                         
  -7  12   5       1996.13       1931.73        66.29 o                         
  -6  12   5       1283.13       1240.03        28.41 o                         
  -5  12   5       3860.28       4099.88        58.39 o                         
  -4  12   5       1243.96       1319.39        26.98 o                         
  -3  12   5       8421.59       8307.62       113.99 o                         
  -2  12   5          1.65          4.20         7.09 o                         
  -1  12   5       3117.44       3140.64        52.11 o                         
   0  12   5         33.29         36.61         7.63 o                         
   1  12   5       5921.96       5795.91       112.87 o                         
   2  12   5          1.45        -14.44        14.44 o                         
   3  12   5        158.76        134.01         9.82 o                         
   4  12   5         31.51         39.96        10.41 o                         
   5  12   5       1603.56       1672.64        50.63 o                         
   6  12   5        468.44        467.46        27.82 o                         
   7  12   5       3754.91       3724.28        74.27 o                         
   8  12   5        279.13        279.01        16.57 o                         
  -9  13   5        734.94        710.72        30.92 o                         
  -8  13   5          1.07          0.60        10.35 o                         
  -7  13   5         51.29         56.27        14.53 o                         
  -6  13   5         22.66         30.06         8.72 o                         
  -5  13   5       1371.86       1390.55        26.04 o                         
  -4  13   5        329.77        336.67        13.27 o                         
  -3  13   5          4.81         11.95         7.88 o                         
  -2  13   5        249.79        256.01        24.33 o                         
  -1  13   5        693.54        697.07        21.29 o                         
   0  13   5       1061.54       1082.85        34.29 o                         
   1  13   5       3696.33       3713.03        69.28 o                         
   2  13   5        259.63        224.50        29.48 o                         
   3  13   5        496.48        546.42        19.04 o                         
   4  13   5        668.83        734.88        19.70 o                         
   5  13   5        728.12        758.68        35.04 o                         
   6  13   5        124.37         68.38        15.78 o                         
   7  13   5        649.54        613.66        25.85 o                         
   8  13   5        171.29        181.67        19.85 o                         
  -9  14   5        249.25        258.80        16.39 o                         
  -8  14   5        679.44        711.14        25.57 o                         
  -7  14   5        709.01        765.18        31.46 o                         
  -6  14   5       1481.24       1515.76        34.14 o                         
  -5  14   5        119.44        153.05        10.26 o                         
  -4  14   5        364.71        385.87        14.84 o                         
  -3  14   5       2412.62       2481.83        39.09 o                         
  -2  14   5        120.71        136.02        12.80 o                         
  -1  14   5       2103.16       2102.96        34.57 o                         
   0  14   5        690.94        699.99        34.00 o                         
   1  14   5         60.81         45.98        15.88 o                         
   2  14   5        129.76        142.72        17.90 o                         
   3  14   5          9.57          5.80         8.74 o                         
   4  14   5        880.36        776.41        19.93 o                         
   5  14   5          4.40        -13.99        13.99 o                         
   6  14   5       1200.46       1093.55        36.25 o                         
   7  14   5        381.04        378.89        25.57 o                         
  -8  15   5        177.16        197.31        18.65 o                         
  -7  15   5       3271.67       3192.65        99.99 o                         
  -6  15   5        177.18        177.30        24.06 o                         
  -5  15   5       3011.30       2986.65        53.14 o                         
  -4  15   5          3.71         -5.69        17.19 o                         
  -3  15   5        245.54        249.54        21.58 o                         
  -2  15   5         37.43         44.21        11.13 o                         
  -1  15   5       1202.86       1233.16        26.63 o                         
   0  15   5       2721.56       2592.16        62.92 o                         
   1  15   5       3169.19       3195.50        71.83 o                         
   2  15   5       1553.32       1621.57        52.64 o                         
   3  15   5       4393.39       4919.67       111.89 o                         
   4  15   5         80.70        100.56        12.64 o                         
   5  15   5        441.59        437.57        35.79 o                         
   6  15   5        104.10         85.03        21.36 o                         
  -7  16   5         22.81         11.43        11.43 o                         
  -6  16   5       2135.72       2051.72        48.30 o                         
  -5  16   5          6.77          5.17        20.47 o                         
  -4  16   5       1660.10       1717.95        42.31 o                         
  -3  16   5        621.87        636.71        19.22 o                         
  -2  16   5          9.30          8.13         7.57 o                         
  -1  16   5        150.15        193.46        18.21 o                         
   0  16   5       1411.89       1420.59        34.66 o                         
   1  16   5        654.60        714.01        86.32 o                         
   2  16   5        413.28        427.84        26.52 o                         
   3  16   5         27.00         26.30         8.94 o                         
   4  16   5         49.94         76.19        15.03 o                         
   5  16   5        984.63        925.68        38.50 o                         
   6  16   5         14.85         39.70        20.45 o                         
  -7  17   5        181.63        169.64        15.64 o                         
  -6  17   5       1291.14       1328.12        41.51 o                         
  -5  17   5        424.64        465.25        22.33 o                         
  -4  17   5        267.24        256.34        16.57 o                         
  -3  17   5       1472.66       1483.36        38.01 o                         
  -2  17   5        163.31        185.81         9.92 o                         
  -1  17   5         13.95         20.07        11.98 o                         
   0  17   5        188.11        185.40        17.89 o                         
   1  17   5         21.11         34.94        16.24 o                         
   2  17   5        264.88        253.99        20.55 o                         
   3  17   5       1817.76       1756.97        66.77 o                         
   4  17   5        498.59        531.12        45.12 o                         
  -6  18   5        808.95        700.15        25.87 o                         
  -5  18   5         64.02         46.32        10.23 o                         
  -4  18   5        711.35        692.56        19.84 o                         
  -3  18   5       3926.61       3737.93        51.05 o                         
  -2  18   5       1022.48        985.71        27.93 o                         
  -1  18   5       2146.55       2167.28        46.66 o                         
   0  18   5        532.79        550.06        21.97 o                         
   1  18   5        232.29        228.89        17.00 o                         
   2  18   5        381.43        389.02        22.30 o                         
   3  18   5        960.78        972.60        27.67 o                         
  -3  19   5        266.20        313.35        26.47 o                         
  -2  19   5       1238.81       1255.06        32.03 o                         
  -1  19   5       1322.20       1293.04        49.33 o                         
   0  19   5        160.46        150.73        15.34 o                         
   1  19   5          8.30          0.53         9.08 o                         
 -12   0   6        263.89        253.86        21.66 o                         
 -11   0   6       3231.96       3296.85        90.84 o                         
 -10   0   6        751.54        741.21        32.79 o                         
  -9   0   6        796.72        864.43        31.90 o                         
  -8   0   6         88.58         80.61        33.09 o                         
  -7   0   6       3255.12       3104.30        76.91 o                         
  -6   0   6         24.66         23.14        15.30 o                         
  -5   0   6      16092.39      15789.41       265.30 o                         
  -4   0   6      15785.74      15789.76       318.50 o                         
  -3   0   6      24562.19      22808.17       349.48 o                         
  -2   0   6       4205.69       4645.36       105.27 o                         
  -1   0   6       5035.13       4592.42       113.09 o                         
   0   0   6       2427.02       2547.36        73.39 o                         
   1   0   6        158.35        146.26        15.10 o                         
   2   0   6       4346.62       4331.81        80.27 o                         
   3   0   6       1938.85       2025.72        47.02 o                         
   4   0   6        216.74        204.54        22.41 o                         
   5   0   6       5857.32       5783.20        84.18 o                         
   6   0   6          2.47          4.94         7.90 o                         
   7   0   6      12587.92      12186.46       224.97 o                         
   8   0   6          6.13         15.57        21.66 o                         
   9   0   6       1191.77       1206.13        24.66 o                         
 -12   1   6        325.39        282.76        16.16 o                         
 -11   1   6         73.86        101.97        15.53 o                         
 -10   1   6       1999.80       2008.40        33.79 o                         
  -9   1   6          0.21          8.63         7.58 o                         
  -8   1   6        126.36        108.57        24.20 o                         
  -7   1   6       5826.61       5646.75        80.96 o                         
  -6   1   6       5741.39       5828.20        80.30 o                         
  -5   1   6       2160.40       2118.60        45.57 o                         
  -4   1   6         12.70         18.70         9.64 o                         
  -3   1   6          6.29          4.26         9.41 o                         
  -2   1   6         29.77         29.48        12.63 o                         
  -1   1   6        621.52        578.64        29.48 o                         
   0   1   6        667.10        659.25        34.89 o                         
   1   1   6       5433.35       5170.20        65.02 o                         
   2   1   6       1970.80       1887.01        31.08 o                         
   3   1   6       5944.00       5786.88        58.65 o                         
   4   1   6         57.88         61.61         5.62 o                         
   5   1   6         38.50         46.26         6.68 o                         
   6   1   6          5.57         21.76         5.82 o                         
   7   1   6        283.90        326.01        14.38 o                         
   8   1   6        244.72        235.69        10.72 o                         
   9   1   6         59.52         77.69         6.54 o                         
  10   1   6         77.52         73.87         6.92 o                         
 -12   2   6         62.14         55.62        13.84 o                         
 -11   2   6         77.07         86.51        12.97 o                         
 -10   2   6        274.09        301.85        14.26 o                         
  -9   2   6         20.96         14.88         7.38 o                         
  -8   2   6         15.17         54.03        24.06 o                         
  -7   2   6        782.16        716.97        32.20 o                         
  -6   2   6        173.21        178.80        15.02 o                         
  -5   2   6       3024.62       2970.28        50.16 o                         
  -4   2   6         44.47         88.68        12.42 o                         
  -3   2   6      10362.47       9776.25       130.14 o                         
  -2   2   6       1960.73       2235.76        63.16 o                         
  -1   2   6       4726.03       4368.70       107.68 o                         
   0   2   6       4622.46       4663.41       117.91 o                         
   1   2   6        229.05        194.93        12.79 o                         
   2   2   6       3006.24       2995.27        45.14 o                         
   3   2   6        665.56        645.36        15.72 o                         
   4   2   6        477.98        450.98        11.20 o                         
   5   2   6       1079.00       1052.77        15.03 o                         
   6   2   6        143.84        155.80        10.00 o                         
   7   2   6        106.81        115.27         8.61 o                         
   8   2   6          6.26          0.77         5.02 o                         
   9   2   6         55.71         63.18        10.21 o                         
  10   2   6          3.05         -4.81         6.02 o                         
 -12   3   6         70.47         63.77        15.64 o                         
 -11   3   6       1840.03       2015.04        64.97 o                         
 -10   3   6         14.32         31.39         8.18 o                         
  -9   3   6       4266.91       4205.28        52.72 o                         
  -8   3   6        610.59        626.72        25.70 o                         
  -7   3   6      14463.53      14426.57       222.43 o                         
  -6   3   6        142.06        142.85        13.54 o                         
  -5   3   6       1517.97       1453.52        33.32 o                         
  -4   3   6        142.24        172.50        13.49 o                         
  -3   3   6        740.55        724.40        38.20 o                         
  -2   3   6          9.19         17.51        11.92 o                         
  -1   3   6       1818.83       1747.35        55.95 o                         
   0   3   6       1349.91       1372.04        51.13 o                         
   1   3   6       5817.21       5355.00        94.13 o                         
   2   3   6         58.28         41.79         7.96 o                         
   3   3   6      13155.42      12806.90       143.32 o                         
   4   3   6        143.07        129.16         8.00 o                         
   5   3   6          8.94         10.96         4.71 o                         
   6   3   6        419.40        401.28        12.23 o                         
   7   3   6        295.40        330.76        11.90 o                         
   8   3   6        643.43        689.18        14.61 o                         
   9   3   6        647.84        762.72        54.74 o                         
 -12   4   6         58.29         53.72        11.99 o                         
 -11   4   6       1253.45       1310.08        50.53 o                         
 -10   4   6        939.37        958.51        35.23 o                         
  -9   4   6        204.36        215.44        14.56 o                         
  -8   4   6        173.96        219.00        30.39 o                         
  -7   4   6          1.44         11.43        15.71 o                         
  -6   4   6        852.21        775.65        23.34 o                         
  -5   4   6         45.19         67.22         9.68 o                         
  -4   4   6       1114.34       1010.92        24.19 o                         
  -3   4   6       2763.38       2740.95        56.35 o                         
  -2   4   6       3865.41       3972.97        89.60 o                         
  -1   4   6        182.68        208.26        36.70 o                         
   0   4   6       9960.34       9514.78       290.52 o                         
   1   4   6        598.76        534.47        22.32 o                         
   2   4   6        188.73        132.15         8.95 o                         
   3   4   6        175.75        155.63         7.85 o                         
   4   4   6       1208.92       1175.59        18.44 o                         
   5   4   6       3375.72       3424.77        45.64 o                         
   6   4   6        812.01        825.77        15.50 o                         
   7   4   6       3126.02       3278.51        42.19 o                         
   8   4   6        457.82        467.02        23.83 o                         
   9   4   6        796.64        840.92        55.34 o                         
 -12   5   6        379.93        406.59        25.27 o                         
 -11   5   6        375.61        349.45        28.87 o                         
 -10   5   6       1195.23       1214.11        32.52 o                         
  -9   5   6       4596.29       4549.33        95.07 o                         
  -8   5   6         41.93         36.55        12.51 o                         
  -7   5   6       2634.21       2686.66        77.57 o                         
  -6   5   6       9683.76       9541.25       106.35 o                         
  -5   5   6        463.61        495.19        15.78 o                         
  -4   5   6       6842.27       6552.19       159.04 o                         
  -3   5   6         17.44         16.78        12.43 o                         
  -2   5   6        151.92        182.02        21.35 o                         
  -1   5   6       1789.40       1750.71        58.35 o                         
   0   5   6          2.36         -0.02         8.32 o                         
   1   5   6         31.68         54.65        11.89 o                         
   2   5   6         46.14         60.31         7.85 o                         
   3   5   6        112.83        118.91         6.86 o                         
   4   5   6       2823.01       2827.70        33.56 o                         
   5   5   6       1985.92       2002.57        30.60 o                         
   6   5   6       2262.96       2275.40        36.80 o                         
   7   5   6         59.94         56.81        21.90 o                         
   8   5   6       2124.01       2127.76        45.65 o                         
   9   5   6       1664.46       1492.95        67.37 o                         
 -12   6   6       1602.82       1464.68        46.32 o                         
 -11   6   6        218.04        177.08        19.25 o                         
 -10   6   6         19.78         28.60        11.00 o                         
  -9   6   6        401.94        393.51        27.90 o                         
  -8   6   6        266.00        309.25        19.35 o                         
  -7   6   6        397.77        424.80        31.63 o                         
  -6   6   6        411.83        412.89        25.60 o                         
  -5   6   6        641.63        648.64        17.95 o                         
  -4   6   6         26.06         22.00         9.07 o                         
  -3   6   6       9828.22       9554.78       105.72 o                         
  -2   6   6        325.07        372.96        21.98 o                         
  -1   6   6       5839.72       5835.03        86.46 o                         
   0   6   6         27.74         16.99         8.26 o                         
   1   6   6          9.55         21.72         7.65 o                         
   2   6   6        132.55        134.44         7.49 o                         
   3   6   6       2636.18       2638.05        31.90 o                         
   4   6   6        233.35        242.24         8.51 o                         
   5   6   6       2560.31       2589.03        37.60 o                         
   6   6   6        366.64        370.42        15.24 o                         
   7   6   6        609.49        633.91        19.62 o                         
   8   6   6        301.60        292.31        37.57 o                         
   9   6   6       1473.21       1340.15        59.55 o                         
 -11   7   6          2.25          3.61        13.23 o                         
 -10   7   6        815.76        816.86        26.58 o                         
  -9   7   6       1411.39       1411.54        35.57 o                         
  -8   7   6        751.74        745.46        23.39 o                         
  -7   7   6       1190.66       1253.03        50.53 o                         
  -6   7   6        317.35        349.95        21.31 o                         
  -5   7   6        340.99        347.09        16.72 o                         
  -4   7   6       3733.86       3817.85        51.95 o                         
  -3   7   6        513.29        516.11        16.84 o                         
  -2   7   6       3007.74       2990.56        36.87 o                         
  -1   7   6        114.96        131.76        11.39 o                         
   0   7   6       3675.98       3700.85        41.98 o                         
   1   7   6       1544.91       1522.64        25.79 o                         
   2   7   6       5297.38       5216.31        49.40 o                         
   3   7   6       4869.69       5034.36        52.91 o                         
   4   7   6       4919.83       4882.25        51.80 o                         
   5   7   6        144.45        167.41        11.56 o                         
   6   7   6       3026.25       3122.35        46.65 o                         
   7   7   6        258.94        280.89        18.00 o                         
   8   7   6       1267.01       1385.87        68.58 o                         
 -11   8   6        263.04        252.65        21.66 o                         
 -10   8   6       7639.70       7542.18       133.18 o                         
  -9   8   6       1221.12       1240.34        32.27 o                         
  -8   8   6       3966.90       3937.05        65.92 o                         
  -7   8   6        652.64        687.02        22.68 o                         
  -6   8   6       1255.37       1185.89        34.14 o                         
  -5   8   6       5797.60       5739.31        89.25 o                         
  -4   8   6         22.85         24.67         8.84 o                         
  -3   8   6       1431.69       1416.60        27.29 o                         
  -2   8   6       3439.14       3419.99        43.61 o                         
  -1   8   6       1907.77       1846.14        31.71 o                         
   0   8   6       9827.52       9396.50        85.48 o                         
   1   8   6        384.31        398.21        12.84 o                         
   2   8   6       1585.75       1617.48        25.68 o                         
   3   8   6         70.69         68.04         6.67 o                         
   4   8   6       2613.29       2747.18        39.72 o                         
   5   8   6        569.05        594.00        19.76 o                         
   6   8   6       5230.95       5403.33        70.45 o                         
   7   8   6        324.76        304.40        19.40 o                         
   8   8   6       1514.48       1583.12        70.98 o                         
 -11   9   6        296.70        274.31        27.07 o                         
 -10   9   6        549.55        574.25        23.13 o                         
  -9   9   6         19.95         24.51        23.86 o                         
  -8   9   6        133.95        128.92        13.78 o                         
  -7   9   6         22.96         15.08         9.28 o                         
  -6   9   6       1008.39       1150.99        33.61 o                         
  -5   9   6       1395.21       1426.93        46.81 o                         
  -4   9   6        233.00        236.70        14.29 o                         
  -3   9   6        135.40        139.34         9.20 o                         
  -2   9   6        752.42        721.08        19.10 o                         
  -1   9   6       1892.13       1810.05        31.39 o                         
   0   9   6       2256.73       2262.22        34.31 o                         
   1   9   6       1547.46       1489.82        29.06 o                         
   2   9   6          6.26         11.52         5.61 o                         
   3   9   6        361.52        370.17        13.94 o                         
   4   9   6         77.70         89.65        15.22 o                         
   5   9   6        644.97        680.09        21.13 o                         
   6   9   6        687.25        706.03        47.61 o                         
   7   9   6         20.86         18.30        17.45 o                         
   8   9   6        535.52        524.50        43.31 o                         
 -10  10   6       2635.06       2658.74        46.85 o                         
  -9  10   6        142.56        147.62        14.75 o                         
  -8  10   6       3353.39       3434.44        64.94 o                         
  -7  10   6         72.83         71.92        12.33 o                         
  -6  10   6       2018.67       2078.70        38.52 o                         
  -5  10   6        327.27        333.28        16.35 o                         
  -4  10   6        176.47        180.52        11.02 o                         
  -3  10   6        414.73        394.45        19.74 o                         
  -2  10   6       1719.09       1745.03        33.12 o                         
  -1  10   6         82.92         80.75         9.33 o                         
   0  10   6       5188.38       5061.67        67.75 o                         
   1  10   6        594.54        565.66        20.51 o                         
   2  10   6       7279.19       7155.20        72.29 o                         
   3  10   6         49.08         58.26         6.59 o                         
   4  10   6       2964.96       3039.44        47.27 o                         
   5  10   6         14.95         16.32         8.66 o                         
   6  10   6        244.13        186.77        16.52 o                         
   7  10   6         53.38         47.21        11.68 o                         
   8  10   6        642.48        508.26        41.51 o                         
 -10  11   6         31.13         17.45        27.67 o                         
  -9  11   6         10.37        -15.49        15.49 o                         
  -8  11   6        508.05        487.09        22.14 o                         
  -7  11   6       1224.56       1248.04        28.56 o                         
  -6  11   6       3582.82       3693.04        60.95 o                         
  -5  11   6        519.57        502.85        18.87 o                         
  -4  11   6      10808.36      11055.95       115.25 o                         
  -3  11   6       1365.56       1367.60        33.92 o                         
  -2  11   6       4142.93       4030.86        65.73 o                         
  -1  11   6       1937.19       1901.08        31.86 o                         
   0  11   6       8703.91       8404.80       156.05 o                         
   1  11   6        680.11        706.21        26.83 o                         
   2  11   6        360.03        370.04        17.07 o                         
   3  11   6        438.05        394.27        12.70 o                         
   4  11   6       2976.42       3096.46        79.97 o                         
   5  11   6          6.17         12.68        11.19 o                         
   6  11   6       1647.31       1704.71        46.18 o                         
   7  11   6         13.70          6.22        10.08 o                         
 -10  12   6        685.93        659.25        45.72 o                         
  -9  12   6        337.33        349.26        15.53 o                         
  -8  12   6        116.87         77.90        11.93 o                         
  -7  12   6        136.73        117.07        11.04 o                         
  -6  12   6        179.36        192.57        13.48 o                         
  -5  12   6          2.92         -8.45         9.12 o                         
  -4  12   6          0.09          1.77         8.01 o                         
  -3  12   6       4820.62       4845.36        66.08 o                         
  -2  12   6         13.82         26.62         8.42 o                         
  -1  12   6         90.37         89.16         9.81 o                         
   0  12   6         87.80         62.75        17.05 o                         
   1  12   6        151.08        153.41        29.18 o                         
   2  12   6         57.07         55.70        12.26 o                         
   3  12   6        241.88        181.94        12.77 o                         
   4  12   6          0.56         -5.01        14.53 o                         
   5  12   6         35.79         31.00        14.47 o                         
   6  12   6        486.73        447.92        24.59 o                         
   7  12   6         90.13         91.31        11.57 o                         
  -9  13   6        342.40        297.36        16.41 o                         
  -8  13   6       1764.67       1749.04        69.31 o                         
  -7  13   6        408.18        447.49        38.14 o                         
  -6  13   6       3554.40       3460.58        44.34 o                         
  -5  13   6        635.73        643.35        23.80 o                         
  -4  13   6       7247.70       7458.72        93.31 o                         
  -3  13   6        375.90        395.84        16.24 o                         
  -2  13   6       5195.42       5236.72        80.11 o                         
  -1  13   6          1.47          5.99         7.47 o                         
   0  13   6        519.97        582.91        64.07 o                         
   1  13   6        288.03        221.37        45.72 o                         
   2  13   6        177.33        208.49        21.33 o                         
   3  13   6       1286.38       1244.48        45.36 o                         
   4  13   6         14.07          3.61        14.58 o                         
   5  13   6         59.24         74.87        15.43 o                         
   6  13   6       3137.01       3091.07        63.96 o                         
   7  13   6        103.02         73.39        10.83 o                         
  -9  14   6        113.28         74.59        27.67 o                         
  -8  14   6        605.07        584.66        28.27 o                         
  -7  14   6       1296.23       1317.32        37.98 o                         
  -6  14   6        304.72        342.07        17.23 o                         
  -5  14   6       2648.76       2604.83        42.09 o                         
  -4  14   6       1602.90       1622.17        31.76 o                         
  -3  14   6        131.74        147.85        10.77 o                         
  -2  14   6        337.71        357.22        17.00 o                         
  -1  14   6        120.35        131.14        35.49 o                         
   0  14   6       7085.57       7245.05       118.25 o                         
   1  14   6        257.45        236.85        46.32 o                         
   2  14   6       5412.59       5406.77       109.50 o                         
   3  14   6        561.49        597.29        39.42 o                         
   4  14   6        448.51        469.81        27.60 o                         
   5  14   6         71.38         60.32        36.70 o                         
   6  14   6         72.19         99.20        13.40 o                         
  -8  15   6          7.71         14.75         9.66 o                         
  -7  15   6        960.14        862.35        28.56 o                         
  -6  15   6        344.65        338.27        20.63 o                         
  -5  15   6        391.92        391.58        18.05 o                         
  -4  15   6        203.42        205.95        14.18 o                         
  -3  15   6        795.22        782.58        20.49 o                         
  -2  15   6       1423.71       1428.18        27.89 o                         
  -1  15   6        831.08        840.65        39.04 o                         
   0  15   6          1.47          5.48        12.60 o                         
   1  15   6       2384.56       2357.80        76.10 o                         
   2  15   6          0.31         -2.78        12.14 o                         
   3  15   6       1099.09       1138.28        25.44 o                         
   4  15   6        102.62         80.27        15.60 o                         
   5  15   6         17.29          7.82        10.99 o                         
  -7  16   6         63.82         69.18        11.43 o                         
  -6  16   6        826.09        833.49        39.70 o                         
  -5  16   6          7.43          8.38         8.12 o                         
  -4  16   6        133.79        131.95        14.55 o                         
  -3  16   6        375.37        364.64        13.59 o                         
  -2  16   6        222.14        231.09        17.27 o                         
  -1  16   6         60.88         52.09        12.60 o                         
   0  16   6        393.07        389.46        27.24 o                         
   1  16   6       1120.96       1081.94        42.41 o                         
   2  16   6       3173.46       3045.10       153.10 o                         
   3  16   6          0.17          2.78         6.88 o                         
   4  16   6        944.07        917.26        37.30 o                         
  -6  17   6          0.48         -4.81         8.42 o                         
  -5  17   6        378.30        345.48        14.52 o                         
  -4  17   6        992.43        971.47        22.59 o                         
  -3  17   6        215.93        204.42        14.85 o                         
  -2  17   6       2774.80       2796.08        50.53 o                         
  -1  17   6        944.67        930.65        44.25 o                         
   0  17   6        800.22        795.82        39.10 o                         
   1  17   6        354.31        381.93        31.28 o                         
   2  17   6         87.92         91.03        11.43 o                         
  -4  18   6        449.98        469.76        30.68 o                         
  -3  18   6        905.12        928.09        42.11 o                         
  -2  18   6        159.89        166.21        24.49 o                         
  -1  18   6        117.68        134.17        40.61 o                         
   0  18   6        174.29        188.61        41.81 o                         
   1  18   6         13.72         16.84        13.84 o                         
  -2  19   6       1383.28       1336.54        66.77 o                         
  -1  19   6        237.80        253.86        31.88 o                         
 -12   1   7        597.10        590.07        28.87 o                         
 -11   1   7        294.32        282.97        17.01 o                         
 -10   1   7       1614.88       1589.34        25.62 o                         
  -9   1   7        140.29        158.10        12.06 o                         
  -8   1   7       2002.29       2057.84        68.45 o                         
  -7   1   7        769.68        788.61        44.38 o                         
  -6   1   7       5433.02       5254.08       163.02 o                         
  -5   1   7        321.43        340.36        13.90 o                         
  -4   1   7      21989.48      21175.90       160.21 o                         
  -3   1   7       1815.28       1827.42        35.31 o                         
  -2   1   7      11395.36      11288.24       167.67 o                         
  -1   1   7        210.82        201.81        24.05 o                         
   0   1   7          3.27          8.15         5.98 o                         
   1   1   7       3316.81       3265.58        35.44 o                         
   2   1   7         69.83         66.62         6.32 o                         
   3   1   7        742.87        728.63        17.13 o                         
   4   1   7       2457.85       2379.19        38.71 o                         
   5   1   7        355.03        341.48        14.44 o                         
   6   1   7       4031.46       4232.83        66.42 o                         
   7   1   7        820.35        873.18        15.98 o                         
   8   1   7       2558.48       2653.34        38.97 o                         
   9   1   7        796.62        833.78        23.46 o                         
 -12   2   7       1876.85       1663.73        51.13 o                         
 -11   2   7        153.37        150.18        25.57 o                         
 -10   2   7       2334.79       2404.03        34.98 o                         
  -9   2   7       1248.49       1200.34        25.92 o                         
  -8   2   7       2985.60       3028.00       149.19 o                         
  -7   2   7       8916.49       8596.22       165.00 o                         
  -6   2   7       2807.96       2723.61        62.37 o                         
  -5   2   7       3498.33       3411.83        42.24 o                         
  -4   2   7        400.09        428.69        13.66 o                         
  -3   2   7        529.35        556.81        18.71 o                         
  -2   2   7        580.40        619.63        23.19 o                         
  -1   2   7          1.25          7.97         9.07 o                         
   0   2   7       8967.30       8641.51        88.91 o                         
   1   2   7         72.70         72.65         7.29 o                         
   2   2   7      12923.55      12417.18       113.81 o                         
   3   2   7         20.72         20.90         5.51 o                         
   4   2   7        709.84        734.71        14.40 o                         
   5   2   7        143.94        150.36         8.52 o                         
   6   2   7       2054.48       2102.66        36.28 o                         
   7   2   7         92.64        121.24        10.17 o                         
   8   2   7        406.98        387.34        20.45 o                         
   9   2   7        894.05        860.36        18.70 o                         
 -12   3   7       1156.44       1050.20        38.50 o                         
 -11   3   7       1158.98       1061.63        43.91 o                         
 -10   3   7       1003.92        953.06        21.28 o                         
  -9   3   7        473.92        524.14        16.17 o                         
  -8   3   7       2793.60       2850.63        79.75 o                         
  -7   3   7        974.84       1012.48        92.04 o                         
  -6   3   7        305.33        316.95        19.82 o                         
  -5   3   7        449.63        461.88        17.76 o                         
  -4   3   7       1171.24       1159.31        27.47 o                         
  -3   3   7        779.35        759.97        21.57 o                         
  -2   3   7       2389.40       2444.25        45.46 o                         
  -1   3   7       9660.51       9496.17        94.06 o                         
   0   3   7       3518.68       3603.56        41.95 o                         
   1   3   7       6928.93       6731.37        66.57 o                         
   2   3   7        306.78        325.70        13.00 o                         
   3   3   7       3429.00       3357.21        38.06 o                         
   4   3   7        960.08        951.48        16.64 o                         
   5   3   7       1201.64       1223.86        18.26 o                         
   6   3   7        840.30        927.85        21.44 o                         
   7   3   7          0.64          1.57         8.42 o                         
   9   3   7          5.38          7.22         7.22 o                         
 -12   4   7        703.10        712.79        39.10 o                         
 -11   4   7       1340.44       1203.00        46.32 o                         
 -10   4   7       3132.03       3101.11        82.61 o                         
  -9   4   7        871.44        924.37        57.38 o                         
  -8   4   7       7133.49       7379.27       146.76 o                         
  -7   4   7        145.38        178.56        22.82 o                         
  -6   4   7       1552.11       1586.97        37.56 o                         
  -5   4   7        993.91        980.12        23.95 o                         
  -4   4   7        342.34        362.30        15.02 o                         
  -3   4   7        241.08        235.63        13.96 o                         
  -2   4   7       4316.96       4121.71        46.66 o                         
  -1   4   7         35.63         55.93         7.89 o                         
   0   4   7       4416.18       4381.48        71.22 o                         
   1   4   7          9.58         15.15         7.16 o                         
   2   4   7       2719.39       2655.90        38.01 o                         
   3   4   7        116.36        102.58         7.14 o                         
   4   4   7        958.12       1005.11        24.14 o                         
   5   4   7          3.31          2.99         6.19 o                         
   6   4   7         33.39         35.87         6.95 o                         
   7   4   7        567.62        584.14        38.26 o                         
 -11   5   7        213.13        234.61        22.86 o                         
 -10   5   7        258.73        298.97        21.68 o                         
  -9   5   7        166.51        179.93        14.54 o                         
  -8   5   7        397.95        392.11        55.64 o                         
  -7   5   7          0.06          9.03        16.83 o                         
  -6   5   7          3.92         13.61        14.67 o                         
  -5   5   7       1542.35       1592.02        70.90 o                         
  -4   5   7       5986.15       5734.59        67.81 o                         
  -3   5   7       6338.24       6291.55        65.42 o                         
  -2   5   7       7845.81       7582.90        69.57 o                         
  -1   5   7       7457.19       6966.09        67.26 o                         
   0   5   7        306.07        301.71        15.32 o                         
   1   5   7       2344.40       2400.50        34.77 o                         
   2   5   7        651.19        606.53        14.30 o                         
   3   5   7        245.20        251.99        11.11 o                         
   4   5   7       4949.86       4938.00        52.56 o                         
   5   5   7       1163.00       1207.44        19.95 o                         
   6   5   7       2313.27       2378.40        47.16 o                         
   7   5   7         52.25         64.27        11.81 o                         
   8   5   7        413.32        419.23        44.52 o                         
 -11   6   7       1556.35       1500.77        49.93 o                         
 -10   6   7          1.93         -2.85        12.61 o                         
  -9   6   7        372.98        379.97        17.85 o                         
  -8   6   7         35.59         19.08        12.32 o                         
  -7   6   7       1382.45       1317.66        35.25 o                         
  -6   6   7        945.44        943.97        29.79 o                         
  -5   6   7       2189.99       2228.57        88.31 o                         
  -4   6   7       3737.91       3724.90        49.53 o                         
  -3   6   7        436.42        434.25        15.99 o                         
  -2   6   7        568.98        560.59        16.99 o                         
  -1   6   7       5722.70       5396.10        54.97 o                         
   0   6   7        385.31        379.83        14.57 o                         
   1   6   7         77.88         93.71         7.04 o                         
   2   6   7       1076.80       1107.58        26.58 o                         
   3   6   7       7589.25       7678.60        76.16 o                         
   4   6   7         65.78         59.33         6.25 o                         
   5   6   7       3551.17       3577.40        51.42 o                         
   6   6   7        133.61        110.38         9.22 o                         
   7   6   7        395.06        437.95        26.59 o                         
   8   6   7        260.17        289.35        32.48 o                         
 -11   7   7       2178.43       2113.80        54.71 o                         
 -10   7   7       1164.56       1118.12        79.71 o                         
  -9   7   7        916.70        903.80        28.13 o                         
  -8   7   7          2.29          4.27        11.81 o                         
  -7   7   7       2904.90       3089.77        54.39 o                         
  -6   7   7       2407.96       2503.26        52.03 o                         
  -5   7   7       3146.28       3156.60        59.72 o                         
  -4   7   7       1827.46       1835.33        39.27 o                         
  -3   7   7         38.86         57.93         9.67 o                         
  -2   7   7       1855.22       1876.65        34.34 o                         
  -1   7   7        591.44        566.51        20.43 o                         
   0   7   7       2164.22       2103.16        25.70 o                         
   1   7   7         93.28         97.25         7.62 o                         
   2   7   7        113.93        118.84         7.90 o                         
   3   7   7         28.26         32.81         5.92 o                         
   4   7   7       1159.31       1164.15        19.87 o                         
   5   7   7        357.59        407.28        16.60 o                         
   6   7   7        257.10        253.67        12.43 o                         
   7   7   7        590.82        570.46        62.56 o                         
   8   7   7        638.23        620.15        46.92 o                         
 -10   8   7          3.21        -11.57        11.57 o                         
  -9   8   7        155.34        148.37        18.72 o                         
  -8   8   7        586.58        578.49        21.43 o                         
  -7   8   7         44.47         67.40        11.11 o                         
  -6   8   7         60.39         50.51        12.59 o                         
  -5   8   7        415.29        457.28        23.09 o                         
  -4   8   7       3056.09       3023.05        56.53 o                         
  -3   8   7        953.91        966.03        27.09 o                         
  -2   8   7       9014.50       8763.69       110.34 o                         
  -1   8   7       2270.29       2224.40        34.34 o                         
   0   8   7        773.94        702.70        18.05 o                         
   1   8   7        311.57        332.15        14.86 o                         
   2   8   7       1984.77       1954.75        36.04 o                         
   3   8   7       2765.77       2779.79        43.40 o                         
   4   8   7       3786.88       3659.35        53.43 o                         
   5   8   7        796.88        816.89        22.12 o                         
   6   8   7       1297.52       1301.91        25.64 o                         
   7   8   7        125.47        122.75        17.12 o                         
 -10   9   7       1075.04       1162.94        34.79 o                         
  -9   9   7       5862.10       5869.75        87.94 o                         
  -8   9   7        147.81        135.54        19.05 o                         
  -7   9   7       5669.05       5687.56        89.69 o                         
  -6   9   7       1255.38       1248.57        35.11 o                         
  -5   9   7       3352.12       3443.59        52.07 o                         
  -4   9   7        190.05        173.94        11.50 o                         
  -3   9   7        114.32        133.95        13.18 o                         
  -2   9   7        184.99        185.56        13.28 o                         
  -1   9   7       2033.78       1977.85        36.01 o                         
   0   9   7        407.59        385.70        16.16 o                         
   1   9   7       4733.41       4662.60        99.49 o                         
   2   9   7         60.34         60.07         7.76 o                         
   3   9   7        164.26        158.26        18.06 o                         
   4   9   7         51.83         71.59        10.32 o                         
   5   9   7        716.47        709.67        22.31 o                         
   6   9   7        126.87         97.85        11.17 o                         
   7   9   7        479.76        377.12        39.70 o                         
 -10  10   7          5.62        -24.06        24.06 o                         
  -9  10   7        185.56        188.78        11.87 o                         
  -8  10   7       1522.51       1568.63        29.80 o                         
  -7  10   7       1624.36       1743.97        30.00 o                         
  -6  10   7        395.29        404.72        17.45 o                         
  -5  10   7       1026.89       1052.14        25.13 o                         
  -4  10   7        331.75        328.95        18.77 o                         
  -3  10   7          7.84          1.73         8.75 o                         
  -2  10   7       1926.28       1982.93        37.77 o                         
  -1  10   7       4793.58       4677.94        65.67 o                         
   0  10   7       2986.89       3034.75        62.00 o                         
   1  10   7        592.41        604.38        19.59 o                         
   2  10   7       1553.50       1467.79        38.01 o                         
   3  10   7       3433.80       3494.16        51.94 o                         
   4  10   7       2809.67       2824.41        44.35 o                         
   5  10   7       1116.95       1087.45        29.68 o                         
   6  10   7        669.80        633.62        41.51 o                         
   7  10   7         51.23         18.05        24.66 o                         
 -10  11   7        978.93        947.94        51.73 o                         
  -9  11   7        448.14        421.56        18.22 o                         
  -8  11   7          2.09         -4.72         8.09 o                         
  -7  11   7        336.30        324.37        14.80 o                         
  -6  11   7       2193.09       2270.26        38.12 o                         
  -5  11   7        384.40        418.91        23.33 o                         
  -4  11   7        216.02        183.92        34.28 o                         
  -3  11   7        761.30        766.21        25.28 o                         
  -2  11   7       4923.38       4896.34        76.24 o                         
  -1  11   7        607.14        639.77        25.61 o                         
   0  11   7        297.74        268.93        19.28 o                         
   1  11   7       6579.92       6319.14        97.46 o                         
   2  11   7          0.23         10.00         7.98 o                         
   3  11   7       1259.09       1305.50        28.24 o                         
   4  11   7         32.50         43.53        10.07 o                         
   5  11   7        819.63        724.38        24.08 o                         
   6  11   7          5.12         15.67        10.60 o                         
  -9  12   7         32.80         24.35        11.11 o                         
  -8  12   7          5.69         18.39         8.09 o                         
  -7  12   7       3911.53       3836.32        51.68 o                         
  -6  12   7       1328.42       1277.84        32.78 o                         
  -5  12   7       7885.08       8004.25       115.46 o                         
  -4  12   7        713.08        732.74        28.81 o                         
  -3  12   7       5383.35       5407.38        83.38 o                         
  -2  12   7        238.91        250.70        25.49 o                         
  -1  12   7        997.57        966.62        38.13 o                         
   0  12   7       1841.62       1581.92        96.85 o                         
   1  12   7        425.44        443.72        28.85 o                         
   2  12   7        655.78        646.24        22.02 o                         
   3  12   7       1184.26       1154.22        32.53 o                         
   4  12   7       1081.77        989.03        50.53 o                         
   5  12   7       2419.83       2376.63        54.64 o                         
   6  12   7       1312.29       1267.77        33.28 o                         
  -9  13   7        979.40        988.24        52.34 o                         
  -8  13   7         49.20         39.95        11.31 o                         
  -7  13   7        472.21        523.50        46.55 o                         
  -6  13   7          6.49         19.03         7.84 o                         
  -5  13   7        105.42        108.62        12.22 o                         
  -4  13   7       3568.87       3516.23        59.75 o                         
  -3  13   7        314.60        348.93        18.11 o                         
  -2  13   7         45.57         46.35        13.76 o                         
  -1  13   7        501.00        559.13        32.50 o                         
   0  13   7        336.82        352.42        44.49 o                         
   1  13   7        498.04        444.51        27.08 o                         
   2  13   7        158.49        162.69        15.45 o                         
   3  13   7        105.97         89.89        30.38 o                         
   4  13   7          0.70         -5.27        20.75 o                         
   5  13   7         49.93         41.97        12.61 o                         
   6  13   7        383.92        412.61        20.45 o                         
  -8  14   7        126.94        106.30        12.11 o                         
  -7  14   7         10.90          3.32        11.70 o                         
  -6  14   7        513.72        519.95        20.65 o                         
  -5  14   7        513.95        517.36        17.51 o                         
  -4  14   7       2065.51       2038.58        39.86 o                         
  -3  14   7       2561.08       2635.25        40.48 o                         
  -2  14   7       2217.89       2077.00        92.64 o                         
  -1  14   7        317.30        440.88        48.12 o                         
   0  14   7       1955.04       1991.58        71.59 o                         
   1  14   7        128.74        109.78        52.94 o                         
   2  14   7       4240.42       3976.04        69.29 o                         
   3  14   7         69.61         52.52        27.37 o                         
   4  14   7        791.64        724.23        36.39 o                         
   5  14   7        268.40        275.51        19.85 o                         
  -7  15   7       2065.69       1974.24        92.04 o                         
  -6  15   7         56.48         82.18        36.39 o                         
  -5  15   7         84.96        101.68        11.91 o                         
  -4  15   7          7.24         20.03        16.21 o                         
  -3  15   7         66.26         52.82        12.50 o                         
  -2  15   7        414.26        427.34        28.37 o                         
  -1  15   7        229.78        252.07        32.78 o                         
   0  15   7        123.62        138.96        22.26 o                         
   1  15   7       3822.94       3683.20        76.01 o                         
   2  15   7        272.18        188.89        22.26 o                         
   3  15   7        665.43        634.38        44.82 o                         
   4  15   7         42.69         43.31        13.84 o                         
  -6  16   7        109.70        119.09        32.78 o                         
  -5  16   7       1271.95       1210.81        48.35 o                         
  -4  16   7         26.13         34.07        14.29 o                         
  -3  16   7        427.06        442.96        26.24 o                         
  -2  16   7       1607.20       1525.72        39.32 o                         
  -1  16   7          2.31         -3.38        13.40 o                         
   0  16   7       3439.00       3077.28        89.63 o                         
   1  16   7         32.66         34.89        16.24 o                         
   2  16   7       2443.10       2233.35        66.77 o                         
   3  16   7         29.95         31.28        13.84 o                         
  -4  17   7       2647.00       2460.74        71.59 o                         
  -3  17   7         69.40         95.05        18.65 o                         
  -2  17   7        176.51        188.29        22.86 o                         
  -1  17   7        527.47        531.12        33.69 o                         
   0  17   7        321.85        359.67        28.87 o                         
   1  17   7        132.72        131.74        28.87 o                         
 -11   0   8        881.34        815.65        34.89 o                         
 -10   0   8         28.13         -3.78        42.41 o                         
  -9   0   8          2.90         21.86        14.51 o                         
  -8   0   8        568.12        520.89        54.14 o                         
  -7   0   8        842.33        837.91        66.77 o                         
  -6   0   8       1193.46       1293.83        77.00 o                         
  -5   0   8      15501.39      15437.62       217.23 o                         
  -4   0   8         88.91         72.24        15.07 o                         
  -3   0   8      14498.76      14422.33       201.94 o                         
  -2   0   8         73.11         89.87        14.33 o                         
  -1   0   8        387.42        362.40        38.17 o                         
   0   0   8       3331.52       3331.63        58.08 o                         
   1   0   8       3519.68       3488.55        58.32 o                         
   2   0   8       6972.76       6777.37        96.68 o                         
   3   0   8        238.10        245.23        22.70 o                         
   4   0   8       1526.43       1629.44        57.75 o                         
   5   0   8       8001.63       8190.49       110.53 o                         
   6   0   8       6169.88       6599.51        92.76 o                         
   7   0   8       7844.33       7923.27       123.87 o                         
   8   0   8       2045.63       2075.20        33.18 o                         
 -11   1   8       1496.30       1417.07        33.39 o                         
 -10   1   8        468.84        481.16        17.92 o                         
  -9   1   8       1369.83       1415.69        27.93 o                         
  -8   1   8          7.79        -22.86        28.27 o                         
  -7   1   8         32.77         23.06        22.56 o                         
  -6   1   8       1319.90       1304.16        53.57 o                         
  -5   1   8          1.96         -3.46         9.91 o                         
  -4   1   8         39.89         45.41        10.59 o                         
  -3   1   8          6.23          3.47         8.52 o                         
  -2   1   8        302.51        272.04        14.41 o                         
  -1   1   8        292.76        269.01        15.56 o                         
   0   1   8       1832.82       1820.58        27.62 o                         
   1   1   8       2357.84       2303.02        30.81 o                         
   2   1   8       1242.21       1174.64        19.08 o                         
   3   1   8        240.58        267.60        11.75 o                         
   4   1   8        112.84        122.07        10.19 o                         
   5   1   8        178.72        202.31        12.68 o                         
   6   1   8        441.99        475.83        11.67 o                         
   7   1   8        850.38        896.35        20.47 o                         
   8   1   8        354.60        351.80        13.84 o                         
 -11   2   8        308.90        277.92        23.46 o                         
 -10   2   8        266.22        260.35        23.73 o                         
  -9   2   8        215.40        220.87        13.81 o                         
  -8   2   8         36.59         39.15        22.50 o                         
  -7   2   8       1769.80       1782.59       157.61 o                         
  -6   2   8        301.25        330.01        29.66 o                         
  -5   2   8        229.73        244.72        28.83 o                         
  -4   2   8        326.18        323.78        16.63 o                         
  -3   2   8       1547.53       1631.49        28.69 o                         
  -2   2   8        395.89        405.43        15.58 o                         
  -1   2   8       1498.56       1549.61        35.83 o                         
   0   2   8       3919.13       4046.20        47.50 o                         
   1   2   8        217.08        223.73        12.59 o                         
   2   2   8       5522.26       5519.16        64.34 o                         
   3   2   8       3202.09       3173.93        36.91 o                         
   4   2   8       6645.83       6695.20        82.23 o                         
   5   2   8       5405.93       5718.40        69.83 o                         
   6   2   8       1028.54       1053.61        19.33 o                         
   7   2   8       1821.94       1897.45        33.68 o                         
   8   2   8         43.65         34.33         5.53 o                         
 -11   3   8       2651.71       2392.63       107.98 o                         
 -10   3   8         26.98         27.29        16.50 o                         
  -9   3   8       6085.44       6007.47        71.51 o                         
  -8   3   8        222.20        289.40        30.31 o                         
  -7   3   8       2382.48       2373.79        65.71 o                         
  -6   3   8        461.46        494.17        31.85 o                         
  -5   3   8        147.96        179.41        16.32 o                         
  -4   3   8        917.94        919.57        23.54 o                         
  -3   3   8        442.95        440.18        18.60 o                         
  -2   3   8       1699.15       1679.46        26.78 o                         
  -1   3   8       3440.83       3374.79        43.20 o                         
   0   3   8        472.88        460.15        14.11 o                         
   1   3   8       5861.40       5647.74        55.51 o                         
   2   3   8       2800.09       2768.44        38.64 o                         
   3   3   8        937.80        914.84        17.16 o                         
   4   3   8       3418.62       3547.32        39.19 o                         
   5   3   8        809.85        808.58        21.88 o                         
   6   3   8        646.65        642.47        16.80 o                         
   7   3   8        483.89        541.23        32.78 o                         
   8   3   8         52.77         47.52         9.02 o                         
 -11   4   8         39.80         33.01        17.75 o                         
 -10   4   8        137.43        137.28        19.68 o                         
  -9   4   8        729.14        797.03        30.80 o                         
  -8   4   8        185.78        234.97        28.00 o                         
  -7   4   8         54.66         66.39        15.13 o                         
  -6   4   8         43.59         39.49        13.43 o                         
  -5   4   8       2588.01       2600.46        66.10 o                         
  -4   4   8       4130.75       4111.90        81.77 o                         
  -3   4   8       2796.56       2719.29        34.43 o                         
  -2   4   8       6777.58       6699.26        84.61 o                         
  -1   4   8        502.70        533.33        15.79 o                         
   0   4   8       3749.38       3774.67        58.01 o                         
   1   4   8       2431.51       2394.39        39.06 o                         
   2   4   8       4475.94       4496.74        56.54 o                         
   3   4   8          4.61          4.02         5.14 o                         
   4   4   8       4542.72       4698.67        49.32 o                         
   5   4   8        280.50        306.63        12.32 o                         
   6   4   8        231.05        218.63        16.93 o                         
   7   4   8        108.07        141.66        23.76 o                         
 -11   5   8          8.32         19.44        24.66 o                         
 -10   5   8        635.81        666.65        28.37 o                         
  -9   5   8       1639.41       1706.59        34.18 o                         
  -8   5   8        185.80        165.08        25.14 o                         
  -7   5   8       1646.64       1765.04        40.30 o                         
  -6   5   8       7347.11       7485.16       100.74 o                         
  -5   5   8        922.03        999.32        29.01 o                         
  -4   5   8       1876.14       1871.69        37.64 o                         
  -3   5   8          0.57         10.22         7.14 o                         
  -2   5   8        964.55        946.98        20.33 o                         
  -1   5   8          4.83          4.63         6.55 o                         
   0   5   8       1301.27       1280.22        21.53 o                         
   1   5   8       1352.92       1313.08        27.01 o                         
   2   5   8          2.54          7.82         5.36 o                         
   3   5   8        491.07        508.41        13.32 o                         
   4   5   8        385.08        410.17        21.16 o                         
   5   5   8        239.17        234.23        10.38 o                         
   6   5   8        299.62        297.45        17.11 o                         
   7   5   8        369.68        333.20        27.67 o                         
 -11   6   8        312.37        295.37        21.05 o                         
 -10   6   8        300.08        254.13        18.86 o                         
  -9   6   8        755.54        698.67        26.15 o                         
  -8   6   8         92.17         91.73        19.62 o                         
  -7   6   8       1867.73       1917.29        41.57 o                         
  -6   6   8        293.77        319.99        19.25 o                         
  -5   6   8        244.94        250.31        17.13 o                         
  -4   6   8        610.64        625.32        22.52 o                         
  -3   6   8       1384.71       1380.23        27.37 o                         
  -2   6   8       2782.47       2742.43        57.20 o                         
  -1   6   8        371.39        385.69        13.60 o                         
   0   6   8        535.58        574.24        14.78 o                         
   1   6   8         94.60         99.72         8.80 o                         
   2   6   8          1.63         13.37         6.67 o                         
   3   6   8       1316.22       1326.65        22.92 o                         
   4   6   8        553.27        598.10        14.28 o                         
   5   6   8       2251.16       2186.82        35.59 o                         
   6   6   8         43.74         53.37        10.94 o                         
   7   6   8        680.50        671.28        49.33 o                         
 -10   7   8          0.74         -6.80        18.95 o                         
  -9   7   8         52.79         33.03        11.40 o                         
  -8   7   8       3612.27       3667.05        55.74 o                         
  -7   7   8        150.20        159.07        15.39 o                         
  -6   7   8       3170.50       3340.02        56.60 o                         
  -5   7   8        872.56        887.93        27.74 o                         
  -4   7   8        100.83        106.74        12.89 o                         
  -3   7   8       3610.41       3640.45        53.50 o                         
  -2   7   8        437.00        424.66        26.11 o                         
  -1   7   8       9042.95       8690.67        94.24 o                         
   0   7   8       3736.44       3733.95        44.65 o                         
   1   7   8       3227.05       3223.62        53.26 o                         
   2   7   8        644.95        650.06        31.42 o                         
   3   7   8        150.20        152.98         8.81 o                         
   4   7   8       4105.56       4073.25        57.02 o                         
   5   7   8         16.16         16.07         7.33 o                         
   6   7   8        158.20        163.58        13.81 o                         
   7   7   8        704.99        693.54        66.17 o                         
 -10   8   8       2012.47       2117.88        51.70 o                         
  -9   8   8       2826.64       2826.25        42.79 o                         
  -8   8   8       2873.22       2951.97        41.99 o                         
  -7   8   8        130.78        146.44        12.48 o                         
  -6   8   8       2865.91       2992.34        52.31 o                         
  -5   8   8        425.43        410.87        16.85 o                         
  -4   8   8        222.87        244.67        25.46 o                         
  -3   8   8         96.94        103.62        19.39 o                         
  -2   8   8       2651.55       2577.79        39.85 o                         
  -1   8   8         14.65         -0.14         7.75 o                         
   0   8   8        853.41        827.97        23.90 o                         
   1   8   8        872.21        789.09        27.18 o                         
   2   8   8         80.33         79.21        10.76 o                         
   3   8   8        138.86        144.48        12.01 o                         
   4   8   8       1122.88       1125.58        25.42 o                         
   5   8   8         92.31         89.81         9.10 o                         
   6   8   8         25.59         27.51        14.62 o                         
 -10   9   8          9.56         19.85        24.66 o                         
  -9   9   8        144.09        140.96         9.97 o                         
  -8   9   8        576.46        570.90        18.62 o                         
  -7   9   8         58.15         63.50         9.90 o                         
  -6   9   8          0.48          5.74         8.20 o                         
  -5   9   8          1.06         -2.31         9.54 o                         
  -4   9   8        332.42        355.62        18.39 o                         
  -3   9   8       3347.76       3363.06        50.55 o                         
  -2   9   8        707.10        710.59        21.42 o                         
  -1   9   8       1766.61       1782.49        31.27 o                         
   0   9   8        991.99        894.09        31.17 o                         
   1   9   8       1063.73       1089.81        25.98 o                         
   2   9   8         63.11         82.86        19.54 o                         
   3   9   8       4069.70       4031.66        68.42 o                         
   4   9   8         87.75         76.77        10.03 o                         
   5   9   8       1456.61       1412.19        31.16 o                         
   6   9   8        170.13        176.91        26.47 o                         
  -9  10   8        331.64        325.53        14.71 o                         
  -8  10   8       3022.89       2967.27        35.45 o                         
  -7  10   8        182.96        191.28        10.93 o                         
  -6  10   8        105.30        114.81        20.58 o                         
  -5  10   8        589.00        605.15        22.48 o                         
  -4  10   8        443.63        498.97        20.28 o                         
  -3  10   8        405.74        419.16        19.05 o                         
  -2  10   8        892.25        882.08        29.86 o                         
  -1  10   8        413.14        404.50        31.08 o                         
   0  10   8       2167.66       2210.97        48.58 o                         
   1  10   8        790.11        810.12        27.86 o                         
   2  10   8       2290.78       2337.87        41.68 o                         
   3  10   8         80.68         99.08        10.99 o                         
   4  10   8         62.64         75.15         9.70 o                         
   5  10   8          0.26        -14.00        19.46 o                         
   6  10   8        283.84        249.05        35.49 o                         
  -9  11   8         77.05         84.20        12.93 o                         
  -8  11   8       1281.26       1235.51        26.60 o                         
  -7  11   8         67.87         79.85        10.95 o                         
  -6  11   8       4988.89       5055.73        71.06 o                         
  -5  11   8        202.31        190.95        33.17 o                         
  -4  11   8       3806.99       3920.21        59.33 o                         
  -3  11   8        410.65        414.30        17.74 o                         
  -2  11   8       2403.96       2501.05        43.59 o                         
  -1  11   8        961.33        951.57        29.74 o                         
   0  11   8       2183.88       2206.19        48.37 o                         
   1  11   8        875.63        784.59        32.80 o                         
   2  11   8       1707.32       1682.06        38.99 o                         
   3  11   8       2542.50       2373.38        46.35 o                         
   4  11   8       3942.53       4030.37        64.50 o                         
   5  11   8       1229.43       1211.69        61.06 o                         
  -8  12   8          8.20          8.48        12.32 o                         
  -7  12   8         40.29         41.39         8.78 o                         
  -6  12   8       1242.32       1247.82        28.22 o                         
  -5  12   8          0.41          0.50         8.23 o                         
  -4  12   8         45.35         50.79         9.66 o                         
  -3  12   8         78.74         64.60         8.95 o                         
  -2  12   8        946.34        946.01        50.23 o                         
  -1  12   8        577.89        543.49        30.71 o                         
   0  12   8         90.41         92.43        19.21 o                         
   1  12   8         20.71          9.97        15.93 o                         
   2  12   8        424.24        358.63        19.42 o                         
   3  12   8          0.11         -1.01        16.54 o                         
   4  12   8          1.07         17.60        11.68 o                         
   5  12   8        989.71        889.83        37.27 o                         
  -8  13   8          3.12          3.86         7.93 o                         
  -7  13   8        476.03        444.88        15.87 o                         
  -6  13   8       4589.75       4479.40        54.06 o                         
  -5  13   8        187.20        181.37        16.67 o                         
  -4  13   8       9261.43       9328.83       112.29 o                         
  -3  13   8        163.60        213.49        27.21 o                         
  -2  13   8       2056.44       2134.46        58.39 o                         
   0  13   8        118.61        125.17        19.91 o                         
   1  13   8       1461.25       1489.67        44.73 o                         
   2  13   8        128.95        106.05        17.42 o                         
   3  13   8       1032.84        963.93        34.58 o                         
   4  13   8        750.94        765.27        27.44 o                         
  -7  14   8        783.43        770.46        23.14 o                         
  -6  14   8        163.53        164.54        10.25 o                         
  -5  14   8        694.80        674.59        16.14 o                         
  -4  14   8        174.27        171.99         9.18 o                         
  -3  14   8         23.88        -12.63        31.88 o                         
  -2  14   8        608.69        744.07        55.95 o                         
  -1  14   8        783.18        786.78        43.31 o                         
   0  14   8       3981.77       3671.76       118.51 o                         
   1  14   8       1598.08       1593.82        39.23 o                         
   2  14   8       1946.43       1722.86        47.00 o                         
   3  14   8          9.12         17.56        16.54 o                         
   4  14   8        277.36        288.75        19.85 o                         
  -6  15   8        263.23        233.40        32.48 o                         
  -5  15   8        472.93        469.73        24.03 o                         
  -4  15   8         53.65         71.11        14.62 o                         
  -3  15   8        683.72        620.41        29.31 o                         
  -2  15   8         58.14         47.69        22.86 o                         
  -1  15   8        754.95        784.97        40.30 o                         
   0  15   8        958.37       1005.69        43.91 o                         
   1  15   8       4400.52       4141.31        75.07 o                         
   2  15   8        253.75        216.56        21.05 o                         
  -4  16   8          0.76          9.62        12.63 o                         
  -3  16   8       2210.82       2156.95        66.17 o                         
  -2  16   8         95.19         88.43        18.05 o                         
  -1  16   8         80.67         83.62        17.45 o                         
   0  16   8       2162.61       2144.32        64.97 o                         
 -10   1   9         27.58         36.26         8.31 o                         
  -9   1   9        346.18        370.97        20.93 o                         
  -8   1   9         15.87          5.26        22.56 o                         
  -7   1   9       1101.56       1104.50        37.13 o                         
  -6   1   9       2082.94       2063.98        41.61 o                         
  -5   1   9        940.26        975.67        32.06 o                         
  -4   1   9       7775.90       7617.10        97.75 o                         
  -3   1   9       1649.39       1734.85        34.05 o                         
  -2   1   9        436.10        433.25        16.34 o                         
  -1   1   9        942.45        897.76        21.87 o                         
   0   1   9       1256.08       1296.83        23.22 o                         
   1   1   9       1501.17       1515.14        23.61 o                         
   2   1   9        837.44        807.18        29.95 o                         
   3   1   9         12.41          7.65         9.75 o                         
   4   1   9        560.16        583.79        21.71 o                         
   5   1   9       2984.80       3005.65        43.37 o                         
   6   1   9       1181.35       1213.89        16.54 o                         
   7   1   9       2545.90       2488.41        57.15 o                         
 -10   2   9       4691.52       4516.35        60.06 o                         
  -9   2   9        288.12        309.31        23.60 o                         
  -8   2   9       1785.65       1771.46        61.18 o                         
  -7   2   9        667.67        695.75        29.95 o                         
  -6   2   9        457.97        487.05        25.96 o                         
  -5   2   9         34.87         33.42        10.96 o                         
  -4   2   9        378.91        385.90        23.82 o                         
  -3   2   9        474.45        481.09        19.49 o                         
  -2   2   9        834.72        872.73        21.37 o                         
  -1   2   9       1341.35       1369.40        24.91 o                         
   0   2   9       6892.27       6846.67        72.14 o                         
   1   2   9       3242.09       3282.02        50.12 o                         
   2   2   9        382.27        393.02        15.46 o                         
   3   2   9       1573.82       1621.61        36.96 o                         
   4   2   9         31.34         44.87        10.19 o                         
   5   2   9        167.73        175.88         8.60 o                         
   6   2   9         66.31         65.85         5.82 o                         
   7   2   9        521.63        457.12        18.05 o                         
 -10   3   9        677.33        682.37        22.61 o                         
  -9   3   9         11.75         30.38        11.69 o                         
  -8   3   9        148.55        129.31        16.51 o                         
  -7   3   9         41.36         47.87        14.29 o                         
  -6   3   9        628.28        636.36        28.23 o                         
  -5   3   9        430.59        435.74        20.79 o                         
  -4   3   9       2457.72       2527.79        50.55 o                         
  -3   3   9       1285.56       1265.70        24.55 o                         
  -2   3   9        177.64        170.99        11.40 o                         
  -1   3   9         33.61         29.25         7.68 o                         
   0   3   9        965.08        943.72        18.95 o                         
   1   3   9          5.52         12.47        16.02 o                         
   2   3   9         96.04         94.55         9.99 o                         
   3   3   9       1825.77       1870.38        24.79 o                         
   4   3   9        143.60        143.35         9.05 o                         
   5   3   9        154.62        170.39        10.17 o                         
   6   3   9         57.18         62.22        11.39 o                         
 -10   4   9        534.83        534.90        24.29 o                         
  -9   4   9        978.33       1087.98        32.16 o                         
  -8   4   9       3250.19       3293.73        61.90 o                         
  -7   4   9        454.26        458.98        24.30 o                         
  -6   4   9       1242.23       1353.06        38.94 o                         
  -5   4   9       1461.16       1502.03        38.54 o                         
  -4   4   9        660.48        674.78        20.24 o                         
  -3   4   9       2963.79       2982.07        38.30 o                         
  -2   4   9       2923.67       2933.19        45.87 o                         
  -1   4   9       1306.86       1325.38        23.81 o                         
   0   4   9       4014.83       4066.50        47.14 o                         
   1   4   9        526.13        529.59        25.09 o                         
   2   4   9        699.38        660.10        16.01 o                         
   3   4   9        422.48        402.13        16.10 o                         
   4   4   9          2.64         12.22         6.69 o                         
   5   4   9         18.53          7.42         8.28 o                         
   6   4   9        152.23        168.35        13.78 o                         
 -10   5   9       1017.12       1018.76        31.30 o                         
  -9   5   9         39.14         43.66        13.21 o                         
  -8   5   9       3220.33       3197.70        59.84 o                         
  -7   5   9         64.18         62.57        14.89 o                         
  -6   5   9       2166.30       2230.62        64.44 o                         
  -5   5   9          0.04          5.92        11.03 o                         
  -4   5   9       1099.41       1166.06        32.10 o                         
  -3   5   9       6319.21       6288.36        74.98 o                         
  -2   5   9        937.22        904.65        20.17 o                         
  -1   5   9        384.15        385.14        12.80 o                         
   0   5   9         11.19         20.85         8.98 o                         
   1   5   9         52.73         65.30         8.97 o                         
   2   5   9        252.26        275.11        12.68 o                         
   3   5   9         22.71         29.02         6.01 o                         
   4   5   9       1449.60       1481.39        26.55 o                         
   5   5   9       1174.86       1192.60        30.27 o                         
   6   5   9        955.88        954.43        40.91 o                         
 -10   6   9        114.03         96.05        19.55 o                         
  -9   6   9        883.83        892.89        22.01 o                         
  -8   6   9        247.87        254.30        21.86 o                         
  -7   6   9       3247.39       3523.37        64.25 o                         
  -6   6   9       3489.41       3437.67        62.42 o                         
  -5   6   9       2287.18       2391.92        43.20 o                         
  -4   6   9        445.14        485.79        19.24 o                         
  -3   6   9        708.90        715.77        22.92 o                         
  -2   6   9         27.38         33.54         7.35 o                         
  -1   6   9       1464.13       1453.60        23.01 o                         
   0   6   9       3546.61       3572.07        47.63 o                         
   1   6   9        130.21        123.35        10.29 o                         
   2   6   9        945.32        969.69        18.09 o                         
   3   6   9       1339.26       1383.69        22.61 o                         
   4   6   9       2386.61       2428.14        54.75 o                         
   5   6   9        566.94        523.96        20.44 o                         
   6   6   9        111.96         96.85        15.04 o                         
 -10   7   9        185.62        168.44        27.07 o                         
  -9   7   9         19.63         17.27        11.11 o                         
  -8   7   9        850.21        915.12        28.98 o                         
  -7   7   9       1368.65       1431.17        36.92 o                         
  -6   7   9        665.87        710.62        24.74 o                         
  -5   7   9        141.58        152.48        14.18 o                         
  -4   7   9       1162.09       1186.82        29.50 o                         
  -3   7   9        140.76        142.89        12.06 o                         
  -2   7   9       2265.47       2324.13        63.16 o                         
  -1   7   9        203.76        211.44        12.79 o                         
   0   7   9       1149.23       1143.91        23.51 o                         
   1   7   9        664.89        690.37        23.72 o                         
   2   7   9          9.03         14.40         8.53 o                         
   3   7   9       2124.06       2132.66        35.84 o                         
   4   7   9        206.02        225.86        12.50 o                         
   5   7   9        255.79        256.20        23.52 o                         
  -9   8   9        982.58       1042.20        21.26 o                         
  -8   8   9        223.85        262.76        10.44 o                         
  -7   8   9       2013.74       1986.68        42.75 o                         
  -6   8   9       1019.70        998.90        28.13 o                         
  -5   8   9       1501.57       1520.42        34.12 o                         
  -4   8   9        695.13        767.87        24.28 o                         
  -3   8   9        779.55        802.42        21.78 o                         
  -2   8   9        939.21        923.16        21.37 o                         
  -1   8   9         55.33         57.06        15.34 o                         
   0   8   9        545.05        550.06        18.11 o                         
   1   8   9          5.00         -2.44         8.06 o                         
   2   8   9          5.36          0.02         8.02 o                         
   3   8   9        418.50        449.17        23.96 o                         
   4   8   9         89.77         90.36         8.49 o                         
   5   8   9          0.20         -9.00         9.00 o                         
  -9   9   9         29.71         17.61         8.87 o                         
  -8   9   9        851.17        855.05        21.54 o                         
  -7   9   9       1121.17       1156.27        29.78 o                         
  -6   9   9          0.06         -8.85         8.85 o                         
  -5   9   9        247.57        266.33        15.99 o                         
  -4   9   9       2959.69       2993.00        48.89 o                         
  -3   9   9       6824.97       6766.39        90.91 o                         
  -2   9   9       3319.32       3556.54        47.43 o                         
  -1   9   9       4325.00       4354.52        76.13 o                         
   0   9   9       2548.23       2515.30        66.50 o                         
   1   9   9       1123.59       1108.17        27.59 o                         
   2   9   9        408.38        434.53        16.84 o                         
   3   9   9        409.07        401.88        19.02 o                         
   4   9   9        472.39        464.08        20.58 o                         
   5   9   9        330.41        341.02        39.70 o                         
  -9  10   9        673.96        640.60        44.52 o                         
  -8  10   9         88.22         90.67         8.37 o                         
  -7  10   9       1213.44       1210.10        22.74 o                         
  -6  10   9        667.83        638.56        21.07 o                         
  -5  10   9        400.72        437.44        22.19 o                         
  -4  10   9         34.59         32.24         9.36 o                         
  -3  10   9        631.23        651.96        26.92 o                         
  -2  10   9         48.22         35.28        12.62 o                         
  -1  10   9        441.01        417.96        22.30 o                         
   0  10   9        844.82        820.59        37.84 o                         
   1  10   9         40.90         28.59        11.78 o                         
   2  10   9       3201.67       3013.59        54.57 o                         
   3  10   9       2210.36       2198.13        34.81 o                         
   4  10   9       3172.55       3130.37        50.52 o                         
  -8  11   9        175.95        196.47        23.90 o                         
  -7  11   9         21.05         10.13        11.26 o                         
  -6  11   9         13.54         -0.22         7.85 o                         
  -5  11   9        194.77        210.45        12.64 o                         
  -4  11   9          0.34         -6.25        13.70 o                         
  -3  11   9        230.73        265.64        28.24 o                         
  -2  11   9          2.52          8.01        14.15 o                         
  -1  11   9       1063.51       1010.27        32.11 o                         
   0  11   9         74.54         99.73        19.12 o                         
   1  11   9        728.36        723.80        33.89 o                         
   2  11   9        687.14        711.95        23.59 o                         
   3  11   9        122.54        128.60        16.20 o                         
   4  11   9         97.27         92.50        11.13 o                         
  -7  12   9        361.45        360.77        14.17 o                         
  -6  12   9       2301.71       2269.04        35.79 o                         
  -5  12   9       2927.86       2890.15        43.01 o                         
  -4  12   9       1425.79       1504.62        38.89 o                         
  -3  12   9       1243.45       1302.56        44.22 o                         
  -2  12   9          1.47        -11.71        13.83 o                         
  -1  12   9        241.82        224.01        34.89 o                         
   0  12   9         34.27         24.76        31.28 o                         
   1  12   9       1989.46       1953.80        54.84 o                         
   2  12   9        695.45        738.76        35.19 o                         
   3  12   9       2382.52       2286.98        51.00 o                         
  -6  13   9          9.67          2.98         6.52 o                         
  -5  13   9         13.11         10.96        11.71 o                         
  -4  13   9        245.15        262.25        21.57 o                         
  -3  13   9       1374.03       1390.93        43.21 o                         
  -1  13   9        131.70        144.98        22.26 o                         
   0  13   9       2631.89       2548.96        48.35 o                         
   1  13   9         20.84         30.01        29.78 o                         
   2  13   9        916.14        846.99        32.18 o                         
   3  13   9        868.35        848.74        30.08 o                         
  -5  14   9        530.83        488.41        40.91 o                         
  -4  14   9        112.13         88.43        17.45 o                         
  -3  14   9          5.34          4.81        13.84 o                         
  -2  14   9        106.88        112.49        19.25 o                         
  -1  14   9        249.01        254.51        17.87 o                         
   0  14   9        389.20        431.85        20.63 o                         
   1  14   9        169.87        173.25        18.65 o                         
  -3  15   9         62.99         62.56        15.64 o                         
  -2  15   9        322.61        292.96        23.46 o                         
 -10   0  10         13.17         17.45        18.65 o                         
  -9   0  10        397.72        346.07        20.02 o                         
  -8   0  10       2435.32       2664.07        97.45 o                         
  -7   0  10          3.01          2.62        19.25 o                         
  -6   0  10       3906.01       3942.84        84.04 o                         
  -5   0  10       2284.17       2493.03        61.86 o                         
  -4   0  10      11336.17      11278.81       168.46 o                         
  -3   0  10        188.31        208.15        16.23 o                         
  -2   0  10       2461.33       2479.26        51.22 o                         
  -1   0  10        845.10        842.25        27.43 o                         
   0   0  10       1402.87       1429.49        52.23 o                         
   1   0  10       2624.70       2670.53       125.70 o                         
   2   0  10        635.77        716.47        32.89 o                         
   3   0  10       5269.30       5253.48       129.94 o                         
   4   0  10          7.71         12.04        10.53 o                         
   5   0  10       2555.14       2568.90        41.02 o                         
   6   0  10       1066.33       1111.56        26.47 o                         
 -10   1  10       1188.14       1188.00        60.16 o                         
  -9   1  10       1177.75       1142.77        32.73 o                         
  -8   1  10         53.55         45.52        20.66 o                         
  -7   1  10        515.87        515.87        20.55 o                         
  -6   1  10        766.51        777.90        24.79 o                         
  -5   1  10       1128.22       1193.86        29.74 o                         
  -4   1  10         10.04          6.95         8.56 o                         
  -3   1  10       1481.70       1492.48        24.55 o                         
  -2   1  10         68.25         72.17        10.09 o                         
  -1   1  10        710.70        741.69        18.07 o                         
   0   1  10       3213.59       3324.82        40.82 o                         
   1   1  10        192.34        196.67        12.75 o                         
   2   1  10       2124.44       2177.81        44.29 o                         
   3   1  10          0.01         -8.57         8.57 o                         
   4   1  10         12.42         17.90         5.65 o                         
   5   1  10        109.98         96.72         5.99 o                         
   6   1  10         58.00         61.96         7.82 o                         
 -10   2  10        703.31        681.97        29.14 o                         
  -9   2  10        354.32        361.25        17.94 o                         
  -8   2  10       1098.51       1183.59        33.13 o                         
  -7   2  10          5.92         42.51        12.35 o                         
  -6   2  10       1104.18       1087.25        24.66 o                         
  -5   2  10        250.55        213.91        12.75 o                         
  -4   2  10       1382.84       1337.62        26.19 o                         
  -3   2  10         47.34         29.96         8.52 o                         
  -2   2  10       1007.03        976.54        21.49 o                         
  -1   2  10        112.83        110.23         9.27 o                         
   0   2  10         23.28         28.78         6.07 o                         
   1   2  10         21.22         34.71         9.52 o                         
   2   2  10          1.61         -8.95         8.95 o                         
   3   2  10       1581.31       1544.03        25.24 o                         
   4   2  10        206.92        235.95        10.09 o                         
   5   2  10        888.55        919.93        19.37 o                         
 -10   3  10        599.37        581.65        39.10 o                         
  -9   3  10       1236.39       1180.33        24.02 o                         
  -8   3  10        722.37        765.92        27.25 o                         
  -7   3  10         60.00         48.85        13.30 o                         
  -6   3  10        577.41        533.12        20.70 o                         
  -5   3  10        273.21        250.76        14.09 o                         
  -4   3  10       1189.07       1235.13        24.78 o                         
  -3   3  10        568.11        590.17        18.84 o                         
  -2   3  10       4675.52       4832.16        76.95 o                         
  -1   3  10       4067.25       4100.58        48.60 o                         
   0   3  10       2956.56       3070.40        45.08 o                         
   1   3  10       4694.24       4638.25        62.70 o                         
   2   3  10       1807.51       1829.00        27.12 o                         
   3   3  10         19.04         27.89         6.76 o                         
   4   3  10         26.32         34.54        11.94 o                         
   5   3  10         28.31         15.04        11.43 o                         
  -9   4  10        373.38        354.96        13.95 o                         
  -8   4  10         37.78         41.18        14.96 o                         
  -7   4  10       2455.34       2408.06        48.74 o                         
  -6   4  10        180.76        147.96        13.18 o                         
  -5   4  10       3143.67       3051.74        46.38 o                         
  -4   4  10       1074.99       1108.24        30.94 o                         
  -3   4  10         17.05         30.06         8.31 o                         
  -2   4  10         53.12         50.01         7.75 o                         
  -1   4  10        145.12        138.36        11.01 o                         
   0   4  10        608.37        632.27        20.23 o                         
   1   4  10        209.54        197.38        11.04 o                         
   2   4  10          4.58          9.68         6.59 o                         
   3   4  10         81.83        102.07         7.93 o                         
   4   4  10        292.91        310.82        11.16 o                         
   5   4  10          3.45        -10.23        10.23 o                         
  -9   5  10         40.06         42.62         7.64 o                         
  -8   5  10         72.06         55.24        11.78 o                         
  -7   5  10        719.78        778.49        28.61 o                         
  -6   5  10        729.25        764.92        27.28 o                         
  -5   5  10        725.61        771.70        22.64 o                         
  -4   5  10       2035.18       2087.82        36.12 o                         
  -3   5  10        143.94        171.07        12.25 o                         
  -2   5  10       5851.08       5838.91        62.31 o                         
  -1   5  10        812.40        766.01        19.95 o                         
   0   5  10       1003.43       1061.71        32.41 o                         
   1   5  10       2446.18       2485.85        35.51 o                         
   2   5  10         98.35         91.11         6.83 o                         
   3   5  10       2936.69       2957.67        45.99 o                         
   4   5  10         18.97         35.29         9.70 o                         
  -9   6  10       1370.56       1286.71        23.33 o                         
  -8   6  10       1074.20       1116.71        28.96 o                         
  -7   6  10       4784.26       4701.31       119.95 o                         
  -6   6  10        174.20        175.98        18.78 o                         
  -5   6  10        586.86        603.02        20.16 o                         
  -4   6  10          7.90          5.17        15.24 o                         
  -3   6  10        287.85        299.03        23.17 o                         
  -2   6  10        767.15        764.14        16.18 o                         
  -1   6  10         71.12         76.41        17.63 o                         
   0   6  10        120.01        126.09        10.04 o                         
   1   6  10         13.40         15.64         7.13 o                         
   2   6  10        965.89        977.43        35.76 o                         
   3   6  10        199.26        256.80        21.85 o                         
   4   6  10       2814.33       2776.81        47.77 o                         
  -9   7  10          9.65         22.86        21.05 o                         
  -8   7  10       6661.80       6462.49        77.86 o                         
  -7   7  10        493.98        479.69        24.17 o                         
  -6   7  10       1524.69       1595.74        60.68 o                         
  -5   7  10        162.02        176.80        25.11 o                         
  -4   7  10        798.32        831.98        21.85 o                         
  -3   7  10        101.42         94.87         9.51 o                         
  -2   7  10         35.74         40.48        11.07 o                         
  -1   7  10        878.90        878.07        25.05 o                         
   0   7  10          6.47         -5.38        11.85 o                         
   1   7  10        594.24        577.17        19.80 o                         
   2   7  10         70.89         78.41         8.99 o                         
   3   7  10       4325.59       4092.12        65.30 o                         
   4   7  10        243.11        287.91        19.26 o                         
  -8   8  10         75.12         93.06         8.12 o                         
  -7   8  10        253.84        269.20        15.06 o                         
  -6   8  10        613.17        642.34        22.07 o                         
  -5   8  10        612.94        610.85        40.20 o                         
  -4   8  10        579.02        587.94        18.71 o                         
  -3   8  10       4494.17       4636.82        63.14 o                         
  -2   8  10       1366.47       1451.61        42.10 o                         
  -1   8  10       2421.56       2575.18        49.94 o                         
   0   8  10       1268.72       1228.64        42.82 o                         
   1   8  10        318.89        309.01        21.34 o                         
   2   8  10       1933.79       1893.41        31.42 o                         
   3   8  10        190.32        183.25         8.68 o                         
  -8   9  10         32.93         28.34         7.47 o                         
  -7   9  10        953.46        971.97        24.39 o                         
  -6   9  10        619.81        643.88        20.77 o                         
  -5   9  10          0.42         -7.37         9.89 o                         
  -4   9  10        654.74        622.31        22.47 o                         
  -3   9  10        254.80        238.04        22.21 o                         
  -2   9  10          0.57         -0.17        16.58 o                         
  -1   9  10       1093.15       1123.87        45.58 o                         
   0   9  10         34.37         57.25        15.75 o                         
   1   9  10         71.78         60.67        20.75 o                         
   2   9  10          1.18          7.31         9.01 o                         
   3   9  10        228.09        272.26        42.11 o                         
  -7  10  10        408.68        419.34        17.32 o                         
  -6  10  10         69.91         73.23         8.56 o                         
  -5  10  10        112.84        127.87         9.67 o                         
  -4  10  10        921.04        898.77        37.79 o                         
  -3  10  10        836.68        809.98        21.94 o                         
  -2  10  10       2488.88       2564.07        69.16 o                         
  -1  10  10        894.98        888.80        36.79 o                         
   0  10  10       1262.11       1272.32        41.57 o                         
   1  10  10        780.78        731.36        29.59 o                         
   2  10  10         73.34         97.37        12.97 o                         
  -6  11  10        135.38        140.86        14.91 o                         
  -5  11  10       3068.03       3042.99        87.83 o                         
  -4  11  10        101.14         84.07        21.36 o                         
  -3  11  10        274.11        256.68        17.87 o                         
  -2  11  10          1.02         -6.39        12.53 o                         
  -1  11  10        651.57        650.15        35.49 o                         
   0  11  10        507.77        490.76        34.59 o                         
   1  11  10        113.02        119.80        21.36 o                         
   2  11  10        960.91        901.03        41.18 o                         
  -6  12  10        348.73        332.60        25.27 o                         
  -5  12  10         35.87         43.91        15.04 o                         
  -4  12  10        234.83        217.76        22.26 o                         
  -2  12  10        161.96        174.45        21.05 o                         
  -1  12  10        306.33        298.77        22.54 o                         
   0  12  10         63.33         81.89        35.19 o                         
   1  12  10        109.81        113.69        15.04 o                         
  -3  13  10       1191.93       1163.30        43.91 o                         
  -2  13  10         65.75         55.95        15.04 o                         
  -9   1  11       1447.97       1510.95        39.13 o                         
  -8   1  11         94.68        117.52         8.16 o                         
  -7   1  11       2462.12       2412.78        33.78 o                         
  -6   1  11        296.31        295.19        18.95 o                         
  -5   1  11       3377.75       3557.67        41.49 o                         
  -4   1  11        296.02        325.73        12.08 o                         
  -3   1  11       2653.73       2770.34        38.40 o                         
  -2   1  11        890.34        837.98        28.20 o                         
  -1   1  11          0.45          0.29        10.13 o                         
   0   1  11          1.08         -3.28         6.23 o                         
   1   1  11         36.76         40.93        16.50 o                         
   2   1  11        540.12        557.56        27.44 o                         
   3   1  11        310.68        301.20        10.35 o                         
   4   1  11       1102.40       1116.37        30.08 o                         
  -8   2  11          0.33          6.46         7.24 o                         
  -7   2  11        461.53        462.53        16.52 o                         
  -6   2  11        385.56        397.91        16.13 o                         
  -5   2  11        864.25        858.65        17.92 o                         
  -4   2  11       1803.59       1826.73        25.84 o                         
  -3   2  11        203.59        252.69        11.41 o                         
  -2   2  11       1388.94       1414.21        37.16 o                         
  -1   2  11        968.31       1043.41        30.65 o                         
   0   2  11        135.38        150.64        17.60 o                         
   1   2  11       5680.08       5522.95        72.19 o                         
   2   2  11         41.67         54.40         8.31 o                         
   3   2  11          3.91          5.92         4.71 o                         
  -8   3  11          0.07         12.06        13.34 o                         
  -7   3  11        993.65       1042.08        25.09 o                         
  -6   3  11          0.19          6.89         8.10 o                         
  -5   3  11         70.60         76.57        10.30 o                         
  -4   3  11          1.42          7.11         7.76 o                         
  -3   3  11         62.12         63.62         7.60 o                         
  -2   3  11        369.53        395.11        12.53 o                         
  -1   3  11        562.11        572.25        18.51 o                         
   0   3  11          0.24          8.63         6.52 o                         
   1   3  11        954.87        922.67        22.41 o                         
   2   3  11        195.80        187.52         9.23 o                         
   3   3  11        214.03        224.15        10.50 o                         
  -8   4  11          3.13         13.79         8.25 o                         
  -7   4  11        136.38        152.41        10.72 o                         
  -6   4  11         37.25         46.63         8.69 o                         
  -5   4  11        881.29        962.55        24.45 o                         
  -4   4  11         89.66         89.56         8.13 o                         
  -3   4  11       4721.79       4810.95        51.91 o                         
  -2   4  11        240.36        264.96        13.93 o                         
  -1   4  11       3198.07       3246.26        51.74 o                         
   0   4  11       2528.71       2509.37        37.97 o                         
   1   4  11        327.82        350.20        14.68 o                         
   2   4  11       1777.74       1837.55        47.32 o                         
   3   4  11          0.63         -3.61        10.23 o                         
  -8   5  11        807.25        769.79        16.89 o                         
  -7   5  11        719.42        710.96        25.38 o                         
  -6   5  11       1289.08       1244.35        25.03 o                         
  -5   5  11        361.66        369.79        17.54 o                         
  -4   5  11          5.19         -5.55         6.69 o                         
  -3   5  11         92.43        104.89         8.55 o                         
  -2   5  11        554.99        585.37        21.33 o                         
  -1   5  11        745.82        737.97        19.76 o                         
   0   5  11         23.86         15.92         7.07 o                         
   1   5  11        801.51        833.59        16.95 o                         
   2   5  11          2.94         16.12         9.39 o                         
  -7   6  11        446.44        416.20        17.01 o                         
  -6   6  11       1234.45       1181.77        23.50 o                         
  -5   6  11        195.21        181.34        11.71 o                         
  -4   6  11         46.71         42.67         6.97 o                         
  -3   6  11        465.28        493.78        19.52 o                         
  -2   6  11        134.74        149.75        20.00 o                         
  -1   6  11         87.37         75.49         9.18 o                         
   0   6  11        332.50        365.05        22.84 o                         
   1   6  11        431.45        415.79        13.60 o                         
   2   6  11       4342.91       4128.04        81.41 o                         
  -7   7  11        696.52        709.40        18.88 o                         
  -6   7  11        125.89        136.08        13.81 o                         
  -5   7  11          4.01          7.69         6.42 o                         
  -4   7  11       1982.24       1978.60        46.10 o                         
  -3   7  11          1.03         -0.71        11.41 o                         
  -2   7  11       1973.23       1966.53        40.51 o                         
  -1   7  11         97.61         98.52        11.59 o                         
   0   7  11        541.16        492.67        17.77 o                         
   1   7  11       2326.77       2185.81        37.76 o                         
   2   7  11         63.49         15.04        36.09 o                         
  -7   8  11       1181.69       1141.04        43.91 o                         
  -6   8  11         69.48         62.62         7.15 o                         
  -5   8  11         61.21         50.19         6.77 o                         
  -4   8  11          1.76         -7.95        11.29 o                         
  -3   8  11         86.35         98.40        17.97 o                         
  -2   8  11         37.98         55.83        10.37 o                         
  -1   8  11        539.00        534.29        26.84 o                         
   0   8  11        177.75        174.88        32.78 o                         
   1   8  11        346.90        344.16        43.88 o                         
  -6   9  11        639.81        593.68        31.88 o                         
  -5   9  11         38.07         27.67        15.04 o                         
  -4   9  11       1878.63       1868.30        63.16 o                         
  -3   9  11        608.61        638.62        37.96 o                         
  -2   9  11       4792.27       4508.40       143.44 o                         
  -1   9  11       1576.26       1556.90        43.19 o                         
   0   9  11       2140.37       2094.29        48.81 o                         
   1   9  11        846.83        843.33        27.07 o                         
  -5  10  11          0.71        -11.43        11.43 o                         
  -4  10  11         39.38         58.35        15.04 o                         
  -3  10  11         30.68         39.64         9.78 o                         
  -2  10  11        731.03        742.26        32.48 o                         
  -1  10  11        205.56        215.96        18.65 o                         
   0  10  11       1001.85        918.46        31.28 o                         
  -7   0  12         40.94         52.34        18.05 o                         
  -6   0  12       2787.22       2667.69        51.90 o                         
  -5   0  12        393.06        329.34        13.99 o                         
  -4   0  12       6086.42       5976.83        97.54 o                         
  -3   0  12         74.09         70.62        13.54 o                         
  -2   0  12        341.73        380.13        25.87 o                         
  -1   0  12        762.14        748.88        33.09 o                         
   0   0  12         49.98         52.34        13.23 o                         
  -7   1  12          6.19         11.43        16.24 o                         
  -6   1  12        885.06        867.16        18.10 o                         
  -5   1  12          5.75         12.64         5.77 o                         
  -4   1  12          1.77          8.93         5.55 o                         
  -3   1  12       1705.46       1669.31        24.05 o                         
  -2   1  12         20.14         20.93         6.26 o                         
  -1   1  12          3.65         21.13        11.22 o                         
   0   1  12        973.94       1009.47        24.62 o                         
  -6   2  12       2166.40       2119.79        30.76 o                         
  -5   2  12        493.61        473.30        13.29 o                         
  -4   2  12        705.35        660.42        14.29 o                         
  -3   2  12        281.23        277.35        12.18 o                         
  -2   2  12          3.75          7.01         6.54 o                         
  -1   2  12        609.31        601.52        22.54 o                         
   0   2  12          1.22        -13.93        18.03 o                         
  -6   3  12        603.42        594.54        15.10 o                         
  -5   3  12         11.09         13.40         5.53 o                         
  -4   3  12       1197.20       1227.84        21.99 o                         
  -3   3  12        320.86        274.43        12.18 o                         
  -2   3  12       1815.43       1850.86        29.62 o                         
  -1   3  12        152.21        153.50        12.08 o                         
   0   3  12       1995.83       2061.61        40.71 o                         
  -6   4  12        290.63        287.15        13.11 o                         
  -5   4  12        298.58        326.14        17.11 o                         
  -4   4  12        177.73        184.83        11.21 o                         
  -3   4  12       3300.57       3110.28        51.36 o                         
  -2   4  12        841.39        822.48        21.74 o                         
  -1   4  12        484.92        550.09        15.39 o                         
   0   4  12        116.53        104.07        42.11 o                         
  -5   5  12          5.45          3.15         8.81 o                         
  -4   5  12        403.19        424.59        20.45 o                         
  -3   5  12         16.63         27.56        11.94 o                         
  -2   5  12        971.08        919.11        23.87 o                         
  -1   5  12        795.66        713.87        22.56 o                         
   0   5  12         23.79          4.81        46.92 o                         
  -4   6  12         19.00         40.91        11.43 o                         
  -3   6  12         45.73         46.54        35.49 o                         
  -2   6  12        512.07        537.13        22.34 o                         
  -1   6  12        314.39        341.92        18.65 o                         
  -3   7  12        106.14        107.08        13.84 o                         
  -2   7  12        804.14        822.87        28.87 o                         
                                                                                
